# Supplementary material for: The LINC00452/miR-204/CHST4 Axis Regulating Thymic Tregs Might Be Involved in the Progression of Thymoma-Associated Myasthenia Gravis
Source: Front Neurol. 2022 Mar 30;13:828970. doi: 10.3389/fneur.2022.828970 (PMC9005856; doi:10.3389/fneur.2022.828970)
Supplement: Supplementary file 1 [file Data_Sheet_1.XLSX]

## Sheet: Clinicaldata_before matching
	bcr	file_uuid	batch_number	project_code	disease_code	day_of_dcc_upload	month_of_dcc_upload	year_of_dcc_upload	patient_withdrawal	withdrawn	program	dbgap_registration_code	patient	additional_studies	tissue_source_site	patient_id	bcr_patient_barcode	bcr_patient_uuid	informed_consent_verified	icd_o_3_site	icd_o_3_histology	icd_10	tissue_prospective_collection_indicator	tissue_retrospective_collection_indicator	days_to_birth	gender	height	weight	race_list	race	ethnicity	other_dx	history_of_neoadjuvant_treatment	person_neoplasm_cancer_status	vital_status	days_to_last_followup	days_to_death	radiation_therapy	postoperative_rx_tx	post_op_ablation_embolization_tx	stage_event	system_version	clinical_stage	pathologic_stage	tnm_categories	clinical_categories	clinical_T	clinical_N	clinical_M
TCGA.ZC.AAAF	Nationwide Children's Hospital	7927181B-20E5-490E-99C4-D84654EC1DFE	431.28.0	TCGA	THYM	22	12	2016	FALSE	FALSE	NA	NA	ZCAAAFTCGA-ZC-AAAFCD458290-F27B-479C-9B78-0AF23E7F63D9YESC38.18582/3C38.1YESNO-27099FEMALE16568WHITENOT HISPANIC OR LATINONoNoTUMOR FREEAlive874NONONOIIbAnterior MediastinumThymoma; Type ABMedian Sternectomy0742011YESNO2152014TCGA-ZC-AAAF-F685785E4486F6-267F-4171-861A-1F7184161FD3NONONOTUMOR FREEAlive1165NO3122014TCGA-ZC-AAAF-F70469563EAF41-4576-4D4C-95FB-4722FFF6B0C1NONONOTUMOR FREEAlive1165NO18…	NA	ZC	AAAF	TCGA-ZC-AAAF	CD458290-F27B-479C-9B78-0AF23E7F63D9	YES	C38.1	1982-03-01	C38.1	YES	NO	-27099	FEMALE	165	68	WHITE	WHITE	NOT HISPANIC OR LATINO	No	No	TUMOR FREE	Alive	874	NA	NO	NO	NO	IIb	NA	NA	NA	NA	NA	NA	NA	NA
TCGA.ZB.A963	Nationwide Children's Hospital	3111B2AD-99DB-4BDA-8929-477FA091C2F9	431.28.0	TCGA	THYM	22	12	2016	FALSE	FALSE	NA	NA	ZBA963TCGA-ZB-A963D6B1516A-8271-4071-8C56-D4538DE63892YESC38.18582/3C38.1NOYES-16990MALE18590WHITENOT HISPANIC OR LATINONoNoTUMOR FREEAlive935YESNONOIIaThymusThymoma; Type ABSurgical Resection0462011NONO1652014TCGA-ZB-A963-F724383FFAC613-BB05-4EE4-B261-7B7B687C3FA1NOYESNOTUMOR FREEAlive1482NO1662015TCGA-ZB-A963-R68221FFFC703D-2F2F-43A1-97D8-CEFE3EEA6EBC152164External60Gy10Primary Tumor FieldNOCom…	NA	ZB	A963	TCGA-ZB-A963	D6B1516A-8271-4071-8C56-D4538DE63892	YES	C38.1	1982-03-01	C38.1	NO	YES	-16990	MALE	185	90	WHITE	WHITE	NOT HISPANIC OR LATINO	No	No	TUMOR FREE	Alive	935	NA	YES	NO	NO	IIa	NA	NA	NA	NA	NA	NA	NA	NA
TCGA.ZB.A96O	Nationwide Children's Hospital	2163FDFE-393C-4BF2-8BFB-C1545C0BAC42	431.28.0	TCGA	THYM	22	12	2016	FALSE	FALSE	NA	NA	ZBA96OTCGA-ZB-A96OACFBA23A-06EB-4FF1-BE60-0452A13A4978YESC38.18583/3C38.1NOYES-19782FEMALE16595WHITENOT HISPANIC OR LATINONoNoTUMOR FREEAlive55YESNONOIIIThymusThymoma; Type B1Lateral Thoracotomy0542012NONO1652014TCGA-ZB-A96O-F72440F4CC847A-742A-48CC-A74C-4718E6502FE4NOYESNOTUMOR FREEAlive1050NO1662015TCGA-ZB-A96O-R682238F6FF456-2F95-4F85-9A8C-97C8B4B005F63177External60Gy30Primary Tumor FieldNOCom…	NA	ZB	A96O	TCGA-ZB-A96O	ACFBA23A-06EB-4FF1-BE60-0452A13A4978	YES	C38.1	1983-03-01	C38.1	NO	YES	-19782	FEMALE	165	95	WHITE	WHITE	NOT HISPANIC OR LATINO	No	No	TUMOR FREE	Alive	55	NA	YES	NO	NO	III	NA	NA	NA	NA	NA	NA	NA	NA
TCGA.X7.A8DF	Nationwide Children's Hospital	C63A928F-1B49-4648-A406-94FE1D992AFE	431.28.0	TCGA	THYM	22	12	2016	FALSE	FALSE	NA	NA	X7A8DFTCGA-X7-A8DF71020EE6-3B76-4E31-B3CE-7E54CE706134YESC37.98582/3C37NOYES-14804MALEWHITENOT HISPANIC OR LATINONoNoTUMOR FREEAlive605NONONOThymusThymoma; Type ABMedian Sternectomy0402012NO2342014TCGA-X7-A8DF-F70424C139F7DE-DD85-42EE-8554-266E2714E226NONONOTUMOR FREEAlive901NO1222015	NA	X7	A8DF	TCGA-X7-A8DF	71020EE6-3B76-4E31-B3CE-7E54CE706134	YES	C37.9	1982-03-01	C37	NO	YES	-14804	MALE	NA	NA	WHITE	WHITE	NOT HISPANIC OR LATINO	No	No	TUMOR FREE	Alive	605	NA	NO	NO	NO	NA	NA	NA	NA	NA	NA	NA	NA	NA
TCGA.4X.A9FA	Nationwide Children's Hospital	82FE6409-C6D4-46D1-982E-B3AFBA52FD8F	431.28.0	TCGA	THYM	22	12	2016	FALSE	FALSE	NA	NA	4XA9FATCGA-4X-A9FA96E5C81E-8EDB-4E6C-84FC-F127142F2835YESC37.98581/3C37NOYES-19032MALE17287WHITENOT HISPANIC OR LATINONoNoTUMOR FREEAlive17NOYESNOIThymusThymoma; Type AMedian Sternectomy0522013YESClass IVNO342014TCGA-4X-A9FA-F66217ECFC5C89-63D5-4870-8169-B6C196EEC364NONOYESTUMOR FREEAlive392NO4102014NOTCGA-4X-A9FA-D66218D07A3BF0-1D8B-46FD-BAB7-447DF577B6A92ImmunotherapyazaTHIOprineYES4102014	NA	4X	A9FA	TCGA-4X-A9FA	96E5C81E-8EDB-4E6C-84FC-F127142F2835	YES	C37.9	1981-03-01	C37	NO	YES	-19032	MALE	172	87	WHITE	WHITE	NOT HISPANIC OR LATINO	No	No	TUMOR FREE	Alive	17	NA	NO	YES	NO	I	NA	NA	NA	NA	NA	NA	NA	NA
TCGA.ZB.A96Q	Nationwide Children's Hospital	89193429-438A-42A8-BE55-A641FC713744	431.28.0	TCGA	THYM	22	12	2016	FALSE	FALSE	NA	NA	ZBA96QTCGA-ZB-A96QB39F3099-62B0-41C1-85A2-61989CEE0B60YESC37.98582/3C37NOYES-18249MALE17792WHITENOT HISPANIC OR LATINONoNoTUMOR FREEAlive218YESNONOIIaThymusThymoma; Type ABVideo-assisted Thorascopic Surgery (VATS)0492013NONO1652014TCGA-ZB-A96Q-F7243435B77D4B-34D5-44E9-8A06-F2CB915673F5NOYESNOTUMOR FREEAlive675NO1662015TCGA-ZB-A96Q-R66536417A81E4-19B0-4DF6-8584-20983023244E2424External50Gy25Primar…	NA	ZB	A96Q	TCGA-ZB-A96Q	B39F3099-62B0-41C1-85A2-61989CEE0B60	YES	C37.9	1982-03-01	C37	NO	YES	-18249	MALE	177	92	WHITE	WHITE	NOT HISPANIC OR LATINO	No	No	TUMOR FREE	Alive	218	NA	YES	NO	NO	IIa	NA	NA	NA	NA	NA	NA	NA	NA
TCGA.X7.A8DG	Nationwide Children's Hospital	28CD6583-CE99-4CF0-B2D5-9C6976DBACA8	431.28.0	TCGA	THYM	22	12	2016	FALSE	FALSE	NA	NA	X7A8DGTCGA-X7-A8DGA653B0BB-AACF-4B11-BB11-42E043E49BF6YESC37.98584/1C37YESNO-17517MALE18280WHITENOT HISPANIC OR LATINONoNoTUMOR FREEAlive502NONONOIThymusThymoma; Type B2Video-assisted Thorascopic Surgery (VATS)0472012YESNO2342014TCGA-X7-A8DG-F7042563BF5E87-5A76-48DE-8313-AF9F805BCCD5NONONOTUMOR FREEAlive695NO1222015	NA	X7	A8DG	TCGA-X7-A8DG	A653B0BB-AACF-4B11-BB11-42E043E49BF6	YES	C37.9	1984-01-01	C37	YES	NO	-17517	MALE	182	80	WHITE	WHITE	NOT HISPANIC OR LATINO	No	No	TUMOR FREE	Alive	502	NA	NO	NO	NO	I	NA	NA	NA	NA	NA	NA	NA	NA
TCGA.XH.A853	Nationwide Children's Hospital	A95F9EDD-7CB0-4582-A80E-BD2EB2EFA1DD	431.28.0	TCGA	THYM	22	12	2016	FALSE	FALSE	NA	NA	XHA853TCGA-XH-A8539BBD057C-5A3B-4E04-8DF7-C2F0C1823084YESC37.98582/1C37NOYES-24556MALE16588BLACK OR AFRICAN AMERICANNOT HISPANIC OR LATINONoNoAlive915NONONOIThymusThymoma; Type ABFine needle aspiration biopsy0672011NO1032014TCGA-XH-A853-F704711CC64243-8D73-4335-81B7-13053E76D653NONONOTUMOR FREEAlive1220YES196New Primary TumorOther, specifyright axillaryNONONO1822015	NA	XH	A853	TCGA-XH-A853	9BBD057C-5A3B-4E04-8DF7-C2F0C1823084	YES	C37.9	1982-01-01	C37	NO	YES	-24556	MALE	165	88	BLACK OR AFRICAN AMERICAN	BLACK OR AFRICAN AMERICAN	NOT HISPANIC OR LATINO	No	No	NA	Alive	915	NA	NO	NO	NO	I	NA	NA	NA	NA	NA	NA	NA	NA
TCGA.ZB.A964	Nationwide Children's Hospital	7525FFD6-9067-4036-9D6A-7416D6705A8A	431.28.0	TCGA	THYM	22	12	2016	FALSE	FALSE	NA	NA	ZBA964TCGA-ZB-A96438668BA7-213E-4F2C-85D1-C0E2A8ED0EA1YESC38.18581/3C38.1NOYES-25861MALEWHITENOT HISPANIC OR LATINONoNoTUMOR FREEAlive565NONONOIVbThymusThymoma; Type ALateral Thoracotomy0702011NONO1652014TCGA-ZB-A964-F7243647345E48-14B8-4B0B-A4E4-EBDEF2BD2DC3NONONOTUMOR FREEAlive1287NO1662015	NA	ZB	A964	TCGA-ZB-A964	38668BA7-213E-4F2C-85D1-C0E2A8ED0EA1	YES	C38.1	1981-03-01	C38.1	NO	YES	-25861	MALE	NA	NA	WHITE	WHITE	NOT HISPANIC OR LATINO	No	No	TUMOR FREE	Alive	565	NA	NO	NO	NO	IVb	NA	NA	NA	NA	NA	NA	NA	NA
TCGA.3G.AB0O	Nationwide Children's Hospital	767FAEA0-FA07-4A99-B953-333617652432	431.28.0	TCGA	THYM	22	12	2016	FALSE	FALSE	NA	NA	3GAB0OTCGA-3G-AB0O3F19D238-1B55-4530-A9E2-8FDA644D45A6YESC37.98583/3C37NOYES-17528MALE17299WHITENOT HISPANIC OR LATINONoNoTUMOR FREEAlive1723NONONOIThymusThymoma; Type B1Core needle biopsy0472009NONO2062014TCGA-3G-AB0O-F61038C6CD6E51-FA03-44D4-9D19-DF5DF9677EE1NONONOTUMOR FREEAlive1723NO2062014TCGA-3G-AB0O-F72300FE51E141-EAB4-4E10-8854-042EC92037ABNONONOTUMOR FREEAlive2086NO1152015	NA	3G	AB0O	TCGA-3G-AB0O	3F19D238-1B55-4530-A9E2-8FDA644D45A6	YES	C37.9	1983-03-01	C37	NO	YES	-17528	MALE	172	99	WHITE	WHITE	NOT HISPANIC OR LATINO	No	No	TUMOR FREE	Alive	1723	NA	NO	NO	NO	I	NA	NA	NA	NA	NA	NA	NA	NA
TCGA.XU.A92V	Nationwide Children's Hospital	44FA688C-C858-4872-8830-E25C764A57A9	431.28.0	TCGA	THYM	22	12	2016	FALSE	FALSE	NA	NA	XUA92VTCGA-XU-A92V55536B55-0E84-49A2-B5DF-B88431965B3EYESC37.98582/3C37NOYES-26646FEMALE15354ASIANNOT HISPANIC OR LATINONoNoTUMOR FREEDead124NONONOIIaThymusThymoma; Type ABMedian Sternectomy0722012YESNO2372014	NA	XU	A92V	TCGA-XU-A92V	55536B55-0E84-49A2-B5DF-B88431965B3E	YES	C37.9	1982-03-01	C37	NO	YES	-26646	FEMALE	153	54	ASIAN	ASIAN	NOT HISPANIC OR LATINO	No	No	TUMOR FREE	Dead	NA	124	NO	NO	NO	IIa	NA	NA	NA	NA	NA	NA	NA	NA
TCGA.X7.A8D6	Nationwide Children's Hospital	879380CB-B09F-4A17-9590-8C19B611F16B	431.28.0	TCGA	THYM	22	12	2016	FALSE	FALSE	NA	NA	X7A8D6TCGA-X7-A8D666C564BA-B42D-4BE9-9E5F-BF93984569EBYESC37.98584/3C37NOYES-17771FEMALEWHITENOT HISPANIC OR LATINONoNoTUMOR FREEAlive4083NONONOIThymusThymoma; Type B2Median Sternectomy0482002YESNO2142014TCGA-X7-A8D6-F68399138E1752-F2B3-48DF-90D9-09565D79415DNONONOTUMOR FREEAlive4225YES2928New Primary TumorOther, specifybreastYESNONO3143New Primary TumorOther, specifyfaceNONO3502New Primary Tumor…	NA	X7	A8D6	TCGA-X7-A8D6	66C564BA-B42D-4BE9-9E5F-BF93984569EB	YES	C37.9	1984-03-01	C37	NO	YES	-17771	FEMALE	NA	NA	WHITE	WHITE	NOT HISPANIC OR LATINO	No	No	TUMOR FREE	Alive	4083	NA	NO	NO	NO	I	NA	NA	NA	NA	NA	NA	NA	NA
TCGA.ZB.A961	Nationwide Children's Hospital	997B3A1C-F890-4DB3-BB9E-37FE6B197001	431.28.0	TCGA	THYM	22	12	2016	FALSE	FALSE	NA	NA	ZBA961TCGA-ZB-A961E0DF61C1-C93A-419A-B99C-1E97E0CABED1YESC38.18581/3C38.1NOYES-25419MALE17477WHITENOT HISPANIC OR LATINONoNoTUMOR FREEAlive4NONONOIIbThymusThymoma; Type AVideo-assisted Thorascopic Surgery (VATS)0692010YESNO1652014TCGA-ZB-A961-F723699E20DC12-5FE3-4D30-B3ED-D34A8286D80ENONONOTUMOR FREEDead180NO1662015	NA	ZB	A961	TCGA-ZB-A961	E0DF61C1-C93A-419A-B99C-1E97E0CABED1	YES	C38.1	1981-03-01	C38.1	NO	YES	-25419	MALE	174	77	WHITE	WHITE	NOT HISPANIC OR LATINO	No	No	TUMOR FREE	Alive	4	NA	NO	NO	NO	IIb	NA	NA	NA	NA	NA	NA	NA	NA
TCGA.X7.A8DI	Nationwide Children's Hospital	2A0BF7BC-6E9E-420A-B972-BCCF31D71BCD	431.28.0	TCGA	THYM	22	12	2016	FALSE	FALSE	NA	NA	X7A8DITCGA-X7-A8DIA8117654-B223-4301-9C4D-530FBC55EA72YESC37.98582/3C37NOYES-21086FEMALEWHITENOT HISPANIC OR LATINONoNoTUMOR FREEAlive418NONONOIThymusThymoma; Type ABCore needle biopsy0572013NONO2342014TCGA-X7-A8DI-F704261C8462A3-2093-4B84-88B2-B44CA4404369NONONOTUMOR FREEAlive705NO1222015	NA	X7	A8DI	TCGA-X7-A8DI	A8117654-B223-4301-9C4D-530FBC55EA72	YES	C37.9	1982-03-01	C37	NO	YES	-21086	FEMALE	NA	NA	WHITE	WHITE	NOT HISPANIC OR LATINO	No	No	TUMOR FREE	Alive	418	NA	NO	NO	NO	I	NA	NA	NA	NA	NA	NA	NA	NA
TCGA.XM.AAZ3	Nationwide Children's Hospital	E0FCDEB5-BB60-44FE-885B-806EF1B52354	431.28.0	TCGA	THYM	22	12	2016	FALSE	FALSE	NA	NA	XMAAZ3TCGA-XM-AAZ32FDB7682-1DCE-40BF-8180-D3A5A084ECB1YESC38.18582/3C38.1NOYES-23617MALE178100WHITENOT HISPANIC OR LATINONoNoTUMOR FREEAlive940NONONOIIbAnterior MediastinumThymoma; Type ABLateral Thoracotomy0642011NONO492014TCGA-XM-AAZ3-F675443511CB20-0054-41F2-8CD3-38856B77CB8FNONONOAlive1150NO6112014	NA	XM	AAZ3	TCGA-XM-AAZ3	2FDB7682-1DCE-40BF-8180-D3A5A084ECB1	YES	C38.1	1982-03-01	C38.1	NO	YES	-23617	MALE	178	100	WHITE	WHITE	NOT HISPANIC OR LATINO	No	No	TUMOR FREE	Alive	940	NA	NO	NO	NO	IIb	NA	NA	NA	NA	NA	NA	NA	NA
TCGA.X7.A8M1	Nationwide Children's Hospital	AF9E8EA6-64A0-4766-8F28-2DEA5118DC6D	431.28.0	TCGA	THYM	22	12	2016	FALSE	FALSE	NA	NA	X7A8M1TCGA-X7-A8M118C3DEBB-08EA-4CA1-ADE4-D577BCEE4FA2YESC38.18582/1C38.1NOYES-18826MALE101ASIANNOT HISPANIC OR LATINONoNoTUMOR FREEAlive1282NONONOThymusThymoma; Type ABFine needle aspiration biopsy0512009NONO3042014TCGA-X7-A8M1-F70422F43B8AC9-E0AF-4AF6-AC20-934864CBCD65YESNONOTUMOR FREEAlive1282NO1222015	NA	X7	A8M1	TCGA-X7-A8M1	18C3DEBB-08EA-4CA1-ADE4-D577BCEE4FA2	YES	C38.1	1982-01-01	C38.1	NO	YES	-18826	MALE	NA	101	ASIAN	ASIAN	NOT HISPANIC OR LATINO	No	No	TUMOR FREE	Alive	1282	NA	NO	NO	NO	NA	NA	NA	NA	NA	NA	NA	NA	NA
TCGA.X7.A8M6	Nationwide Children's Hospital	F0459D62-356D-46F3-8681-7340DBB15D91	431.28.0	TCGA	THYM	22	12	2016	FALSE	FALSE	NA	NA	X7A8M6TCGA-X7-A8M6A6885883-F1A2-48DD-8D72-0038319069A1YESC37.98584/3C37NOYES-15749MALEWHITENOT HISPANIC OR LATINONoNoWITH TUMORAlive4213NONONOIIaThymusThymoma; Type B2Core needle biopsy0432002NOYES1901Locoregional RecurrenceOther, specifymediastinumYESYESYES3538Locoregional RecurrencePleura/Pleural effusionNONOYES652014TCGA-X7-A8M6-F70429BAAB0D8A-F9F9-4CF6-AF59-76838889E3E0NOWITH TUMORAlive457512…	NA	X7	A8M6	TCGA-X7-A8M6	A6885883-F1A2-48DD-8D72-0038319069A1	YES	C37.9	1984-03-01	C37	NO	YES	-15749	MALE	NA	NA	WHITE	WHITE	NOT HISPANIC OR LATINO	No	No	WITH TUMOR	Alive	4213	NA	NO	NO	NO	IIa	NA	NA	NA	NA	NA	NA	NA	NA
TCGA.ZB.A96V	Nationwide Children's Hospital	457182DE-89A9-4696-A1D7-B1E0A285F301	431.28.0	TCGA	THYM	22	12	2016	FALSE	FALSE	NA	NA	ZBA96VTCGA-ZB-A96V50072717-861C-4B60-B595-D8EA23BB1C67YESC38.18586/3C38.1NOYES-16245MALE18596WHITENOT HISPANIC OR LATINONoNoTUMOR FREEAlive259YESNONOIVbThymusThymoma; Type CMedian Sternectomy0442012NONO1652014TCGA-ZB-A96V-F7244190AB45AA-6DEE-4A31-8B43-5B9F0AB1700ENOYESNOTUMOR FREEAlive932NO1662015TCGA-ZB-A96V-R6653889A74D09-2B64-41E9-9871-83E4D56F17E75894External50.4Gy28Primary Tumor FieldNOCompl…	NA	ZB	A96V	TCGA-ZB-A96V	50072717-861C-4B60-B595-D8EA23BB1C67	YES	C38.1	1986-03-01	C38.1	NO	YES	-16245	MALE	185	96	WHITE	WHITE	NOT HISPANIC OR LATINO	No	No	TUMOR FREE	Alive	259	NA	YES	NO	NO	IVb	NA	NA	NA	NA	NA	NA	NA	NA
TCGA.3Q.A9WF	Nationwide Children's Hospital	FEC3A24B-BE2E-4C68-B0DE-164F9636408B	431.28.0	TCGA	THYM	22	12	2016	FALSE	FALSE	NA	NA	3QA9WFTCGA-3Q-A9WFFBC5DEBD-F117-4ADE-81B0-45D49FDD50A1YESC37.98584/3C37NOYES-26117MALEBLACK OR AFRICAN AMERICANNOT HISPANIC OR LATINONoNoAlive235NONONOIThymusThymoma; Type B2Median Sternectomy0712013NONO1842014TCGA-3Q-A9WF-F6730011345288-071F-4F63-A1C7-717606153D10NONONOAlive4674112014	NA	3Q	A9WF	TCGA-3Q-A9WF	FBC5DEBD-F117-4ADE-81B0-45D49FDD50A1	YES	C37.9	1984-03-01	C37	NO	YES	-26117	MALE	NA	NA	BLACK OR AFRICAN AMERICAN	BLACK OR AFRICAN AMERICAN	NOT HISPANIC OR LATINO	No	No	NA	Alive	235	NA	NO	NO	NO	I	NA	NA	NA	NA	NA	NA	NA	NA
TCGA.XU.A92W	Nationwide Children's Hospital	D1990F9B-0D10-472D-AB1A-B166EB6921AB	431.28.0	TCGA	THYM	22	12	2016	FALSE	FALSE	NA	NA	XUA92WTCGA-XU-A92WC1F7E0CD-24B0-4C45-8E60-1FF669A692ABYESC37.98582/3C37NOYES-22554MALE17093WHITENoNoTUMOR FREEAlive2600YESNONOIIaThymusThymoma; Type ABMedian Sternectomy0612005NONO2372014TCGA-XU-A92W-F681373A0F5B77-66C8-429C-AF34-7E133D8BB4B0NOYESNOTUMOR FREEAlive3279NO13112014TCGA-XU-A92W-R66148DA1FD655-02BD-4D11-B93F-4C1C35B9219E6388External40Gy20Regional siteNO3102014	NA	XU	A92W	TCGA-XU-A92W	C1F7E0CD-24B0-4C45-8E60-1FF669A692AB	YES	C37.9	1982-03-01	C37	NO	YES	-22554	MALE	170	93	WHITE	WHITE	NA	No	No	TUMOR FREE	Alive	2600	NA	YES	NO	NO	IIa	NA	NA	NA	NA	NA	NA	NA	NA
TCGA.XM.AAZ2	Nationwide Children's Hospital	151F8DC2-11BD-4337-B8DB-0A8718CB95A2	431.28.0	TCGA	THYM	22	12	2016	FALSE	FALSE	NA	NA	XMAAZ2TCGA-XM-AAZ217E2BF75-4CE6-4CD7-94A1-434C5AA36549YESC38.18581/3C38.1NOYES-26861MALE16466BLACK OR AFRICAN AMERICANNOT HISPANIC OR LATINONoNoTUMOR FREEAlive657NONONOIAnterior MediastinumThymoma; Type AClamshell Sternectomy0732012NONO492014TCGA-XM-AAZ2-F67543FB3DAAAE-AE5C-480B-9538-6697DFB8344BNONONOAlive981NO6112014	NA	XM	AAZ2	TCGA-XM-AAZ2	17E2BF75-4CE6-4CD7-94A1-434C5AA36549	YES	C38.1	1981-03-01	C38.1	NO	YES	-26861	MALE	164	66	BLACK OR AFRICAN AMERICAN	BLACK OR AFRICAN AMERICAN	NOT HISPANIC OR LATINO	No	No	TUMOR FREE	Alive	657	NA	NO	NO	NO	I	NA	NA	NA	NA	NA	NA	NA	NA
TCGA.XM.A8RH	Nationwide Children's Hospital	9C5F325D-E11D-4739-96C3-878D12163A07	431.28.0	TCGA	THYM	22	12	2016	FALSE	FALSE	NA	NA	XMA8RHTCGA-XM-A8RH154C7698-C0FE-40DA-B0FC-47B6385FCEE1YESC37.98583/3C37NOYES-21931FEMALE16264WHITENOT HISPANIC OR LATINONoNoTUMOR FREEAlive41NONONOIIaThymusThymoma; Type B1Video-assisted Thorascopic Surgery (VATS)0602013NONO2832014TCGA-XM-A8RH-F6578308E9E026-A0CF-4D0E-AF17-95224BE4229ENONONOTUMOR FREEAlive363NO3092014	NA	XM	A8RH	TCGA-XM-A8RH	154C7698-C0FE-40DA-B0FC-47B6385FCEE1	YES	C37.9	1983-03-01	C37	NO	YES	-21931	FEMALE	162	64	WHITE	WHITE	NOT HISPANIC OR LATINO	No	No	TUMOR FREE	Alive	41	NA	NO	NO	NO	IIa	NA	NA	NA	NA	NA	NA	NA	NA
TCGA.3G.AB19	Nationwide Children's Hospital	7C38EF2D-45BC-420F-AFE5-6BB8E4DC0BF2	431.28.0	TCGA	THYM	22	12	2016	FALSE	FALSE	NA	NA	3GAB19TCGA-3G-AB1981FDC97F-8BAD-4286-9D36-9A887C6B59A1YESC37.98581/3C37NOYES-27827FEMALE149112WHITENOT HISPANIC OR LATINOYesNoTUMOR FREEAlive2756YESNONOIIbThymusThymoma; Type AFine needle aspiration biopsy0762006YESYES2428New Primary TumorLungNOYESNO2462014TCGA-3G-AB19-F72302083A4920-FDEA-4329-B667-738AD75A423FNOYESNOTUMOR FREEDead2910YES2420New Primary TumorLungNOYESNO1152015TCGA-3G-AB19-R611125…	NA	3G	AB19	TCGA-3G-AB19	81FDC97F-8BAD-4286-9D36-9A887C6B59A1	YES	C37.9	1981-03-01	C37	NO	YES	-27827	FEMALE	149	112	WHITE	WHITE	NOT HISPANIC OR LATINO	Yes	No	TUMOR FREE	Alive	2756	NA	YES	NO	NO	IIb	NA	NA	NA	NA	NA	NA	NA	NA
TCGA.YT.A95D	Nationwide Children's Hospital	E7674527-9012-4440-A6C2-C643CDB6BAA4	431.28.0	TCGA	THYM	22	12	2016	FALSE	FALSE	NA	NA	YTA95DTCGA-YT-A95DD3BF7BB0-086B-4AAB-8048-ABC0D91948ADYESC38.18521/1C38.1NOYES-18363FEMALE16463WHITENoNoTUMOR FREEAlive568NONONOIAnterior MediastinumThymoma; Type ABLateral Thoracotomy0502012NOYES168New Primary TumorOther, specifyThyroid papillary carcinomaYESNOYES2562014TCGA-YT-A95D-F66746052F70AA-4E16-4A62-8B49-110C4530D0FENONONOTUMOR FREEAlive568NO23102014TCGA-YT-A95D-F68169BDD17B2A-AAC3-490A-…	NA	YT	A95D	TCGA-YT-A95D	D3BF7BB0-086B-4AAB-8048-ABC0D91948AD	YES	C38.1	2021-01-21	C38.1	NO	YES	-18363	FEMALE	164	63	WHITE	WHITE	NA	No	No	TUMOR FREE	Alive	568	NA	NO	NO	NO	I	NA	NA	NA	NA	NA	NA	NA	NA
TCGA.X7.A8M3	Nationwide Children's Hospital	446D163B-97E6-46C2-85F2-3585FE194231	431.28.0	TCGA	THYM	22	12	2016	FALSE	FALSE	NA	NA	X7A8M3TCGA-X7-A8M31248516E-7552-4A33-A1AB-2884D551EF32YESC37.98585/3C37NOYES-23718FEMALE93WHITENOT HISPANIC OR LATINONoNoTUMOR FREEAlive50NONONOIIIThymusThymoma; Type B3Median Sternectomy0642001YESNO3042014TCGA-X7-A8M3-F70427440B7E6E-3C7C-477E-800A-825C9AF8B820YESNONOTUMOR FREEAlive50NO1222015	NA	X7	A8M3	TCGA-X7-A8M3	1248516E-7552-4A33-A1AB-2884D551EF32	YES	C37.9	1985-03-01	C37	NO	YES	-23718	FEMALE	NA	93	WHITE	WHITE	NOT HISPANIC OR LATINO	No	No	TUMOR FREE	Alive	50	NA	NO	NO	NO	III	NA	NA	NA	NA	NA	NA	NA	NA
TCGA.XM.A8RI	Nationwide Children's Hospital	AAF0416D-29C1-4C5B-A9C9-E8204113380D	431.28.0	TCGA	THYM	22	12	2016	FALSE	FALSE	NA	NA	XMA8RITCGA-XM-A8RI7FC85735-1BF2-4414-973C-E18F030E5AC0YESC37.98584/3C37NOYES-28246MALE18695NoNoTUMOR FREEAlive92NONONOIIaThymusThymoma; Type B2Video-assisted Thorascopic Surgery (VATS)0772013YESNO2832014TCGA-XM-A8RI-F675326136400A-8BE8-4D93-871F-4339DBE16F32NONONOTUMOR FREEAlive296NO6112014TCGA-XM-A8RI-F675337AF271BF-7432-4814-A6AA-01A2358D6C82NONONOTUMOR FREEAlive387NO6112014	NA	XM	A8RI	TCGA-XM-A8RI	7FC85735-1BF2-4414-973C-E18F030E5AC0	YES	C37.9	1984-03-01	C37	NO	YES	-28246	MALE	186	95	NA	NA	NA	No	No	TUMOR FREE	Alive	92	NA	NO	NO	NO	IIa	NA	NA	NA	NA	NA	NA	NA	NA
TCGA.X7.A8M0	Nationwide Children's Hospital	CEAB7E0F-6500-4AD7-A7BF-70B3792EF6C6	431.28.0	TCGA	THYM	22	12	2016	FALSE	FALSE	NA	NA	X7A8M0TCGA-X7-A8M0262B4693-961B-4006-BE4E-E6F38A1CCE4AYESC37.98585/3C37NOYES-22596FEMALEWHITENOT HISPANIC OR LATINONoNoTUMOR FREEAlive441NONONOIIaThymusThymoma; Type B2Thymoma; Type B3Core needle biopsy0612007NONO3042014TCGA-X7-A8M0-F70421E20A24CA-032C-4D42-9DBC-583E7DB6B615YESNONOTUMOR FREEAlive441NO1222015	NA	X7	A8M0	TCGA-X7-A8M0	262B4693-961B-4006-BE4E-E6F38A1CCE4A	YES	C37.9	1985-03-01	C37	NO	YES	-22596	FEMALE	NA	NA	WHITE	WHITE	NOT HISPANIC OR LATINO	No	No	TUMOR FREE	Alive	441	NA	NO	NO	NO	IIa	NA	NA	NA	NA	NA	NA	NA	NA
TCGA.5K.AAAP	Nationwide Children's Hospital	44F3610D-B5FE-4ACF-9E00-6FED7C69B2E1	431.28.0	TCGA	THYM	22	12	2016	FALSE	FALSE	NA	NA	5KAAAPTCGA-5K-AAAPABDBDBA3-807E-4192-88A6-41DD6D9309ABYESC37.98581/3C37NOYES-19939MALE18886WHITEHISPANIC OR LATINONoNoTUMOR FREEAlive1054NONONOIIIThymusThymoma; Type AMedian Sternectomy0542010NO2972014TCGA-5K-AAAP-F6383494CD8329-04E9-4C04-9DA4-9E3A908E8069NONONOTUMOR FREEAlive1054NO1982014	NA	5K	AAAP	TCGA-5K-AAAP	ABDBDBA3-807E-4192-88A6-41DD6D9309AB	YES	C37.9	1981-03-01	C37	NO	YES	-19939	MALE	188	86	WHITE	WHITE	HISPANIC OR LATINO	No	No	TUMOR FREE	Alive	1054	NA	NO	NO	NO	III	NA	NA	NA	NA	NA	NA	NA	NA
TCGA.X7.A8DB	Nationwide Children's Hospital	F20BB696-E75D-4C23-95F4-B8461C182785	431.28.0	TCGA	THYM	22	12	2016	FALSE	FALSE	NA	NA	X7A8DBTCGA-X7-A8DB4165391B-6122-4E87-BA91-CE935E0B3CF4YESC38.18584/1C38.1NOYES-26035FEMALE62WHITENOT HISPANIC OR LATINONoNoTUMOR FREEAlive1537NONONOIThymusThymoma; Type B2Core needle biopsy0712009NONO2142014TCGA-X7-A8DB-F68516261BEA4D-262B-4ADB-8A11-84741288C057NONONOTUMOR FREEAlive1992NO23112014	NA	X7	A8DB	TCGA-X7-A8DB	4165391B-6122-4E87-BA91-CE935E0B3CF4	YES	C38.1	1984-01-01	C38.1	NO	YES	-26035	FEMALE	NA	62	WHITE	WHITE	NOT HISPANIC OR LATINO	No	No	TUMOR FREE	Alive	1537	NA	NO	NO	NO	I	NA	NA	NA	NA	NA	NA	NA	NA
TCGA.ZB.A969	Nationwide Children's Hospital	877EC6F7-BD67-43B3-84AE-28A533B744C0	431.28.0	TCGA	THYM	22	12	2016	FALSE	FALSE	NA	NA	ZBA969TCGA-ZB-A969CE6EEE0D-6F27-4516-95A4-B1B604DE9776YESC38.18586/3C38.1NOYES-26458FEMALE16773WHITENOT HISPANIC OR LATINONoNoTUMOR FREEAlive20NONONOIVbAnterior MediastinumThymoma; Type CLateral Thoracotomy0722012NONO1652014TCGA-ZB-A969-F72456EF5AE98A-A49A-454A-8F17-018BC3097E70NONONOTUMOR FREEAlive1046NO1962015	NA	ZB	A969	TCGA-ZB-A969	CE6EEE0D-6F27-4516-95A4-B1B604DE9776	YES	C38.1	1986-03-01	C38.1	NO	YES	-26458	FEMALE	167	73	WHITE	WHITE	NOT HISPANIC OR LATINO	No	No	TUMOR FREE	Alive	20	NA	NO	NO	NO	IVb	NA	NA	NA	NA	NA	NA	NA	NA
TCGA.XU.A936	Nationwide Children's Hospital	B01C4288-68B7-4CCA-BF7C-497A07B14BE5	431.28.0	TCGA	THYM	22	12	2016	FALSE	FALSE	NA	NA	XUA936TCGA-XU-A93629E038BA-B042-473E-A526-96D41B2830E1YESC37.98586/3C37NOYES-23924FEMALE15679WHITENOT HISPANIC OR LATINONoNoTUMOR FREEAlive521YESNONOIIaAnterior MediastinumThymoma; Type CFine needle aspiration biopsy0652012NONO2272014TCGA-XU-A936-F681617FF7F76F-4BCB-467B-9FB6-7209804A6F4FNOYESNOTUMOR FREEAlive643NO13112014TCGA-XU-A936-R661629F2F2DEE-857D-4F2D-84F5-76F164A8BF3E100123External3600cG…	NA	XU	A936	TCGA-XU-A936	29E038BA-B042-473E-A526-96D41B2830E1	YES	C37.9	1986-03-01	C37	NO	YES	-23924	FEMALE	156	79	WHITE	WHITE	NOT HISPANIC OR LATINO	No	No	TUMOR FREE	Alive	521	NA	YES	NO	NO	IIa	NA	NA	NA	NA	NA	NA	NA	NA
TCGA.XU.A92Q	Nationwide Children's Hospital	613AD0ED-8761-4766-9F68-45C35056DD59	431.28.0	TCGA	THYM	22	12	2016	FALSE	FALSE	NA	NA	XUA92QTCGA-XU-A92QB7E1A4F5-9173-41C2-8079-C5CE59C8D190YESC37.98581/3C37NOYES-18281MALE17787ASIANNOT HISPANIC OR LATINONoNoTUMOR FREEAlive1092NONONOIThymusThymoma; Type AMedian Sternectomy0502008NONO3102014TCGA-XU-A92Q-F67860FFD5C2B3-28FE-403D-83EE-BB85C1AE8DADYESNONOAlive1092NO12112014	NA	XU	A92Q	TCGA-XU-A92Q	B7E1A4F5-9173-41C2-8079-C5CE59C8D190	YES	C37.9	1981-03-01	C37	NO	YES	-18281	MALE	177	87	ASIAN	ASIAN	NOT HISPANIC OR LATINO	No	No	TUMOR FREE	Alive	1092	NA	NO	NO	NO	I	NA	NA	NA	NA	NA	NA	NA	NA
TCGA.ZT.A8OM	Nationwide Children's Hospital	A91A8026-1AD5-49A2-9B18-5D5988C20659	431.28.0	TCGA	THYM	22	12	2016	FALSE	FALSE	NA	NA	ZTA8OMTCGA-ZT-A8OMD9816402-1073-4B19-BA16-1C7E7C00FBB3YESC76.18581/1C76.1YESNO-26923FEMALE17270WHITENOT HISPANIC OR LATINONoNoAlive0IIbAnterior MediastinumThymoma; Type ASurgical Resection0732011NONO2932014TCGA-ZT-A8OM-F72377BE8EA041-4224-483B-9E66-89FD9DBD353CNONONOTUMOR FREEAlive1398NO962015	NA	ZT	A8OM	TCGA-ZT-A8OM	D9816402-1073-4B19-BA16-1C7E7C00FBB3	YES	C76.1	1981-01-01	C76.1	YES	NO	-26923	FEMALE	172	70	WHITE	WHITE	NOT HISPANIC OR LATINO	No	No	NA	Alive	0	NA	NA	NA	NA	IIb	NA	NA	NA	NA	NA	NA	NA	NA
TCGA.3S.A8YW	Nationwide Children's Hospital	88416DB0-D835-4B99-BC9D-06A8995426B2	431.28.0	TCGA	THYM	22	12	2016	FALSE	FALSE	NA	NA	3SA8YWTCGA-3S-A8YW440421AD-5F1F-4345-86A2-FC25CB7CD453YESC37.98586/3C37YESNO-23053MALE17291WHITEHISPANIC OR LATINONoNoTUMOR FREEAlive224YESNONOIIbThymusThymoma; Type CSurgical Resection0632013NOYES224New Primary TumorOther, specifySkin (cheek)NONONO1552014TCGA-3S-A8YW-F66478446E0B7C-335C-4A91-AEA0-CBEA1FC79A11NOYESNOTUMOR FREEAlive643NO23102014TCGA-3S-A8YW-R5831492BD020E-85EA-4506-A4DA-A372F960D8…	NA	3S	A8YW	TCGA-3S-A8YW	440421AD-5F1F-4345-86A2-FC25CB7CD453	YES	C37.9	1986-03-01	C37	YES	NO	-23053	MALE	172	91	WHITE	WHITE	HISPANIC OR LATINO	No	No	TUMOR FREE	Alive	224	NA	YES	NO	NO	IIb	NA	NA	NA	NA	NA	NA	NA	NA
TCGA.ZB.A96K	Nationwide Children's Hospital	19E3800E-8E90-4DD3-B389-13CEB7B5BE6A	431.28.0	TCGA	THYM	22	12	2016	FALSE	FALSE	NA	NA	ZBA96KTCGA-ZB-A96K9627FF18-F5EE-4B34-A823-35EBE3C00A3FYESC37.98582/3C37NOYES-25498MALE18991WHITENOT HISPANIC OR LATINOYesNoTUMOR FREEAlive958NONONOIThymusThymoma; Type ABLateral Thoracotomy0692011NONO1652014TCGA-ZB-A96K-F724321B2B01A8-11F1-4E8E-8E26-CF823AE80DBENONONOTUMOR FREEAlive1388NO1662015	NA	ZB	A96K	TCGA-ZB-A96K	9627FF18-F5EE-4B34-A823-35EBE3C00A3F	YES	C37.9	1982-03-01	C37	NO	YES	-25498	MALE	189	91	WHITE	WHITE	NOT HISPANIC OR LATINO	Yes	No	TUMOR FREE	Alive	958	NA	NO	NO	NO	I	NA	NA	NA	NA	NA	NA	NA	NA
TCGA.ZB.A96C	Nationwide Children's Hospital	2F9A2790-B94C-4C27-BC2D-AC04DEE11EDF	431.28.0	TCGA	THYM	22	12	2016	FALSE	FALSE	NA	NA	ZBA96CTCGA-ZB-A96C9B116A89-BA1A-4B7F-BCC6-2DCD950269ECYESC37.98582/3C37NOYES-28222FEMALE15661WHITENOT HISPANIC OR LATINOYesNoTUMOR FREEAlive1321NONONOIThymusThymoma; Type ABLateral Thoracotomy0772009NONO1652014TCGA-ZB-A96C-F72427180050C3-1D70-494D-9CED-3D03BBA08F78NONONOTUMOR FREEAlive2163NO1662015	NA	ZB	A96C	TCGA-ZB-A96C	9B116A89-BA1A-4B7F-BCC6-2DCD950269EC	YES	C37.9	1982-03-01	C37	NO	YES	-28222	FEMALE	156	61	WHITE	WHITE	NOT HISPANIC OR LATINO	Yes	No	TUMOR FREE	Alive	1321	NA	NO	NO	NO	I	NA	NA	NA	NA	NA	NA	NA	NA
TCGA.XM.A8R9	Nationwide Children's Hospital	874C7785-3B87-4159-BB5D-EDFB8B3FE9F5	431.28.0	TCGA	THYM	22	12	2016	FALSE	FALSE	NA	NA	XMA8R9TCGA-XM-A8R949D8939C-7C23-4A6C-B71A-0C39C262C346YESC38.18581/3C38.1NOYES-26176FEMALE16696WHITENOT HISPANIC OR LATINONoNoTUMOR FREEAlive1119NONONOIAnterior MediastinumThymoma; Type AMedian Sternectomy0712010NONO2832014TCGA-XM-A8R9-F6456562F07143-2140-45AB-A537-5DB6579593E6NONONOTUMOR FREEAlive1488NO492014	NA	XM	A8R9	TCGA-XM-A8R9	49D8939C-7C23-4A6C-B71A-0C39C262C346	YES	C38.1	1981-03-01	C38.1	NO	YES	-26176	FEMALE	166	96	WHITE	WHITE	NOT HISPANIC OR LATINO	No	No	TUMOR FREE	Alive	1119	NA	NO	NO	NO	I	NA	NA	NA	NA	NA	NA	NA	NA
TCGA.XU.A92O	Nationwide Children's Hospital	1D8C9644-5CDA-423E-A98E-B1204779BEB5	431.28.0	TCGA	THYM	22	12	2016	FALSE	FALSE	NA	NA	XUA92OTCGA-XU-A92OB1774C5C-7A6F-4BF6-8539-15A35F1457E6YESC37.98581/1C37NOYES-23186MALE16466ASIANNOT HISPANIC OR LATINONoNoTUMOR FREEAlive3046NONONOIThymusThymoma; Type AFine needle aspiration biopsy0632005NONO2572014TCGA-XU-A92O-F625062BC6C057-E89B-4A52-BDF3-FF6E60923D40NONONOTUMOR FREEAlive3410NO12112014	NA	XU	A92O	TCGA-XU-A92O	B1774C5C-7A6F-4BF6-8539-15A35F1457E6	YES	C37.9	1981-01-01	C37	NO	YES	-23186	MALE	164	66	ASIAN	ASIAN	NOT HISPANIC OR LATINO	No	No	TUMOR FREE	Alive	3046	NA	NO	NO	NO	I	NA	NA	NA	NA	NA	NA	NA	NA
TCGA.XU.AAY1	Nationwide Children's Hospital	206089F4-04C0-4082-B141-612C3F98317A	431.28.0	TCGA	THYM	22	12	2016	FALSE	FALSE	NA	NA	XUAAY1TCGA-XU-AAY109F8ACFC-4D80-4005-9F40-7485309997F5YESC37.98582/3C37NOYES-18777FEMALE16052ASIANNOT HISPANIC OR LATINONoNoTUMOR FREEAlive2052NONONOIIaThymusThymoma; Type ABMedian Sternectomy0512005NONO1972014TCGA-XU-AAY1-F65164A8113FE1-460F-4A05-A726-44DDE2E0A2D0NONONOTUMOR FREEAlive3268NO1992014	NA	XU	AAY1	TCGA-XU-AAY1	09F8ACFC-4D80-4005-9F40-7485309997F5	YES	C37.9	1982-03-01	C37	NO	YES	-18777	FEMALE	160	52	ASIAN	ASIAN	NOT HISPANIC OR LATINO	No	No	TUMOR FREE	Alive	2052	NA	NO	NO	NO	IIa	NA	NA	NA	NA	NA	NA	NA	NA
TCGA.XM.A8RB	Nationwide Children's Hospital	C4C452CA-EE1C-4A2E-8B0B-2A76CCD33F04	431.28.0	TCGA	THYM	22	12	2016	FALSE	FALSE	NA	NA	XMA8RBTCGA-XM-A8RB335535A1-E3D4-41A1-BBDB-1D5AFD5ACFD3YESC37.98583/1C37NOYES-25080FEMALE170128BLACK OR AFRICAN AMERICANNOT HISPANIC OR LATINONoNoTUMOR FREEAlive766NONONOIThymusThymoma; Type B1Median Sternectomy0682011NONO2832014TCGA-XM-A8RB-F6456897884F67-2C84-4B51-A1A6-3A681B951AD3NONONOTUMOR FREEAlive1144NO492014	NA	XM	A8RB	TCGA-XM-A8RB	335535A1-E3D4-41A1-BBDB-1D5AFD5ACFD3	YES	C37.9	1983-01-01	C37	NO	YES	-25080	FEMALE	170	128	BLACK OR AFRICAN AMERICAN	BLACK OR AFRICAN AMERICAN	NOT HISPANIC OR LATINO	No	No	TUMOR FREE	Alive	766	NA	NO	NO	NO	I	NA	NA	NA	NA	NA	NA	NA	NA
TCGA.XU.A930	Nationwide Children's Hospital	95FA36BC-A427-4917-B77B-D44D3753E22A	431.28.0	TCGA	THYM	22	12	2016	FALSE	FALSE	NA	NA	XUA930TCGA-XU-A9302A654463-1D68-4C82-9549-4526AAD41870YESC37.98585/3C37NOYES-15777MALE17783WHITENOT HISPANIC OR LATINONoNoTUMOR FREEAlive2440YESNONOIIIThymusThymoma; Type B3Median Sternectomy0432007YESNO2372014TCGA-XU-A930-F681515AD397C6-6544-4E37-8578-DF70770C0CB2NOYESNOTUMOR FREEAlive2514NO13112014TCGA-XU-A930-R66169AE405CB7-3D82-4E06-97A9-57C15AB161416299External50Gy25Regional siteNO3102014	NA	XU	A930	TCGA-XU-A930	2A654463-1D68-4C82-9549-4526AAD41870	YES	C37.9	1985-03-01	C37	NO	YES	-15777	MALE	177	83	WHITE	WHITE	NOT HISPANIC OR LATINO	No	No	TUMOR FREE	Alive	2440	NA	YES	NO	NO	III	NA	NA	NA	NA	NA	NA	NA	NA
TCGA.XM.A8RL	Nationwide Children's Hospital	A3CAB763-03B4-4FA6-977C-711A4F283B80	431.28.0	TCGA	THYM	22	12	2016	FALSE	FALSE	NA	NA	XMA8RLTCGA-XM-A8RLDD240B82-B1D6-4C0F-AA3E-6FCFE1364EC1YESC38.18583/3C38.1NOYES-16384MALE17794WHITENOT HISPANIC OR LATINONoNoTUMOR FREEAlive2241NONONOIIbAnterior MediastinumThymoma; Type B1Median Sternectomy0442007NONO2832014TCGA-XM-A8RL-F65784CC5EC65B-A91E-4CCD-94F8-6031212C7F6BNONONOAlive2562NO3092014	NA	XM	A8RL	TCGA-XM-A8RL	DD240B82-B1D6-4C0F-AA3E-6FCFE1364EC1	YES	C38.1	1983-03-01	C38.1	NO	YES	-16384	MALE	177	94	WHITE	WHITE	NOT HISPANIC OR LATINO	No	No	TUMOR FREE	Alive	2241	NA	NO	NO	NO	IIb	NA	NA	NA	NA	NA	NA	NA	NA
TCGA.XU.AAXV	Nationwide Children's Hospital	E6B83AC9-EFC8-4329-8181-9966D066F658	431.28.0	TCGA	THYM	22	12	2016	FALSE	FALSE	NA	NA	XUAAXVTCGA-XU-AAXV80606B1C-E8C8-4C3D-8475-3D846A84CA98YESC37.98584/3C37NOYES-16582FEMALEWHITEHISPANIC OR LATINONoNoTUMOR FREEAlive3709YESNONOIIaThymusThymoma; Type B2Median Sternectomy0452003YESNO2372014TCGA-XU-AAXV-F678772B7D961E-85B8-4720-8CC1-D64D8612CD70NOYESNOTUMOR FREEAlive4070NO12112014TCGA-XU-AAXV-R6615912FB4999-8E0A-4E38-95F1-19496E70CB0F106135External40Gy20Regional siteNO3102014	NA	XU	AAXV	TCGA-XU-AAXV	80606B1C-E8C8-4C3D-8475-3D846A84CA98	YES	C37.9	1984-03-01	C37	NO	YES	-16582	FEMALE	NA	NA	WHITE	WHITE	HISPANIC OR LATINO	No	No	TUMOR FREE	Alive	3709	NA	YES	NO	NO	IIa	NA	NA	NA	NA	NA	NA	NA	NA
TCGA.ZB.A96A	Nationwide Children's Hospital	C622ABB2-E8D1-48BA-87F7-ACB5A6691F99	431.28.0	TCGA	THYM	22	12	2016	FALSE	FALSE	NA	NA	ZBA96ATCGA-ZB-A96AFAA4AD8D-97C1-41B3-BB5F-534E8F6D6AEFYESC38.18584/3C38.1NOYES-19424MALE17079WHITENOT HISPANIC OR LATINONoNoTUMOR FREEAlive325NONONOIThymusThymoma; Type B2Thymoma; Type B3Median Sternectomy0532008NONO1652014TCGA-ZB-A96A-F72425B4415779-0F92-485F-852C-D93C95CF4A8BNONONOTUMOR FREEAlive2354NO1662015	NA	ZB	A96A	TCGA-ZB-A96A	FAA4AD8D-97C1-41B3-BB5F-534E8F6D6AEF	YES	C38.1	1984-03-01	C38.1	NO	YES	-19424	MALE	170	79	WHITE	WHITE	NOT HISPANIC OR LATINO	No	No	TUMOR FREE	Alive	325	NA	NO	NO	NO	I	NA	NA	NA	NA	NA	NA	NA	NA
TCGA.X7.A8DE	Nationwide Children's Hospital	415DC0B9-68BC-4448-BF55-0DB03C1C25EB	431.28.0	TCGA	THYM	22	12	2016	FALSE	FALSE	NA	NA	X7A8DETCGA-X7-A8DE15A2BAAE-D15E-4349-9358-74356A2D2AD0YESC38.18584/3C38.1NOYES-12957FEMALEWHITENOT HISPANIC OR LATINONoNoTUMOR FREEAlive713NONONOIThymusThymoma; Type B2Median Sternectomy0352011NONO2342014TCGA-X7-A8DE-F68515A893AFF8-EF38-460A-9836-6D39FB7C6438NONONOTUMOR FREEAlive981NO23112014	NA	X7	A8DE	TCGA-X7-A8DE	15A2BAAE-D15E-4349-9358-74356A2D2AD0	YES	C38.1	1984-03-01	C38.1	NO	YES	-12957	FEMALE	NA	NA	WHITE	WHITE	NOT HISPANIC OR LATINO	No	No	TUMOR FREE	Alive	713	NA	NO	NO	NO	I	NA	NA	NA	NA	NA	NA	NA	NA
TCGA.XU.A931	Nationwide Children's Hospital	5ECECE45-9F6C-4899-9BCC-4658E7CEB0C5	431.28.0	TCGA	THYM	22	12	2016	FALSE	FALSE	NA	NA	XUA931TCGA-XU-A9315F18924A-BCD6-4462-9C99-E634BDDAF18EYESC37.98585/3C37NOYES-22432FEMALE17077WHITENoNoTUMOR FREEDead1609YESNONOIIaThymusThymoma; Type B3Median Sternectomy0612007YESYES1377New Primary TumorLungNOYESYES2272014TCGA-XU-A931-R661618A5B4E04-F5CD-48BB-8741-2FBA852AF5AC76113External50Gy25Regional siteNO3102014	NA	XU	A931	TCGA-XU-A931	5F18924A-BCD6-4462-9C99-E634BDDAF18E	YES	C37.9	1985-03-01	C37	NO	YES	-22432	FEMALE	170	77	WHITE	WHITE	NA	No	No	TUMOR FREE	Dead	NA	1609	YES	NO	NO	IIa	NA	NA	NA	NA	NA	NA	NA	NA
TCGA.X7.A8M7	Nationwide Children's Hospital	F5EDAC84-75D8-46FB-BB1F-63361E911331	431.28.0	TCGA	THYM	22	12	2016	FALSE	FALSE	NA	NA	X7A8M7TCGA-X7-A8M756C4F5E8-4E89-4BA0-984D-E17F11A401F5YESC38.18584/3C38.1NOYES-9815MALEWHITENOT HISPANIC OR LATINONoNoTUMOR FREEAlive1972NONONOIAnterior MediastinumThymoma; Type B2Median Sternectomy0262008YESNO3042014TCGA-X7-A8M7-F70430DC639400-FEC3-44A8-90AA-C5A5811D4A90YESNONOTUMOR FREEAlive1972NO1222015	NA	X7	A8M7	TCGA-X7-A8M7	56C4F5E8-4E89-4BA0-984D-E17F11A401F5	YES	C38.1	1984-03-01	C38.1	NO	YES	-9815	MALE	NA	NA	WHITE	WHITE	NOT HISPANIC OR LATINO	No	No	TUMOR FREE	Alive	1972	NA	NO	NO	NO	I	NA	NA	NA	NA	NA	NA	NA	NA
TCGA.X7.A8D8	Nationwide Children's Hospital	0CE388D8-FA65-48BB-A40E-1C4B1B9AC365	431.28.0	TCGA	THYM	22	12	2016	FALSE	FALSE	NA	NA	X7A8D8TCGA-X7-A8D89291A2CB-98E6-43B9-8CBF-889E6DA9BFFAYESC37.98582/3C37NOYES-19441MALEWHITENOT HISPANIC OR LATINONoNoTUMOR FREEAlive58NONONOIIaThymusThymoma; Type ABFine needle aspiration biopsy0532005NONO2142014TCGA-X7-A8D8-F685131AD697BA-8102-404B-B302-937620C155F9YESNONOTUMOR FREEAlive58NO1222015	NA	X7	A8D8	TCGA-X7-A8D8	9291A2CB-98E6-43B9-8CBF-889E6DA9BFFA	YES	C37.9	1982-03-01	C37	NO	YES	-19441	MALE	NA	NA	WHITE	WHITE	NOT HISPANIC OR LATINO	No	No	TUMOR FREE	Alive	58	NA	NO	NO	NO	IIa	NA	NA	NA	NA	NA	NA	NA	NA
TCGA.XM.A8RD	Nationwide Children's Hospital	BA3F10E8-9821-438F-9076-417ED69B22CC	431.28.0	TCGA	THYM	22	12	2016	FALSE	FALSE	NA	NA	XMA8RDTCGA-XM-A8RD68D2AB61-50FC-41E8-B3EE-75C70F0F4369YESC37.98584/3C37NOYES-25402FEMALE16358WHITENOT HISPANIC OR LATINOYesNoTUMOR FREEAlive1231NONONOIIaThymusThymoma; Type B2Video-assisted Thorascopic Surgery (VATS)0692010NONO2832014TCGA-XM-A8RD-F67527C52FDA23-589B-4F27-AF3C-5AB96A25C293NONONOTUMOR FREEAlive1546NO6112014	NA	XM	A8RD	TCGA-XM-A8RD	68D2AB61-50FC-41E8-B3EE-75C70F0F4369	YES	C37.9	1984-03-01	C37	NO	YES	-25402	FEMALE	163	58	WHITE	WHITE	NOT HISPANIC OR LATINO	Yes	No	TUMOR FREE	Alive	1231	NA	NO	NO	NO	IIa	NA	NA	NA	NA	NA	NA	NA	NA
TCGA.XU.A933	Nationwide Children's Hospital	7B65924E-A7DB-47D1-AF5E-FFBD9BE83DF3	431.28.0	TCGA	THYM	22	12	2016	FALSE	FALSE	NA	NA	XUA933TCGA-XU-A933FF0E9D4A-2B62-4A15-B71A-2887D8747AE6YESC37.98586/3C37NOYES-19276FEMALE14869ASIANNOT HISPANIC OR LATINONoNoTUMOR FREEAlive1603YESYESNOIIbThymusThymoma; Type CMedian Sternectomy0522009NONO2272014TCGA-XU-A933-F678763DBDA568-D5B0-491A-8EFF-4C9E12502F99NOYESYESTUMOR FREEAlive1789NO12112014NOTCGA-XU-A933-D66135DD9CADFE-AE34-4D2E-ABD8-5595CD7D5212137218ChemotherapyCisplatinNO3102014NOT…	NA	XU	A933	TCGA-XU-A933	FF0E9D4A-2B62-4A15-B71A-2887D8747AE6	YES	C37.9	1986-03-01	C37	NO	YES	-19276	FEMALE	148	69	ASIAN	ASIAN	NOT HISPANIC OR LATINO	No	No	TUMOR FREE	Alive	1603	NA	YES	YES	NO	IIb	NA	NA	NA	NA	NA	NA	NA	NA
TCGA.ZC.AAAH	Nationwide Children's Hospital	6F4D34E7-1E37-41D6-A39B-4D5C6063D10F	431.28.0	TCGA	THYM	22	12	2016	FALSE	FALSE	NA	NA	ZCAAAHTCGA-ZC-AAAH3CC2D49B-A3A6-4F55-A355-68CBE84F4056YESC38.18584/3C38.1YESNO-19146MALE16270WHITENoNoTUMOR FREEAlive198NONONOIIbAnterior MediastinumThymoma; Type B2Median Sternectomy0522013NOYES166Locoregional RecurrenceOther, specifyMediastinumNONONO2152014TCGA-ZC-AAAH-F68609B61773D4-8369-45F6-8CFA-C7802868AC88NONONOTUMOR FREEAlive497NO3122014TCGA-ZC-AAAH-F70470554D6CD8-022A-4295-9E05-939B0FC60…	NA	ZC	AAAH	TCGA-ZC-AAAH	3CC2D49B-A3A6-4F55-A355-68CBE84F4056	YES	C38.1	1984-03-01	C38.1	YES	NO	-19146	MALE	162	70	WHITE	WHITE	NA	No	No	TUMOR FREE	Alive	198	NA	NO	NO	NO	IIb	NA	NA	NA	NA	NA	NA	NA	NA
TCGA.YT.A95E	Nationwide Children's Hospital	04BEAC3A-8476-4480-BC58-F65B00650A7A	431.28.0	TCGA	THYM	22	12	2016	FALSE	FALSE	NA	NA	YTA95ETCGA-YT-A95ED3189C8E-FFE0-41FF-9C7B-64DA4C83B991YESC38.18584/1C38.1NOYES-19172MALE17869WHITENoNoTUMOR FREEAlive405NONONOIAnterior MediastinumThymoma; Type B2Lateral Thoracotomy0522011NONO2562014TCGA-YT-A95E-F667473B43FF1D-0621-43E4-A80E-1624D99A2490YES7112014TCGA-YT-A95E-F6817260B96F97-5550-4E3D-B89C-094A1664A604NONONOTUMOR FREEAlive1070NO13112014	NA	YT	A95E	TCGA-YT-A95E	D3189C8E-FFE0-41FF-9C7B-64DA4C83B991	YES	C38.1	1984-01-01	C38.1	NO	YES	-19172	MALE	178	69	WHITE	WHITE	NA	No	No	TUMOR FREE	Alive	405	NA	NO	NO	NO	I	NA	NA	NA	NA	NA	NA	NA	NA
TCGA.ZB.A96D	Nationwide Children's Hospital	90B96F6F-6E43-4859-8E66-D2A4A617EC49	431.28.0	TCGA	THYM	22	12	2016	FALSE	FALSE	NA	NA	ZBA96DTCGA-ZB-A96DAFC984DC-588C-4277-88AA-5D82DD8BD40CYESC38.18582/3C38.1NOYES-19274FEMALE16384WHITENOT HISPANIC OR LATINONoNoTUMOR FREEAlive1302YESNONOIIbThymusThymoma; Type ABLateral Thoracotomy0522009NONO1652014TCGA-ZB-A96D-F72428A7C312FF-6890-4A62-AD07-D80DDEC1CA4DNOYESNOTUMOR FREEAlive1960NO1662015TCGA-ZB-A96D-R68462E42CAFCE-6C24-49CC-9671-7C6AE659CA8F5895External49.3GyPrimary Tumor FieldNOC…	NA	ZB	A96D	TCGA-ZB-A96D	AFC984DC-588C-4277-88AA-5D82DD8BD40C	YES	C38.1	1982-03-01	C38.1	NO	YES	-19274	FEMALE	163	84	WHITE	WHITE	NOT HISPANIC OR LATINO	No	No	TUMOR FREE	Alive	1302	NA	YES	NO	NO	IIb	NA	NA	NA	NA	NA	NA	NA	NA
TCGA.ZB.A965	Nationwide Children's Hospital	BA15ED45-5EF6-4976-B8DE-742C9E7F31A3	431.28.0	TCGA	THYM	22	12	2016	FALSE	FALSE	NA	NA	ZBA965TCGA-ZB-A96551FECA45-114E-4817-99D6-1C9842CD679AYESC37.98581/3C37NOYES-27617FEMALE15186WHITENOT HISPANIC OR LATINOYesNoTUMOR FREEAlive504YESNONOIIIThymusThymoma; Type AThymoma; Type ABLateral Thoracotomy0752012NONO1652014TCGA-ZB-A965-F724241E477CE8-91EA-4B83-BBE6-0CD70BC5A690NOYESNOTUMOR FREEAlive816NO1662015TCGA-ZB-A965-R6653905C47DCE-958F-4C30-9555-EAA7153FA1843173External56Gy28Primary Tu…	NA	ZB	A965	TCGA-ZB-A965	51FECA45-114E-4817-99D6-1C9842CD679A	YES	C37.9	1981-03-01	C37	NO	YES	-27617	FEMALE	151	86	WHITE	WHITE	NOT HISPANIC OR LATINO	Yes	No	TUMOR FREE	Alive	504	NA	YES	NO	NO	III	NA	NA	NA	NA	NA	NA	NA	NA
TCGA.XU.AAXW	Nationwide Children's Hospital	B30B6117-2A55-42AC-8F55-9A5C3522AB55	431.28.0	TCGA	THYM	22	12	2016	FALSE	FALSE	NA	NA	XUAAXWTCGA-XU-AAXW4DB60B44-21B5-433C-9689-F6AA79B819B8YESC37.98584/3C37NOYES-14408FEMALE16273ASIANNOT HISPANIC OR LATINONoNoTUMOR FREEAlive3692YESNONOIIaThymusThymoma; Type B2Median Sternectomy0392004YESNO2372014TCGA-XU-AAXW-F67882776C1ED9-7899-4737-A0B0-2C709E6FD4D3NOYESNOTUMOR FREEAlive3762NO12112014TCGA-XU-AAXW-R661606D536B7B-6147-4E4C-BD8D-167D9535D0C06388External40Gy20Regional siteNO3102014	NA	XU	AAXW	TCGA-XU-AAXW	4DB60B44-21B5-433C-9689-F6AA79B819B8	YES	C37.9	1984-03-01	C37	NO	YES	-14408	FEMALE	162	73	ASIAN	ASIAN	NOT HISPANIC OR LATINO	No	No	TUMOR FREE	Alive	3692	NA	YES	NO	NO	IIa	NA	NA	NA	NA	NA	NA	NA	NA
TCGA.4V.A9QX	Nationwide Children's Hospital	67972D9E-5DD1-4DC0-9B8B-3B83F1FA4EC4	431.28.0	TCGA	THYM	22	12	2016	FALSE	FALSE	NA	NA	4VA9QXTCGA-4V-A9QX0050D8BE-1DB6-4C17-8BEF-3AE2EAAA63CEYESC37.98582/3C37NOYES-28250FEMALE15648WHITENOT HISPANIC OR LATINONoNoTUMOR FREEAlive342YESNONOIIIThymusThymoma; Type ABMedian Sternectomy0772013NONO482014TCGA-4V-A9QX-F6324838057F7D-AD17-4861-9CAF-D0DFBDCE8D27NOYESNOTUMOR FREEAlive342NO482014TCGA-4V-A9QX-F7072504A8C79B-5EA2-4000-9D40-9CB33BA6373DNOYESNOTUMOR FREEAlive434NO232015TCGA-4V-A9QX-R…	NA	4V	A9QX	TCGA-4V-A9QX	0050D8BE-1DB6-4C17-8BEF-3AE2EAAA63CE	YES	C37.9	1982-03-01	C37	NO	YES	-28250	FEMALE	156	48	WHITE	WHITE	NOT HISPANIC OR LATINO	No	No	TUMOR FREE	Alive	342	NA	YES	NO	NO	III	NA	NA	NA	NA	NA	NA	NA	NA
TCGA.X7.A8M5	Nationwide Children's Hospital	9DA6B6E6-B7C5-48C6-BD94-0E2CB1448AE3	431.28.0	TCGA	THYM	22	12	2016	FALSE	FALSE	NA	NA	X7A8M5TCGA-X7-A8M50477055E-A57E-4BDB-89AB-2999881BDD6CYESC37.98585/3C37NOYES-24036FEMALEWHITENOT HISPANIC OR LATINONoNoTUMOR FREEAlive1645NONONOIIaThymusThymoma; Type B3Core needle biopsy0652001NOYESNew Primary TumorOther, specifyOvaryYESNOYES652014TCGA-X7-A8M5-F70362D69106A4-303A-42F2-92A7-0F07EBE1B5AAYESNONOTUMOR FREEAlive1645NO922015NOTCGA-X7-A8M5-D7036382D99FC6-FD9E-4287-BAB6-A3BB9C983F97Chem…	NA	X7	A8M5	TCGA-X7-A8M5	0477055E-A57E-4BDB-89AB-2999881BDD6C	YES	C37.9	1985-03-01	C37	NO	YES	-24036	FEMALE	NA	NA	WHITE	WHITE	NOT HISPANIC OR LATINO	No	No	TUMOR FREE	Alive	1645	NA	NO	NO	NO	IIa	NA	NA	NA	NA	NA	NA	NA	NA
TCGA.ZB.A962	Nationwide Children's Hospital	5D9A8341-70FB-4D91-AA86-A6E3130F2DD4	431.28.0	TCGA	THYM	22	12	2016	FALSE	FALSE	NA	NA	ZBA962TCGA-ZB-A9622F6F86F3-6D31-4A8C-B70D-2759B44BAC6CYESC38.18581/3C38.1NOYES-23461MALE18289WHITENOT HISPANIC OR LATINONoNoTUMOR FREEAlive6NONONOIIbThymusThymoma; Type ALateral Thoracotomy0642010NONO1652014TCGA-ZB-A962-F7242201D59EC6-E649-4512-84C6-321F6B5DEAB7NOYESNOTUMOR FREEAlive1647YES1091Distant MetastasisLiverYESNONO1365Distant MetastasisLiverNOYESNO1662015TCGA-ZB-A962-R724235F981F0C-438E-…	NA	ZB	A962	TCGA-ZB-A962	2F6F86F3-6D31-4A8C-B70D-2759B44BAC6C	YES	C38.1	1981-03-01	C38.1	NO	YES	-23461	MALE	182	89	WHITE	WHITE	NOT HISPANIC OR LATINO	No	No	TUMOR FREE	Alive	6	NA	NO	NO	NO	IIb	NA	NA	NA	NA	NA	NA	NA	NA
TCGA.ZC.AAA7	Nationwide Children's Hospital	5EE4B4F0-5336-431F-AF40-029FB9DAE35C	431.28.0	TCGA	THYM	22	12	2016	FALSE	FALSE	NA	NA	ZCAAA7TCGA-ZC-AAA7BD06627D-1E86-4212-B53B-082686ABEE7EYESC37.98586/3C37YESNO-23265MALE17867WHITENOT HISPANIC OR LATINONoNoTUMOR FREEDead853NOYESNOIIaThymusThymoma; Type CSurgical Resection0632008NONO2152014TCGA-ZC-AAA7-F685792408D23D-344B-49B7-BBE7-AD5C396B44DFNONOYESWITH TUMORDead853NO3122014	NA	ZC	AAA7	TCGA-ZC-AAA7	BD06627D-1E86-4212-B53B-082686ABEE7E	YES	C37.9	1986-03-01	C37	YES	NO	-23265	MALE	178	67	WHITE	WHITE	NOT HISPANIC OR LATINO	No	No	TUMOR FREE	Dead	NA	853	NO	YES	NO	IIa	NA	NA	NA	NA	NA	NA	NA	NA
TCGA.3S.AAYX	Nationwide Children's Hospital	95A3B0BD-AF0D-4093-8202-505C598DB56B	431.28.0	TCGA	THYM	22	12	2016	FALSE	FALSE	NA	NA	3SAAYXTCGA-3S-AAYX4FC4CBA2-7212-4755-B53D-111878B2FF90YESC37.98583/1C37YESNO-20350FEMALE16672WHITEHISPANIC OR LATINONoNoTUMOR FREEAlive185YESNONOIIbThymusThymoma; Type B1Surgical Resection0552013YESClass INO962014TCGA-3S-AAYX-F66502DC74163B-3B12-4B61-A6C2-87C3EC010A30NOYESNOAlive571NO23102014TCGA-3S-AAYX-R59929D749533F-D580-4539-A4EB-78AFC7FF2B183781External5400cGy30Primary Tumor FieldNO1162014	NA	3S	AAYX	TCGA-3S-AAYX	4FC4CBA2-7212-4755-B53D-111878B2FF90	YES	C37.9	1983-01-01	C37	YES	NO	-20350	FEMALE	166	72	WHITE	WHITE	HISPANIC OR LATINO	No	No	TUMOR FREE	Alive	185	NA	YES	NO	NO	IIb	NA	NA	NA	NA	NA	NA	NA	NA
TCGA.X7.A8M8	Nationwide Children's Hospital	D835FF64-CB4A-4909-A531-9BE7CB572D27	431.28.0	TCGA	THYM	22	12	2016	FALSE	FALSE	NA	NA	X7A8M8TCGA-X7-A8M8B1FA64A6-F86B-43B6-A488-54FE6FE85E9CYESC37.98584/1C37NOYES-16741MALEBLACK OR AFRICAN AMERICANNOT HISPANIC OR LATINONoNoTUMOR FREEAlive2533NONONOIThymusThymoma; Type B2Median Sternectomy0452007NONO652014TCGA-X7-A8M8-F70431D1C2F4F8-9714-4137-B975-9187AB349F2CYESNONOTUMOR FREEAlive2533NO1222015	NA	X7	A8M8	TCGA-X7-A8M8	B1FA64A6-F86B-43B6-A488-54FE6FE85E9C	YES	C37.9	1984-01-01	C37	NO	YES	-16741	MALE	NA	NA	BLACK OR AFRICAN AMERICAN	BLACK OR AFRICAN AMERICAN	NOT HISPANIC OR LATINO	No	No	TUMOR FREE	Alive	2533	NA	NO	NO	NO	I	NA	NA	NA	NA	NA	NA	NA	NA
TCGA.XU.AAXY	Nationwide Children's Hospital	25FDBE5A-F5A0-4F1D-AA1B-2C98ADACDD5C	431.28.0	TCGA	THYM	22	12	2016	FALSE	FALSE	NA	NA	XUAAXYTCGA-XU-AAXY7933B320-AE8C-4D3D-9468-8ABB135E93D5YESC37.98584/3C37NOYES-15756MALE18195WHITENOT HISPANIC OR LATINONoNoTUMOR FREEAlive1891YESNONOIIbThymusThymoma; Type B2Median Sternectomy0432009YESNO2272014TCGA-XU-AAXY-F678800675EFFB-C8DF-47D3-B031-665C98A0F65BNOYESNOTUMOR FREEAlive1891NO12112014TCGA-XU-AAXY-R66143E902E1F2-4291-48DE-ABD4-F04DEC5F11D66189External40Gy20Regional siteNO3102014	NA	XU	AAXY	TCGA-XU-AAXY	7933B320-AE8C-4D3D-9468-8ABB135E93D5	YES	C37.9	1984-03-01	C37	NO	YES	-15756	MALE	181	95	WHITE	WHITE	NOT HISPANIC OR LATINO	No	No	TUMOR FREE	Alive	1891	NA	YES	NO	NO	IIb	NA	NA	NA	NA	NA	NA	NA	NA
TCGA.ZL.A9V6	Nationwide Children's Hospital	BAC972AE-866D-4E5B-A34F-605EF250469F	431.28.0	TCGA	THYM	22	12	2016	FALSE	FALSE	NA	NA	ZLA9V6TCGA-ZL-A9V64A2F3F77-7EEA-4BB1-92BD-2D595E23AB88YESC37.98582/3C37NOYES-22447MALE175155WHITENoNoTUMOR FREEAlive1334NONONOIThymusThymoma; Type ABMedian Sternectomy0612008NONO1642014TCGA-ZL-A9V6-F640497CCC58B3-A89E-4895-9EFF-05B2A14820A0NONONOTUMOR FREEAlive2096NO2582014	NA	ZL	A9V6	TCGA-ZL-A9V6	4A2F3F77-7EEA-4BB1-92BD-2D595E23AB88	YES	C37.9	1982-03-01	C37	NO	YES	-22447	MALE	175	155	WHITE	WHITE	NA	No	No	TUMOR FREE	Alive	1334	NA	NO	NO	NO	I	NA	NA	NA	NA	NA	NA	NA	NA
TCGA.XM.A8RG	Nationwide Children's Hospital	81551DBC-B613-451C-9126-21D8DFA3E35A	431.28.0	TCGA	THYM	22	12	2016	FALSE	FALSE	NA	NA	XMA8RGTCGA-XM-A8RGFC9B7BF7-E649-4163-AD5A-B741785D3B79YESC37.98581/1C37NOYES-24802MALE17063WHITENOT HISPANIC OR LATINOYesNoTUMOR FREEAlive15NONONOIThymusThymoma; Type AVideo-assisted Thorascopic Surgery (VATS)0672013NONO2832014TCGA-XM-A8RG-F64571FF50FB08-BB00-4F06-A580-D35EA8282E46NONONOTUMOR FREEAlive197NO492014TCGA-XM-A8RG-F675490B3E3B95-97D8-4B82-BE09-2638B20ED2E2NONONOTUMOR FREEAlive386NO6112…	NA	XM	A8RG	TCGA-XM-A8RG	FC9B7BF7-E649-4163-AD5A-B741785D3B79	YES	C37.9	1981-01-01	C37	NO	YES	-24802	MALE	170	63	WHITE	WHITE	NOT HISPANIC OR LATINO	Yes	No	TUMOR FREE	Alive	15	NA	NO	NO	NO	I	NA	NA	NA	NA	NA	NA	NA	NA
TCGA.5V.A9RR	Nationwide Children's Hospital	5E889DAE-B337-42E3-AACA-AEB5C127B6B0	431.28.0	TCGA	THYM	22	12	2016	FALSE	FALSE	NA	NA	5VA9RRTCGA-5V-A9RRBFE41BA3-2BCF-4760-AE65-CD417E22393FYESC37.98582/1C37NOYES-24668MALE17693WHITENOT HISPANIC OR LATINONoNoTUMOR FREEAlive532NONONOIThymusThymoma; Type ABMedian Sternectomy0672012YESNO1662014TCGA-5V-A9RR-F66416E45C7643-288C-46C4-9867-41B46214836BNONONOTUMOR FREEAlive827NO14102014	NA	5V	A9RR	TCGA-5V-A9RR	BFE41BA3-2BCF-4760-AE65-CD417E22393F	YES	C37.9	1982-01-01	C37	NO	YES	-24668	MALE	176	93	WHITE	WHITE	NOT HISPANIC OR LATINO	No	No	TUMOR FREE	Alive	532	NA	NO	NO	NO	I	NA	NA	NA	NA	NA	NA	NA	NA
TCGA.5U.AB0D	Nationwide Children's Hospital	A296649B-A14C-48E3-A069-552B3B961DAF	431.28.0	TCGA	THYM	22	12	2016	FALSE	FALSE	NA	NA	5UAB0DTCGA-5U-AB0DF6051AC0-3D70-4CBB-8C1C-99C9EFEACB0FYESC38.18586/3C38.1YESNO-26167FEMALEWHITEHISPANIC OR LATINONoNoWITH TUMORAlive352NOYESNOIVbAnterior MediastinumThymoma; Type COther method, specify:surgical biopsy0712013NONO172014TCGA-5U-AB0D-F72481D71D4250-B351-4678-9AF5-C43F853A8E12NONOYESWITH TUMORAlive714NO672015NOTCGA-5U-AB0D-D61828F2BABE8A-3752-4F5D-8BDA-5FABC22F1A0015201Chemotherapycis…	NA	5U	AB0D	TCGA-5U-AB0D	F6051AC0-3D70-4CBB-8C1C-99C9EFEACB0F	YES	C38.1	1986-03-01	C38.1	YES	NO	-26167	FEMALE	NA	NA	WHITE	WHITE	HISPANIC OR LATINO	No	No	WITH TUMOR	Alive	352	NA	NO	YES	NO	IVb	NA	NA	NA	NA	NA	NA	NA	NA
TCGA.XM.A8RF	Nationwide Children's Hospital	AB05E9A4-C661-433D-B895-1EABF7D4C4A7	431.28.0	TCGA	THYM	22	12	2016	FALSE	FALSE	NA	NA	XMA8RFTCGA-XM-A8RFAEA15EA1-38C2-4D0E-824D-E3495271B05DYESC38.18581/3C38.1NOYES-30893FEMALE15085WHITENOT HISPANIC OR LATINONoNoTUMOR FREEAlive797NONONOIIaAnterior MediastinumThymoma; Type AVideo-assisted Thorascopic Surgery (VATS)0842011NONO2832014TCGA-XM-A8RF-F645707401C4FA-642E-4D87-8588-D6C43006EC8ENONONOTUMOR FREEAlive797NO492014	NA	XM	A8RF	TCGA-XM-A8RF	AEA15EA1-38C2-4D0E-824D-E3495271B05D	YES	C38.1	1981-03-01	C38.1	NO	YES	-30893	FEMALE	150	85	WHITE	WHITE	NOT HISPANIC OR LATINO	No	No	TUMOR FREE	Alive	797	NA	NO	NO	NO	IIa	NA	NA	NA	NA	NA	NA	NA	NA
TCGA.XU.AAY0	Nationwide Children's Hospital	727A76A6-3A7A-433F-9ADC-1735E997B4B0	431.28.0	TCGA	THYM	22	12	2016	FALSE	FALSE	NA	NA	XUAAY0TCGA-XU-AAY0748FC94F-D496-46B1-A5F4-42AA53DE0F31YESC37.98582/3C37NOYES-22645FEMALE15165ASIANNOT HISPANIC OR LATINONoNoTUMOR FREEAlive1140NONONOIIaThymusThymoma; Type ABOther method, specify:Mediastinoscopy0622010NONO1972014TCGA-XU-AAY0-F67871552A5048-D66A-4120-9471-B94656217590NONONOTUMOR FREEAlive1502NO12112014	NA	XU	AAY0	TCGA-XU-AAY0	748FC94F-D496-46B1-A5F4-42AA53DE0F31	YES	C37.9	1982-03-01	C37	NO	YES	-22645	FEMALE	151	65	ASIAN	ASIAN	NOT HISPANIC OR LATINO	No	No	TUMOR FREE	Alive	1140	NA	NO	NO	NO	IIa	NA	NA	NA	NA	NA	NA	NA	NA
TCGA.XU.A92X	Nationwide Children's Hospital	03D80EDC-7270-4186-8DB8-48EF85F8BF0E	431.28.0	TCGA	THYM	22	12	2016	FALSE	FALSE	NA	NA	XUA92XTCGA-XU-A92XD04D927B-BB66-435F-BB8F-DD71145C5EECYESC37.98584/3C37NOYES-6572MALE16893ASIANNOT HISPANIC OR LATINONoNoTUMOR FREEAlive1065NONONOIIaThymusThymoma; Type B2Median Sternectomy0172008YESNO2372014TCGA-XU-A92X-F683569A7B8800-2CC7-4D29-BCCE-73FD153C45AENONONOTUMOR FREEAlive2343NO15112014	NA	XU	A92X	TCGA-XU-A92X	D04D927B-BB66-435F-BB8F-DD71145C5EEC	YES	C37.9	1984-03-01	C37	NO	YES	-6572	MALE	168	93	ASIAN	ASIAN	NOT HISPANIC OR LATINO	No	No	TUMOR FREE	Alive	1065	NA	NO	NO	NO	IIa	NA	NA	NA	NA	NA	NA	NA	NA
TCGA.4V.A9QR	Nationwide Children's Hospital	3DD71D74-B4F2-42A3-8E49-AACEEAAC30C0	431.28.0	TCGA	THYM	22	12	2016	FALSE	FALSE	NA	NA	4VA9QRTCGA-4V-A9QR85D1AFDF-6164-49E1-B599-71512C5ACD99YESC37.98585/3C37NOYES-18723FEMALE15754WHITENOT HISPANIC OR LATINONoNoTUMOR FREEAlive601YESNONOIIIThymusThymoma; Type B3Median Sternectomy0512012YESClass IVNO582014TCGA-4V-A9QR-F63288B79F23F5-4A68-4A52-952E-B4CF247AD278NOYESNOTUMOR FREEAlive601NO582014TCGA-4V-A9QR-F7072186194AA8-61B8-4CC4-9E8C-612C5839FC7BNOYESNOTUMOR FREEAlive780NO232015TCGA-…	NA	4V	A9QR	TCGA-4V-A9QR	85D1AFDF-6164-49E1-B599-71512C5ACD99	YES	C37.9	1985-03-01	C37	NO	YES	-18723	FEMALE	157	54	WHITE	WHITE	NOT HISPANIC OR LATINO	No	No	TUMOR FREE	Alive	601	NA	YES	NO	NO	III	NA	NA	NA	NA	NA	NA	NA	NA
TCGA.ZB.A96F	Nationwide Children's Hospital	28EE64B0-A725-44ED-A935-D28BD342BD8B	431.28.0	TCGA	THYM	22	12	2016	FALSE	FALSE	NA	NA	ZBA96FTCGA-ZB-A96F173B805F-3088-43F6-A159-95FFF3581FD5YESC38.18582/3C38.1NOYES-14344MALE194128WHITENOT HISPANIC OR LATINONoNoTUMOR FREEAlive5NONONOIThymusThymoma; Type ABVideo-assisted Thorascopic Surgery (VATS)0392010YESNO462014TCGA-ZB-A96F-F72439F0A3269A-9AF0-4229-A4B3-2F216513A7E8NONONOTUMOR FREEAlive1761NO1662015	NA	ZB	A96F	TCGA-ZB-A96F	173B805F-3088-43F6-A159-95FFF3581FD5	YES	C38.1	1982-03-01	C38.1	NO	YES	-14344	MALE	194	128	WHITE	WHITE	NOT HISPANIC OR LATINO	No	No	TUMOR FREE	Alive	5	NA	NO	NO	NO	I	NA	NA	NA	NA	NA	NA	NA	NA
TCGA.YT.A95F	Nationwide Children's Hospital	28E07997-1B22-443D-B4C1-F85952431DD6	431.28.0	TCGA	THYM	22	12	2016	FALSE	FALSE	NA	NA	YTA95FTCGA-YT-A95F756DD9BF-BF40-4AD2-A78E-9430C2C8EA6EYESC38.18582/1C38.1NOYES-20363FEMALE15970WHITEYesNoTUMOR FREEAlive586NONONOIAnterior MediastinumThymoma; Type ABLateral Thoracotomy0552012NONO2562014TCGA-YT-A95F-F667487FAD849E-D380-4770-8E85-6F1F52B9F521NONONOTUMOR FREEAlive693NO23102014TCGA-YT-A95F-F681739DE4C18D-AE8C-4533-B1A9-852AAD0CAF04NONONOTUMOR FREEAlive740NO13112014TCGA-YT-A95F-F7239…	NA	YT	A95F	TCGA-YT-A95F	756DD9BF-BF40-4AD2-A78E-9430C2C8EA6E	YES	C38.1	1982-01-01	C38.1	NO	YES	-20363	FEMALE	159	70	WHITE	WHITE	NA	Yes	No	TUMOR FREE	Alive	586	NA	NO	NO	NO	I	NA	NA	NA	NA	NA	NA	NA	NA
TCGA.ZB.A96I	Nationwide Children's Hospital	C3906B1D-E4D1-440F-8765-7C9B2E62A86E	431.28.0	TCGA	THYM	22	12	2016	FALSE	FALSE	NA	NA	ZBA96ITCGA-ZB-A96I8889F7A6-3F3D-417B-BF3E-9A2155C4786CYESC38.18582/3C38.1NOYES-26208FEMALE15644WHITENOT HISPANIC OR LATINONoNoTUMOR FREEAlive158NONONOIIIAnterior MediastinumThymoma; Type ABLateral Thoracotomy0712010YESClass IINO1652014TCGA-ZB-A96I-F7245718A3C9C7-B73B-496D-B194-BEA246AC3E2ENONONOTUMOR FREEAlive1653NO1962015	NA	ZB	A96I	TCGA-ZB-A96I	8889F7A6-3F3D-417B-BF3E-9A2155C4786C	YES	C38.1	1982-03-01	C38.1	NO	YES	-26208	FEMALE	156	44	WHITE	WHITE	NOT HISPANIC OR LATINO	No	No	TUMOR FREE	Alive	158	NA	NO	NO	NO	III	NA	NA	NA	NA	NA	NA	NA	NA
TCGA.ZB.A96E	Nationwide Children's Hospital	A5B74AAF-B60D-4443-8143-096D4205BB74	431.28.0	TCGA	THYM	22	12	2016	FALSE	FALSE	NA	NA	ZBA96ETCGA-ZB-A96E628ECFE9-9E29-4B51-A11E-96D4E9181D86YESC37.98581/3C37NOYES-22092MALE17585WHITENOT HISPANIC OR LATINONoNoTUMOR FREEAlive7NONONOIIaThymusThymoma; Type AThymoma; Type ABVideo-assisted Thorascopic Surgery (VATS)0602010NONO1652014TCGA-ZB-A96E-F72429340C4E86-82E3-42A9-851B-B87A4C7DCC7CNONONOTUMOR FREEAlive1819NO1662015	NA	ZB	A96E	TCGA-ZB-A96E	628ECFE9-9E29-4B51-A11E-96D4E9181D86	YES	C37.9	1981-03-01	C37	NO	YES	-22092	MALE	175	85	WHITE	WHITE	NOT HISPANIC OR LATINO	No	No	TUMOR FREE	Alive	7	NA	NO	NO	NO	IIa	NA	NA	NA	NA	NA	NA	NA	NA
TCGA.ZC.AAAA	Nationwide Children's Hospital	CC4652A1-EC71-41F7-AAE6-BD8888C4CFD3	431.28.0	TCGA	THYM	22	12	2016	FALSE	FALSE	NA	NA	ZCAAAATCGA-ZC-AAAA67FF20BA-1B56-45AE-9310-19DD74401E67YESC38.18584/3C38.1YESNO-14429MALE17361WHITEHISPANIC OR LATINONoNoWITH TUMORAlive529YESNONOIIbAnterior MediastinumThymoma; Type B2Median Sternectomy0392012YESYES137Locoregional RecurrenceOther, specifyMediastinumYESNONO2152014TCGA-ZC-AAAA-F68576F87F2255-2702-4E5B-A66A-6237EAFC68D0NOYESYESTUMOR FREEAlive819NO3122014TCGA-ZC-AAAA-F70637B5B02747-5…	NA	ZC	AAAA	TCGA-ZC-AAAA	67FF20BA-1B56-45AE-9310-19DD74401E67	YES	C38.1	1984-03-01	C38.1	YES	NO	-14429	MALE	173	61	WHITE	WHITE	HISPANIC OR LATINO	No	No	WITH TUMOR	Alive	529	NA	YES	NO	NO	IIb	NA	NA	NA	NA	NA	NA	NA	NA
TCGA.X7.A8M4	Nationwide Children's Hospital	283A16E7-654A-4BDF-A5A4-820DA7A1732C	431.28.0	TCGA	THYM	22	12	2016	FALSE	FALSE	NA	NA	X7A8M4TCGA-X7-A8M423CC4CD3-87DC-4342-9072-BE3695E393FAYESC38.38584/3C38.3NOYES-15070MALE192WHITENOT HISPANIC OR LATINONoNoTUMOR FREEAlive3808YESNONOIIaAnterior MediastinumThymoma; Type B2Median Sternectomy0412002NONO3042014TCGA-X7-A8M4-F70428D5ED9B86-0B17-491A-8578-3244FFC2BDCAYESYESNOTUMOR FREEAlive3808NO1222015TCGA-X7-A8M4-R50623BFCDEB97-F73D-4F10-B6A8-28CB2BF837D96510145GyNOComplete Response28…	NA	X7	A8M4	TCGA-X7-A8M4	23CC4CD3-87DC-4342-9072-BE3695E393FA	YES	C38.3	1984-03-01	C38.3	NO	YES	-15070	MALE	192	NA	WHITE	WHITE	NOT HISPANIC OR LATINO	No	No	TUMOR FREE	Alive	3808	NA	YES	NO	NO	IIa	NA	NA	NA	NA	NA	NA	NA	NA
TCGA.4V.A9QS	Nationwide Children's Hospital	25D125F7-A0AD-483B-A5BD-BAFEF1DA4D4B	431.28.0	TCGA	THYM	22	12	2016	FALSE	FALSE	NA	NA	4VA9QSTCGA-4V-A9QS88C0AF76-B1BA-478F-A42B-8A50C0568D5EYESC37.98584/3C37NOYES-19443FEMALE16165WHITENOT HISPANIC OR LATINONoNoTUMOR FREEAlive601YESNONOIVaThymusThymoma; Type B2Median Sternectomy0532012YESClass VNO682014TCGA-4V-A9QS-F63309C57B8B6C-6463-4619-9ECF-517A57E5837ENOYESNOTUMOR FREEAlive596NO582014TCGA-4V-A9QS-F7072211694176-F7DD-4EB1-B065-D95F518FCA65NOYESNOWITH TUMORAlive774YES752Locoregi…	NA	4V	A9QS	TCGA-4V-A9QS	88C0AF76-B1BA-478F-A42B-8A50C0568D5E	YES	C37.9	1984-03-01	C37	NO	YES	-19443	FEMALE	161	65	WHITE	WHITE	NOT HISPANIC OR LATINO	No	No	TUMOR FREE	Alive	601	NA	YES	NO	NO	IVa	NA	NA	NA	NA	NA	NA	NA	NA
TCGA.4V.A9QW	Nationwide Children's Hospital	C801D520-CED1-4D81-8BA1-388B86BE7220	431.28.0	TCGA	THYM	22	12	2016	FALSE	FALSE	NA	NA	4VA9QWTCGA-4V-A9QWD8E19E8A-7442-4B6B-8F4A-D02DCA5C9894YESC37.98582/3C37NOYES-22781MALE18599WHITENOT HISPANIC OR LATINONoNoTUMOR FREEAlive428NONONOIThymusThymoma; Type ABMedian Sternectomy0622013YESClass INO482014TCGA-4V-A9QW-F63239575C1E87-1660-471B-BB29-0860FA499C83NONONOTUMOR FREEAlive428NO482014TCGA-4V-A9QW-F70726B3A44CE7-3C6B-4F30-952C-C90A5CA80924NONONOTUMOR FREEAlive630NO232015	NA	4V	A9QW	TCGA-4V-A9QW	D8E19E8A-7442-4B6B-8F4A-D02DCA5C9894	YES	C37.9	1982-03-01	C37	NO	YES	-22781	MALE	185	99	WHITE	WHITE	NOT HISPANIC OR LATINO	No	No	TUMOR FREE	Alive	428	NA	NO	NO	NO	I	NA	NA	NA	NA	NA	NA	NA	NA
TCGA.XU.A932	Nationwide Children's Hospital	592AB7C6-240E-41AB-99BC-767E93DE58E6	431.28.0	TCGA	THYM	22	12	2016	FALSE	FALSE	NA	NA	XUA932TCGA-XU-A9324D6F70AA-EF52-4F98-A929-5D511601ABEDYESC37.98584/3C37NOYES-13618MALE15868ASIANNOT HISPANIC OR LATINONoNoTUMOR FREEAlive2018YESNONOIIaThymusThymoma; Type B2Median Sternectomy0372008YESNO2272014TCGA-XU-A932-F68154C5A2211B-09B1-4853-8277-82B090D19BFCNOYESNOTUMOR FREEAlive2149NO13112014	NA	XU	A932	TCGA-XU-A932	4D6F70AA-EF52-4F98-A929-5D511601ABED	YES	C37.9	1984-03-01	C37	NO	YES	-13618	MALE	158	68	ASIAN	ASIAN	NOT HISPANIC OR LATINO	No	No	TUMOR FREE	Alive	2018	NA	YES	NO	NO	IIa	NA	NA	NA	NA	NA	NA	NA	NA
TCGA.5G.A9ZZ	Nationwide Children's Hospital	B691D838-6EB4-430A-AEB9-024FFB28B560	431.28.0	TCGA	THYM	22	12	2016	FALSE	FALSE	NA	NA	5GA9ZZTCGA-5G-A9ZZ5F539AC1-C4C8-46CC-98D7-8951A6ED680AYESC37.98586/3C37YESNO-19117FEMALE14855WHITENOT HISPANIC OR LATINONoNoTUMOR FREEAlive593NONONOIIbThymusThymoma; Type CFine needle aspiration biopsy0522012NONO1252014TCGA-5G-A9ZZ-F7178751447DF3-F440-4F99-8EF5-61167E8920D7NONONOTUMOR FREEAlive835NO3132015	NA	5G	A9ZZ	TCGA-5G-A9ZZ	5F539AC1-C4C8-46CC-98D7-8951A6ED680A	YES	C37.9	1986-03-01	C37	YES	NO	-19117	FEMALE	148	55	WHITE	WHITE	NOT HISPANIC OR LATINO	No	No	TUMOR FREE	Alive	593	NA	NO	NO	NO	IIb	NA	NA	NA	NA	NA	NA	NA	NA
TCGA.3G.AB0Q	Nationwide Children's Hospital	F6D24590-7402-4DA8-AA62-B2B79D590023	431.28.0	TCGA	THYM	22	12	2016	FALSE	FALSE	NA	NA	3GAB0QTCGA-3G-AB0Q67FF3AA1-9D52-4DC8-8501-ECD0D37A8735YESC37.98581/3C37NOYES-24460MALE17567WHITENOT HISPANIC OR LATINONoYesTUMOR FREEAlive1799YESNONOIIaThymusThymoma; Type AFine needle aspiration biopsy0662009NONO2462014TCGA-3G-AB0Q-F72301624206E1-26EF-490A-9EF7-308E8304E8F0NOYESYESTUMOR FREEAlive1799NO1152015TCGA-3G-AB0Q-R65721E58600A4-2878-4DF5-A22E-4A3B15046BBE117152External50Gy25Primary Tumor…	NA	3G	AB0Q	TCGA-3G-AB0Q	67FF3AA1-9D52-4DC8-8501-ECD0D37A8735	YES	C37.9	1981-03-01	C37	NO	YES	-24460	MALE	175	67	WHITE	WHITE	NOT HISPANIC OR LATINO	No	Yes	TUMOR FREE	Alive	1799	NA	YES	NO	NO	IIa	NA	NA	NA	NA	NA	NA	NA	NA
TCGA.ZB.A96M	Nationwide Children's Hospital	AA65722B-E585-413E-B20B-9F4F7982109B	431.28.0	TCGA	THYM	22	12	2016	FALSE	FALSE	NA	NA	ZBA96MTCGA-ZB-A96M3EAB80E6-21BC-45DD-A7B5-411A5DAD4E9AYESC38.18582/3C38.1NOYES-20623FEMALE165127WHITENOT HISPANIC OR LATINONoNoTUMOR FREEAlive14NONONOIThymusThymoma; Type ABMedian Sternectomy0562011YESClass IINO1652014TCGA-ZB-A96M-F72442F5426C3A-33B0-43F5-8799-09A3A1FF1B17NONONOTUMOR FREEAlive14NO1662015	NA	ZB	A96M	TCGA-ZB-A96M	3EAB80E6-21BC-45DD-A7B5-411A5DAD4E9A	YES	C38.1	1982-03-01	C38.1	NO	YES	-20623	FEMALE	165	127	WHITE	WHITE	NOT HISPANIC OR LATINO	No	No	TUMOR FREE	Alive	14	NA	NO	NO	NO	I	NA	NA	NA	NA	NA	NA	NA	NA
TCGA.ZB.A96B	Nationwide Children's Hospital	8DA0EF73-94A2-4139-9781-60786CB67638	431.28.0	TCGA	THYM	22	12	2016	FALSE	FALSE	NA	NA	ZBA96BTCGA-ZB-A96B5324C178-1B4B-42F8-AC9E-17C5F349A289YESC37.98583/3C37NOYES-18892MALE17880WHITENOT HISPANIC OR LATINONoNoTUMOR FREEAlive1835NONONOIIaThymusThymoma; Type B1Lateral Thoracotomy0512009NOYES91New Primary TumorOther, specifybladder1652014TCGA-ZB-A96B-F72426B3477E6C-6D67-4318-BAE9-FF6B01DFBC33NONONOTUMOR FREEAlive2211NO1662015	NA	ZB	A96B	TCGA-ZB-A96B	5324C178-1B4B-42F8-AC9E-17C5F349A289	YES	C37.9	1983-03-01	C37	NO	YES	-18892	MALE	178	80	WHITE	WHITE	NOT HISPANIC OR LATINO	No	No	TUMOR FREE	Alive	1835	NA	NO	NO	NO	IIa	NA	NA	NA	NA	NA	NA	NA	NA
TCGA.4V.A9QJ	Nationwide Children's Hospital	0C67FEDF-2765-4FB3-964E-C8C6C08A21BD	431.28.0	TCGA	THYM	22	12	2016	FALSE	FALSE	NA	NA	4VA9QJTCGA-4V-A9QJ50612721-2E12-4DC3-8E1E-87624CF9333BYESC37.98585/3C37NOYES-23510MALE18080WHITENOT HISPANIC OR LATINONoNoTUMOR FREEAlive2702YESNONOIIIThymusThymoma; Type B3Median Sternectomy0642007NOYES793Locoregional RecurrencePleura/Pleural effusionYESNONO582014TCGA-4V-A9QJ-F6330605079745-E73B-46EA-A5F1-871E22C0FCCENOYESNOTUMOR FREEAlive2702NO582014TCGA-4V-A9QJ-F70712E93CEBA0-F03F-499E-9CCB-DB…	NA	4V	A9QJ	TCGA-4V-A9QJ	50612721-2E12-4DC3-8E1E-87624CF9333B	YES	C37.9	1985-03-01	C37	NO	YES	-23510	MALE	180	80	WHITE	WHITE	NOT HISPANIC OR LATINO	No	No	TUMOR FREE	Alive	2702	NA	YES	NO	NO	III	NA	NA	NA	NA	NA	NA	NA	NA
TCGA.X7.A8DJ	Nationwide Children's Hospital	77E905CA-0E84-48E2-8191-FB3DB8AF97E8	431.28.0	TCGA	THYM	22	12	2016	FALSE	FALSE	NA	NA	X7A8DJTCGA-X7-A8DJD2385E2F-82E3-4AC3-BDE2-0BF2DAA46860YESC38.18582/1C38.1YESNO-25042MALE13978HISPANIC OR LATINONoNoTUMOR FREEAlive72NONONOIThymusThymoma; Type ABCore needle biopsy0682013NONO3042014TCGA-X7-A8DJ-F685189D4F4DE6-FD5E-4705-BCB6-F3BF3C4B7167NONONOTUMOR FREEAlive289NO1222015	NA	X7	A8DJ	TCGA-X7-A8DJ	D2385E2F-82E3-4AC3-BDE2-0BF2DAA46860	YES	C38.1	1982-01-01	C38.1	YES	NO	-25042	MALE	139	78	NA	NA	HISPANIC OR LATINO	No	No	TUMOR FREE	Alive	72	NA	NO	NO	NO	I	NA	NA	NA	NA	NA	NA	NA	NA
TCGA.XU.A92T	Nationwide Children's Hospital	B6BC8D44-46A6-4143-98DA-D1AE38A28FA4	431.28.0	TCGA	THYM	22	12	2016	FALSE	FALSE	NA	NA	XUA92TTCGA-XU-A92TE464F16E-151C-4754-A8FF-E35B31D4C76FYESC37.98582/3C37NOYES-29613FEMALE15155WHITENoNoTUMOR FREEAlive1012NONONOIIaThymusThymoma; Type ABCore needle biopsy0812010NONO12112014TCGA-XU-A92T-F678665F002910-56EF-489E-9A73-3E9D07FD01ECNONONOTUMOR FREEAlive1376NO12112014	NA	XU	A92T	TCGA-XU-A92T	E464F16E-151C-4754-A8FF-E35B31D4C76F	YES	C37.9	1982-03-01	C37	NO	YES	-29613	FEMALE	151	55	WHITE	WHITE	NA	No	No	TUMOR FREE	Alive	1012	NA	NO	NO	NO	IIa	NA	NA	NA	NA	NA	NA	NA	NA
TCGA.ZB.A96P	Nationwide Children's Hospital	0141F908-F930-4A07-BB74-67A7314526BD	431.28.0	TCGA	THYM	22	12	2016	FALSE	FALSE	NA	NA	ZBA96PTCGA-ZB-A96PB2CAB6AB-3B4A-408C-A331-9353DBC4FC0DYESC38.18583/3C38.1NOYES-26870MALE16574WHITENOT HISPANIC OR LATINONoNoTUMOR FREEAlive325NONONOIThymusThymoma; Type B1Lateral Thoracotomy0732013NONO1652014TCGA-ZB-A96P-F72433494E0830-BFF5-4024-A72F-B9F06D0380E1NONONOTUMOR FREEAlive753NO1662015	NA	ZB	A96P	TCGA-ZB-A96P	B2CAB6AB-3B4A-408C-A331-9353DBC4FC0D	YES	C38.1	1983-03-01	C38.1	NO	YES	-26870	MALE	165	74	WHITE	WHITE	NOT HISPANIC OR LATINO	No	No	TUMOR FREE	Alive	325	NA	NO	NO	NO	I	NA	NA	NA	NA	NA	NA	NA	NA
TCGA.YT.A95G	Nationwide Children's Hospital	C6582683-5AB3-4276-B1C0-5E66AD288E1F	431.28.0	TCGA	THYM	22	12	2016	FALSE	FALSE	NA	NA	YTA95GTCGA-YT-A95G7459BEC0-1B54-4FD7-90DB-8375168E6B1AYESC37.98584/1C37NOYES-22541FEMALE15755WHITENoNoTUMOR FREEAlive1184NONONOIThymusThymoma; Type B2Median Sternectomy0612010YESClass IIINO2562014TCGA-YT-A95G-F667499CB7D115-F44D-4AEE-B128-458F3CC7688ENONONOTUMOR FREEAlive1514NO23102014	NA	YT	A95G	TCGA-YT-A95G	7459BEC0-1B54-4FD7-90DB-8375168E6B1A	YES	C37.9	1984-01-01	C37	NO	YES	-22541	FEMALE	157	55	WHITE	WHITE	NA	No	No	TUMOR FREE	Alive	1184	NA	NO	NO	NO	I	NA	NA	NA	NA	NA	NA	NA	NA
TCGA.ZB.A966	Nationwide Children's Hospital	29496325-985C-4F6C-AAD9-3A3F0EBE5714	431.28.0	TCGA	THYM	22	12	2016	FALSE	FALSE	NA	NA	ZBA966TCGA-ZB-A9662B794EAE-814C-4B5C-B276-BE9096B94F94YESC37.98586/3C37NOYES-28621FEMALE15657WHITENOT HISPANIC OR LATINONoNoWITH TUMORDead379YESNONOIVbThymusThymoma; Type CMedian Sternectomy0782012NOYES296Locoregional RecurrenceLungNONONO296Distant MetastasisBrainNONONO296Distant MetastasisLiverNONONO296Distant MetastasisBoneNONONO296Distant MetastasisOther, specifyadrenal glandNONONO296Locoregio…	NA	ZB	A966	TCGA-ZB-A966	2B794EAE-814C-4B5C-B276-BE9096B94F94	YES	C37.9	1986-03-01	C37	NO	YES	-28621	FEMALE	156	57	WHITE	WHITE	NOT HISPANIC OR LATINO	No	No	WITH TUMOR	Dead	NA	379	YES	NO	NO	IVb	NA	NA	NA	NA	NA	NA	NA	NA
TCGA.XM.AAZ1	Nationwide Children's Hospital	0742EC9E-AC5C-4810-874E-A844A9CDCFC0	431.28.0	TCGA	THYM	22	12	2016	FALSE	FALSE	NA	NA	XMAAZ1TCGA-XM-AAZ19084A558-11EA-448C-9F9D-0F90A94A29AFYESC38.18584/3C38.1NOYES-15383MALE16975WHITENOT HISPANIC OR LATINOYesNoTUMOR FREEAlive306YESYESNOIIbAnterior MediastinumThymoma; Type B2Thymoma; Type B3Video-assisted Thorascopic Surgery (VATS)0422013NONO492014TCGA-XM-AAZ1-F67530CFD2AEAC-9A94-49EC-86EC-CB3569A6D2ADNOYESYESTUMOR FREEAlive397NO6112014NOTCGA-XM-AAZ1-D64574B68B86FE-EC6A-4E28-A62E-…	NA	XM	AAZ1	TCGA-XM-AAZ1	9084A558-11EA-448C-9F9D-0F90A94A29AF	YES	C38.1	1984-03-01	C38.1	NO	YES	-15383	MALE	169	75	WHITE	WHITE	NOT HISPANIC OR LATINO	Yes	No	TUMOR FREE	Alive	306	NA	YES	YES	NO	IIb	NA	NA	NA	NA	NA	NA	NA	NA
TCGA.XU.A92Z	Nationwide Children's Hospital	6E7F05B6-CC61-486F-924F-6D8541C615A5	431.28.0	TCGA	THYM	22	12	2016	FALSE	FALSE	NA	NA	XUA92ZTCGA-XU-A92Z9CABDE13-0CBB-4502-9DC1-4C9BD8A68313YESC37.98586/3C37NOYES-28117MALE15761ASIANNOT HISPANIC OR LATINONoNoTUMOR FREEAlive3320YESNONOIIIThymusThymoma; Type CFine needle aspiration biopsy0762004NONO2272014TCGA-XU-A92Z-F68357C1965E7C-9489-4B35-B325-947BE82974D9NOYESNOTUMOR FREEAlive3663NO15112014TCGA-XU-A92Z-R66168DC13E20E-DD18-4D74-87C9-83B581A36FDE154188External50Gy25Regional siteN…	NA	XU	A92Z	TCGA-XU-A92Z	9CABDE13-0CBB-4502-9DC1-4C9BD8A68313	YES	C37.9	1986-03-01	C37	NO	YES	-28117	MALE	157	61	ASIAN	ASIAN	NOT HISPANIC OR LATINO	No	No	TUMOR FREE	Alive	3320	NA	YES	NO	NO	III	NA	NA	NA	NA	NA	NA	NA	NA
TCGA.XM.A8RE	Nationwide Children's Hospital	D15370E2-C53C-4C8A-B5F9-FBE759DB513F	431.28.0	TCGA	THYM	22	12	2016	FALSE	FALSE	NA	NA	XMA8RETCGA-XM-A8REA4F4C331-97A3-48C4-AA3E-27304C1EB611YESC37.98582/1C37NOYES-19903FEMALE15856WHITENOT HISPANIC OR LATINONoNoTUMOR FREEAlive8NONONOIThymusThymoma; Type ABVideo-assisted Thorascopic Surgery (VATS)0542013NONO2832014TCGA-XM-A8RE-F64569352B142B-CCC3-4969-A998-7EF50F20ADBDNONONOTUMOR FREEAlive234NO492014TCGA-XM-A8RE-F67529B99221D2-5CC7-4961-9BB4-4D053EC6B3E6NONONOAlive422NO6112014	NA	XM	A8RE	TCGA-XM-A8RE	A4F4C331-97A3-48C4-AA3E-27304C1EB611	YES	C37.9	1982-01-01	C37	NO	YES	-19903	FEMALE	158	56	WHITE	WHITE	NOT HISPANIC OR LATINO	No	No	TUMOR FREE	Alive	8	NA	NO	NO	NO	I	NA	NA	NA	NA	NA	NA	NA	NA
TCGA.4V.A9QI	Nationwide Children's Hospital	ADD23032-E0A1-449B-B68E-FAF5EC1B19B1	431.28.0	TCGA	THYM	22	12	2016	FALSE	FALSE	NA	NA	4VA9QITCGA-4V-A9QIEEAA0FA3-408C-4E0F-A18A-095514173FF1YESC37.98584/3C37NOYES-25181MALE15948WHITENOT HISPANIC OR LATINONoNoTUMOR FREEAlive2714YESNONOIIaThymusThymoma; Type B2Median Sternectomy0682007YESClass VNO482014TCGA-4V-A9QI-F632460552BE14-AE02-4818-8E73-600D0B527E3ANOYESNOTUMOR FREEAlive2714NO482014TCGA-4V-A9QI-F707106311C3A9-338C-46A8-8B3C-E8DD70FBC6E9NOYESNOTUMOR FREEAlive2936NO232015TCGA-…	NA	4V	A9QI	TCGA-4V-A9QI	EEAA0FA3-408C-4E0F-A18A-095514173FF1	YES	C37.9	1984-03-01	C37	NO	YES	-25181	MALE	159	48	WHITE	WHITE	NOT HISPANIC OR LATINO	No	No	TUMOR FREE	Alive	2714	NA	YES	NO	NO	IIa	NA	NA	NA	NA	NA	NA	NA	NA
TCGA.YT.A95H	Nationwide Children's Hospital	94033F8D-EFDE-444F-BE7F-EA6608FBA65F	431.28.0	TCGA	THYM	22	12	2016	FALSE	FALSE	NA	NA	YTA95HTCGA-YT-A95H4C0CF497-ABEA-4EA5-A207-E26F85F3BD18YESC38.18582/1C38.1NOYES-25376MALE16672WHITENoNoTUMOR FREEAlive389NONONOIAnterior MediastinumThymoma; Type ABMedian Sternectomy0692013NONO2562014TCGA-YT-A95H-F66750E1D8F0E7-C4CF-4905-ACAA-E54986913BF9NONONOTUMOR FREEAlive389NO23102014TCGA-YT-A95H-F68170F1E91C39-F858-49B7-BEC2-359294C7170BNONONOTUMOR FREEAlive627NO13112014TCGA-YT-A95H-F68756549…	NA	YT	A95H	TCGA-YT-A95H	4C0CF497-ABEA-4EA5-A207-E26F85F3BD18	YES	C38.1	1982-01-01	C38.1	NO	YES	-25376	MALE	166	72	WHITE	WHITE	NA	No	No	TUMOR FREE	Alive	389	NA	NO	NO	NO	I	NA	NA	NA	NA	NA	NA	NA	NA
TCGA.X7.A8D7	Nationwide Children's Hospital	17AD0842-9E30-445C-BF39-6383AD41DB02	431.28.0	TCGA	THYM	22	12	2016	FALSE	FALSE	NA	NA	X7A8D7TCGA-X7-A8D78CC1E08D-75B6-48DA-90DF-E6AF23CB4C35YESC37.98583/3C37NOYES-17161FEMALEBLACK OR AFRICAN AMERICANNOT HISPANIC OR LATINONoNoTUMOR FREEAlive325YESNONOIIaThymusThymoma; Type B1Core needle biopsy0462003NONO2142014TCGA-X7-A8D7-F684396B86952A-188D-40B3-92B6-352C1E4D8566YESYESNOAlive325YES265New Primary TumorLung17112014TCGA-X7-A8D7-R58676CD2D0CE6-0714-4D44-BB0E-54F4BE4460FB94152External…	NA	X7	A8D7	TCGA-X7-A8D7	8CC1E08D-75B6-48DA-90DF-E6AF23CB4C35	YES	C37.9	1983-03-01	C37	NO	YES	-17161	FEMALE	NA	NA	BLACK OR AFRICAN AMERICAN	BLACK OR AFRICAN AMERICAN	NOT HISPANIC OR LATINO	No	No	TUMOR FREE	Alive	325	NA	YES	NO	NO	IIa	NA	NA	NA	NA	NA	NA	NA	NA
TCGA.4V.A9QN	Nationwide Children's Hospital	09EC7C77-7801-42EB-87CA-BB40DAB0C90C	431.28.0	TCGA	THYM	22	12	2016	FALSE	FALSE	NA	NA	4VA9QNTCGA-4V-A9QN51ABE033-5FB4-49B5-89EF-C44D0BB1AB00YESC37.98585/3C37NOYES-14825FEMALE17655WHITEHISPANIC OR LATINONoNoTUMOR FREEAlive879YESNONOIIIThymusThymoma; Type B3Core needle biopsy0402012NONO582014TCGA-4V-A9QN-F63285D79C02F1-EA53-43E5-AC7E-8820EF23FF80NOYESNOTUMOR FREEAlive879NO582014TCGA-4V-A9QN-F707185672044D-7504-4615-9E5B-2D7A3EFDDA4DNOYESNOWITH TUMORAlive970YES937Distant MetastasisOt…	NA	4V	A9QN	TCGA-4V-A9QN	51ABE033-5FB4-49B5-89EF-C44D0BB1AB00	YES	C37.9	1985-03-01	C37	NO	YES	-14825	FEMALE	176	55	WHITE	WHITE	HISPANIC OR LATINO	No	No	TUMOR FREE	Alive	879	NA	YES	NO	NO	III	NA	NA	NA	NA	NA	NA	NA	NA
TCGA.X7.A8D9	Nationwide Children's Hospital	E3B5F6DB-F5E5-4C71-BCB9-567425D103C6	431.28.0	TCGA	THYM	22	12	2016	FALSE	FALSE	NA	NA	X7A8D9TCGA-X7-A8D982505B35-D771-4FB4-8EC4-54A2E5A8AD79YESC37.98582/3C37NOYESFEMALEWHITENOT HISPANIC OR LATINONoNoTUMOR FREEAliveNONONOIThymusThymoma; Type ABCore needle biopsy2006NONO2142014TCGA-X7-A8D9-F685140C62B76C-4672-410D-A10F-283B879925C9YESNONOTUMOR FREEAliveNO1222015	NA	X7	A8D9	TCGA-X7-A8D9	82505B35-D771-4FB4-8EC4-54A2E5A8AD79	YES	C37.9	1982-03-01	C37	NO	YES	NA	FEMALE	NA	NA	WHITE	WHITE	NOT HISPANIC OR LATINO	No	No	TUMOR FREE	Alive	NA	NA	NO	NO	NO	I	NA	NA	NA	NA	NA	NA	NA	NA
TCGA.4V.A9QM	Nationwide Children's Hospital	BC8AD5C4-EDAA-4C9F-9642-4505E71B9272	431.28.0	TCGA	THYM	22	12	2016	FALSE	FALSE	NA	NA	4VA9QMTCGA-4V-A9QM0BE4FA90-0122-4B26-B35F-7B1A4A16E63BYESC37.98582/3C37NOYES-14576MALE16967WHITENOT HISPANIC OR LATINONoNoTUMOR FREEAlive1171NONONOIThymusThymoma; Type ABMedian Sternectomy0392011NONO582014TCGA-4V-A9QM-F6330180BBCAC4-3A03-439B-8465-6E9B998C2FF5NONONOTUMOR FREEAlive1171NO582014TCGA-4V-A9QM-F7071628C1DF42-FA3E-4ECE-A92D-CEAEE0632786NONONOTUMOR FREEAlive1253NO232015	NA	4V	A9QM	TCGA-4V-A9QM	0BE4FA90-0122-4B26-B35F-7B1A4A16E63B	YES	C37.9	1982-03-01	C37	NO	YES	-14576	MALE	169	67	WHITE	WHITE	NOT HISPANIC OR LATINO	No	No	TUMOR FREE	Alive	1171	NA	NO	NO	NO	I	NA	NA	NA	NA	NA	NA	NA	NA
TCGA.XU.AAXZ	Nationwide Children's Hospital	8C409E98-47F2-4543-97FB-82A9B1FFAEAA	431.28.0	TCGA	THYM	22	12	2016	FALSE	FALSE	NA	NA	XUAAXZTCGA-XU-AAXZ57000A6A-B132-4C02-807F-5505AD3E1FDDYESC37.98585/3C37NOYES-23324MALE18190WHITENOT HISPANIC OR LATINONoNoTUMOR FREEAlive1537YESNONOIIbThymusThymoma; Type B3Median Sternectomy0632010YESNO1972014TCGA-XU-AAXZ-F678751CBD3A61-830C-46D1-B9EB-C50783124EB7NOYESNOTUMOR FREEAlive1537NO12112014TCGA-XU-AAXZ-R625353CBDF3FF-8AE4-4C14-9855-8A08E266115470105External50Gy25Regional siteNO3102014	NA	XU	AAXZ	TCGA-XU-AAXZ	57000A6A-B132-4C02-807F-5505AD3E1FDD	YES	C37.9	1985-03-01	C37	NO	YES	-23324	MALE	181	90	WHITE	WHITE	NOT HISPANIC OR LATINO	No	No	TUMOR FREE	Alive	1537	NA	YES	NO	NO	IIb	NA	NA	NA	NA	NA	NA	NA	NA
TCGA.5U.AB0F	Nationwide Children's Hospital	ACDFD4B3-BDAE-4700-BDB3-45B80DF4A4B6	431.28.0	TCGA	THYM	22	12	2016	FALSE	FALSE	NA	NA	5UAB0FTCGA-5U-AB0FBB9BB553-F304-4D14-A655-5C3BF4720A9BYESC38.18582/3C38.1YESNO-21511FEMALEWHITEHISPANIC OR LATINOYesNoTUMOR FREEAlive81NONONOIIIAnterior MediastinumThymoma; Type ABSurgical Resection0582013NONO872014TCGA-5U-AB0F-F707488575C906-8A5A-48F3-B2AD-DB10090D20C0NONONOTUMOR FREEAlive459NO632015	NA	5U	AB0F	TCGA-5U-AB0F	BB9BB553-F304-4D14-A655-5C3BF4720A9B	YES	C38.1	1982-03-01	C38.1	YES	NO	-21511	FEMALE	NA	NA	WHITE	WHITE	HISPANIC OR LATINO	Yes	No	TUMOR FREE	Alive	81	NA	NO	NO	NO	III	NA	NA	NA	NA	NA	NA	NA	NA
TCGA.ZB.A96L	Nationwide Children's Hospital	E7CB44FD-3CC9-42DC-9F4F-221B12E39793	431.28.0	TCGA	THYM	22	12	2016	FALSE	FALSE	NA	NA	ZBA96LTCGA-ZB-A96LCFFD89D3-0D36-4B30-A676-E9D66E2C764BYESC37.98585/3C37NOYES-25914FEMALE16780WHITENOT HISPANIC OR LATINONoNoTUMOR FREEAlive9NONONOIIIThymusThymoma; Type B3Lateral Thoracotomy0702011NONO1652014TCGA-ZB-A96L-F724583570610E-094F-4518-AD94-0FF4BCD84201NONONOTUMOR FREEAlive1529NO1962015	NA	ZB	A96L	TCGA-ZB-A96L	CFFD89D3-0D36-4B30-A676-E9D66E2C764B	YES	C37.9	1985-03-01	C37	NO	YES	-25914	FEMALE	167	80	WHITE	WHITE	NOT HISPANIC OR LATINO	No	No	TUMOR FREE	Alive	9	NA	NO	NO	NO	III	NA	NA	NA	NA	NA	NA	NA	NA
TCGA.XU.A92Y	Nationwide Children's Hospital	BD5366EC-2FFF-4E09-9248-5BCA56B6E830	431.28.0	TCGA	THYM	22	12	2016	FALSE	FALSE	NA	NA	XUA92YTCGA-XU-A92YFD15FF57-F121-40EA-A3B9-B66CBF34C1E0YESC38.18585/3C38.1NOYES-26021FEMALE15867WHITENOT HISPANIC OR LATINONoNoWITH TUMORDead3488YESNONOIIbAnterior MediastinumThymoma; Type B3Median Sternectomy0712004NOYES1224Locoregional RecurrenceOther, specifyposterior mediastinal tumour, adrenal/perinephric tumour involving left pleural space, diaphragm, chest wall, spineYESNONO3102014TCGA-XU-A…	NA	XU	A92Y	TCGA-XU-A92Y	FD15FF57-F121-40EA-A3B9-B66CBF34C1E0	YES	C38.1	1985-03-01	C38.1	NO	YES	-26021	FEMALE	158	67	WHITE	WHITE	NOT HISPANIC OR LATINO	No	No	WITH TUMOR	Dead	NA	3488	YES	NO	NO	IIb	NA	NA	NA	NA	NA	NA	NA	NA
TCGA.5U.AB0E	Nationwide Children's Hospital	95A03ACC-ECF8-4485-814F-7F89369BB029	431.28.0	TCGA	THYM	22	12	2016	FALSE	FALSE	NA	NA	5UAB0ETCGA-5U-AB0E056386DB-D338-4FC8-8BB1-249BE72FD6CBYESC38.18585/3C38.1YESNO-22716MALEWHITEHISPANIC OR LATINONoNoTUMOR FREEAlive315YESNONOIIaAnterior MediastinumThymoma; Type B3Surgical Resection0622013YESNO872014TCGA-5U-AB0E-F7247332E64270-5D74-416F-8E14-3BBCFCD6E930NOYESNOTUMOR FREEAlive687NO2562015TCGA-5U-AB0E-R61821D8E99FC5-E6D3-4B16-8422-6A48057166DA86153ExternalGyPrimary Tumor FieldNOComp…	NA	5U	AB0E	TCGA-5U-AB0E	056386DB-D338-4FC8-8BB1-249BE72FD6CB	YES	C38.1	1985-03-01	C38.1	YES	NO	-22716	MALE	NA	NA	WHITE	WHITE	HISPANIC OR LATINO	No	No	TUMOR FREE	Alive	315	NA	YES	NO	NO	IIa	NA	NA	NA	NA	NA	NA	NA	NA
TCGA.4V.A9QQ	Nationwide Children's Hospital	4C098873-6D39-4B62-9B1C-4AC8DDDFF5EE	431.28.0	TCGA	THYM	22	12	2016	FALSE	FALSE	NA	NA	4VA9QQTCGA-4V-A9QQ7A99A808-5AC7-49B3-87F6-106663EB323FYESC37.98585/3C37NOYES-23894FEMALE15651WHITENOT HISPANIC OR LATINONoNoTUMOR FREEAlive1371YESYESNOIVaThymusThymoma; Type B3Median Sternectomy0652010NOYES782Locoregional RecurrencePleura/Pleural effusionYESNONO890Locoregional RecurrencePleura/Pleural effusionYESNONO582014TCGA-4V-A9QQ-F63292438AE27E-CF40-4728-BDF9-3235DB003A52NOYESYESTUMOR FREEAl…	NA	4V	A9QQ	TCGA-4V-A9QQ	7A99A808-5AC7-49B3-87F6-106663EB323F	YES	C37.9	1985-03-01	C37	NO	YES	-23894	FEMALE	156	51	WHITE	WHITE	NOT HISPANIC OR LATINO	No	No	TUMOR FREE	Alive	1371	NA	YES	YES	NO	IVa	NA	NA	NA	NA	NA	NA	NA	NA
TCGA.4V.A9QT	Nationwide Children's Hospital	996C278B-C793-4136-BE0D-C18B43894615	431.28.0	TCGA	THYM	22	12	2016	FALSE	FALSE	NA	NA	4VA9QTTCGA-4V-A9QT3F691BF4-9558-4454-889E-CFA7D0DE96CCYESC37.98583/3C37NOYES-28951FEMALE15875WHITENOT HISPANIC OR LATINONoNoTUMOR FREEAlive660NONONOIIaThymusThymoma; Type B1Median Sternectomy0792012YESNO582014TCGA-4V-A9QT-F63303D80A861F-B5A9-4956-948B-79EB92E27A10NONONOTUMOR FREEAlive660NO582014TCGA-4V-A9QT-F70724AF976E05-050C-4FB2-B920-05D47B536417NONONOTUMOR FREEAlive813NO232015	NA	4V	A9QT	TCGA-4V-A9QT	3F691BF4-9558-4454-889E-CFA7D0DE96CC	YES	C37.9	1983-03-01	C37	NO	YES	-28951	FEMALE	158	75	WHITE	WHITE	NOT HISPANIC OR LATINO	No	No	TUMOR FREE	Alive	660	NA	NO	NO	NO	IIa	NA	NA	NA	NA	NA	NA	NA	NA
TCGA.4X.A9FC	Nationwide Children's Hospital	B7FFB30E-CF7D-4A3C-A4DC-E23281DDF2B5	431.28.0	TCGA	THYM	22	12	2016	FALSE	FALSE	NA	NA	4XA9FCTCGA-4X-A9FCE687F26D-F092-4116-9F9F-A2A2B9FC9B0DYESC37.98582/3C37NOYES-18418FEMALE16157WHITENOT HISPANIC OR LATINONoNoTUMOR FREEAlive1687NONONOIIaThymusThymoma; Type ABMedian Sternectomy0502009NONO342014TCGA-4X-A9FC-F662208DF936D8-4A6C-4F42-9A83-D3FC718E5253NONONOTUMOR FREEAlive1626NO5102014TCGA-4X-A9FC-F68724C3396545-6CF8-4AEA-95B9-30E4D0619341NONONOTUMOR FREEAlive2072NO22122014	NA	4X	A9FC	TCGA-4X-A9FC	E687F26D-F092-4116-9F9F-A2A2B9FC9B0D	YES	C37.9	1982-03-01	C37	NO	YES	-18418	FEMALE	161	57	WHITE	WHITE	NOT HISPANIC OR LATINO	No	No	TUMOR FREE	Alive	1687	NA	NO	NO	NO	IIa	NA	NA	NA	NA	NA	NA	NA	NA
TCGA.4V.A9QU	Nationwide Children's Hospital	6ADAE6B5-8CC2-4935-9004-1D841D394893	431.28.0	TCGA	THYM	22	12	2016	FALSE	FALSE	NA	NA	4VA9QUTCGA-4V-A9QUADD338C1-8B31-4378-9A44-19BF646C972BYESC37.98582/3C37NOYES-27896FEMALE17582WHITENOT HISPANIC OR LATINONoNoTUMOR FREEAlive505NONONOIIaThymusThymoma; Type ABMedian Sternectomy0762013NONO482014TCGA-4V-A9QU-F6324476133201-786A-4A7D-B5BA-D716BE72A07ANONONOTUMOR FREEAlive505NO482014TCGA-4V-A9QU-F707286303FD4C-25A4-4911-9737-0AC396709713NONONOTUMOR FREEAlive627NO232015	NA	4V	A9QU	TCGA-4V-A9QU	ADD338C1-8B31-4378-9A44-19BF646C972B	YES	C37.9	1982-03-01	C37	NO	YES	-27896	FEMALE	175	82	WHITE	WHITE	NOT HISPANIC OR LATINO	No	No	TUMOR FREE	Alive	505	NA	NO	NO	NO	IIa	NA	NA	NA	NA	NA	NA	NA	NA
TCGA.X7.A8DC	Nationwide Children's Hospital	25D17907-A4E1-4482-9A6E-89AA0012E669	431.28.0	TCGA	THYM	22	12	2016	FALSE	FALSE	NA	NA	X7A8DCTCGA-X7-A8DC81186204-5CC8-48E3-994B-4D3CB1F59C65YESC37.98582/3C37NOYES-25066MALE16764WHITENOT HISPANIC OR LATINONoNoTUMOR FREEAlive1497NONONOIThymusThymoma; Type ABVideo-assisted Thorascopic Surgery (VATS)0682010NONO2142014TCGA-X7-A8DC-F704238A3607C9-5D9B-4918-BA9D-FC9D462BA9A9NONONOTUMOR FREEAlive1798NO1222015	NA	X7	A8DC	TCGA-X7-A8DC	81186204-5CC8-48E3-994B-4D3CB1F59C65	YES	C37.9	1982-03-01	C37	NO	YES	-25066	MALE	167	64	WHITE	WHITE	NOT HISPANIC OR LATINO	No	No	TUMOR FREE	Alive	1497	NA	NO	NO	NO	I	NA	NA	NA	NA	NA	NA	NA	NA
TCGA.XM.A8RC	Nationwide Children's Hospital	6213CA95-487D-4301-BB92-E1DC7D03214B	431.28.0	TCGA	THYM	22	12	2016	FALSE	FALSE	NA	NA	XMA8RCTCGA-XM-A8RCB8348ADB-17DD-4849-BD4F-C2E7E15DB1F4YESC38.18584/3C38.1NOYES-24660MALE182102WHITENOT HISPANIC OR LATINONoNoTUMOR FREEAlive2631NONONOIIaAnterior MediastinumThymoma; Type B2Median Sternectomy0672006NONO2832014TCGA-XM-A8RC-F675264D67283D-2D98-4275-B604-7D7C1160B7F5NONONOTUMOR FREEAlive2963NO6112014	NA	XM	A8RC	TCGA-XM-A8RC	B8348ADB-17DD-4849-BD4F-C2E7E15DB1F4	YES	C38.1	1984-03-01	C38.1	NO	YES	-24660	MALE	182	102	WHITE	WHITE	NOT HISPANIC OR LATINO	No	No	TUMOR FREE	Alive	2631	NA	NO	NO	NO	IIa	NA	NA	NA	NA	NA	NA	NA	NA
TCGA.XM.A8R8	Nationwide Children's Hospital	228D3CA9-83BD-418E-BAD6-CB85C0BB6422	431.28.0	TCGA	THYM	22	12	2016	FALSE	FALSE	NA	NA	XMA8R8TCGA-XM-A8R83AFA9201-61AD-4958-925F-B93912D2841AYESC37.98586/3C37NOYES-24508FEMALE15661ASIANNOT HISPANIC OR LATINONoNoTUMOR FREEAlive1112NONONOIThymusThymoma; Type CVideo-assisted Thorascopic Surgery (VATS)0672010NOYES244New Primary TumorOther, specifyBreastNONONO2832014TCGA-XM-A8R8-F64563D94F161F-014E-4556-87F7-28073783E9EENONONOTUMOR FREEAlive1598NO492014	NA	XM	A8R8	TCGA-XM-A8R8	3AFA9201-61AD-4958-925F-B93912D2841A	YES	C37.9	1986-03-01	C37	NO	YES	-24508	FEMALE	156	61	ASIAN	ASIAN	NOT HISPANIC OR LATINO	No	No	TUMOR FREE	Alive	1112	NA	NO	NO	NO	I	NA	NA	NA	NA	NA	NA	NA	NA
TCGA.3T.AA9L	Nationwide Children's Hospital	8721213B-F5B1-4F78-A1C2-406E2B45F80D	431.28.0	TCGA	THYM	22	12	2016	FALSE	FALSE	NA	NA	3TAA9LTCGA-3T-AA9LEDDB3067-A0E5-461F-A8B8-95081EC67DE0YESC37.98583/3C37NOYES-11610FEMALE16886WHITENoNoTUMOR FREEAlive36NONONOIIaAnterior MediastinumThymoma; Type B1Video-assisted Thorascopic Surgery (VATS)0312011NONO1362014TCGA-3T-AA9L-F64918D6BF1549-CC10-4A70-9AB5-1882A8E2A0A5NONONOWITH TUMORAlive1050YES702Distant MetastasisOther, specifyLung PleuraYESYESYES702Locoregional RecurrenceOther, speci…	NA	3T	AA9L	TCGA-3T-AA9L	EDDB3067-A0E5-461F-A8B8-95081EC67DE0	YES	C37.9	1983-03-01	C37	NO	YES	-11610	FEMALE	168	86	WHITE	WHITE	NA	No	No	TUMOR FREE	Alive	36	NA	NO	NO	NO	IIa	NA	NA	NA	NA	NA	NA	NA	NA
TCGA.ZB.A96R	Nationwide Children's Hospital	E5556C2B-2700-4725-9CB5-15FB22764E84	431.28.0	TCGA	THYM	22	12	2016	FALSE	FALSE	NA	NA	ZBA96RTCGA-ZB-A96R7AEF4DCF-0A4B-4848-BEAB-377394456BEEYESC38.18584/3C38.1NOYES-13977MALE19088WHITENOT HISPANIC OR LATINONoNoTUMOR FREEAlive1075YESNONOIIaAnterior MediastinumThymoma; Type B1Thymoma; Type B2Lateral Thoracotomy0382010NONO1652014TCGA-ZB-A96R-F724354E321A71-F4A5-4D79-82A7-194222563A6CNOYESNOTUMOR FREEAlive1804NO1662015TCGA-ZB-A96R-R66537FDF1E98B-BA35-4149-A63B-7F3DEF53F4F74172External…	NA	ZB	A96R	TCGA-ZB-A96R	7AEF4DCF-0A4B-4848-BEAB-377394456BEE	YES	C38.1	1984-03-01	C38.1	NO	YES	-13977	MALE	190	88	WHITE	WHITE	NOT HISPANIC OR LATINO	No	No	TUMOR FREE	Alive	1075	NA	YES	NO	NO	IIa	NA	NA	NA	NA	NA	NA	NA	NA
TCGA.X7.A8DD	Nationwide Children's Hospital	962FFA8C-9E7E-4CB6-A0FA-8B316C5829D8	431.28.0	TCGA	THYM	22	12	2016	FALSE	FALSE	NA	NA	X7A8DDTCGA-X7-A8DDB9D753E0-6CAF-4569-88D1-AF4B76B255A9YESC37.98583/3C37NOYES-19971FEMALEWHITENOT HISPANIC OR LATINONoNoTUMOR FREEAlive701NONONOIIaThymusThymoma; Type B1Median Sternectomy0542011NONO2342014TCGA-X7-A8DD-F685178F6D2A30-0AA6-4408-B7F9-AFD4DDEF0DF6NONONOTUMOR FREEAlive1114NO23112014	NA	X7	A8DD	TCGA-X7-A8DD	B9D753E0-6CAF-4569-88D1-AF4B76B255A9	YES	C37.9	1983-03-01	C37	NO	YES	-19971	FEMALE	NA	NA	WHITE	WHITE	NOT HISPANIC OR LATINO	No	No	TUMOR FREE	Alive	701	NA	NO	NO	NO	IIa	NA	NA	NA	NA	NA	NA	NA	NA
TCGA.3G.AB14	Nationwide Children's Hospital	AC00D3B7-67DF-4B80-8F0B-703B3514CABA	431.28.0	TCGA	THYM	22	12	2016	FALSE	FALSE	NA	NA	3GAB14TCGA-3G-AB146E98A600-252D-442F-9372-DDC7C5338AE7YESC37.98584/3C37NOYES-18733MALE16950WHITENOT HISPANIC OR LATINONoNoTUMOR FREEAlive540NONONOIIIThymusThymoma; Type B2Fine needle aspiration biopsy0512012NO2462014TCGA-3G-AB14-F635876B4C03A2-BEC3-40E6-9A92-941B9B5AC448NONONOTUMOR FREEDead775NO3012015	NA	3G	AB14	TCGA-3G-AB14	6E98A600-252D-442F-9372-DDC7C5338AE7	YES	C37.9	1984-03-01	C37	NO	YES	-18733	MALE	169	50	WHITE	WHITE	NOT HISPANIC OR LATINO	No	No	TUMOR FREE	Alive	540	NA	NO	NO	NO	III	NA	NA	NA	NA	NA	NA	NA	NA
TCGA.4X.A9F9	Nationwide Children's Hospital	A8F49151-BD44-4566-8BB8-DED1EA49AA6E	431.28.0	TCGA	THYM	22	12	2016	FALSE	FALSE	NA	NA	4XA9F9TCGA-4X-A9F9D542AA45-86CF-462E-ABBE-76A3354E707EYESC37.98583/1C37NOYES-21168FEMALE15757WHITENOT HISPANIC OR LATINONoNoTUMOR FREEAlive305YESNONOIIIThymusThymoma; Type B1Median Sternectomy0572013NONO342014TCGA-4X-A9F9-F66216CBF36AE6-3382-4D68-A223-DB9B952FF924NOYESNOTUMOR FREEAlive480NO4102014TCGA-4X-A9F9-F698576BC7907F-A93D-43AB-BC60-3C1D823475D9NOYESNOTUMOR FREEAlive568NO2112015TCGA-4X-A9F9…	NA	4X	A9F9	TCGA-4X-A9F9	D542AA45-86CF-462E-ABBE-76A3354E707E	YES	C37.9	1983-01-01	C37	NO	YES	-21168	FEMALE	157	57	WHITE	WHITE	NOT HISPANIC OR LATINO	No	No	TUMOR FREE	Alive	305	NA	YES	NO	NO	III	NA	NA	NA	NA	NA	NA	NA	NA
TCGA.4X.A9FB	Nationwide Children's Hospital	58D58002-3A99-4F68-9CBF-269250FC1DB4	431.28.0	TCGA	THYM	22	12	2016	FALSE	FALSE	NA	NA	4XA9FBTCGA-4X-A9FB2C2E169E-9F93-41A7-BFC4-ADE18BB5D7AEYESC37.98584/3C37NOYES-16175MALE16762WHITENOT HISPANIC OR LATINOYesNoTUMOR FREEAlive353NONONOIIaThymusThymoma; Type B2Other method, specify:Clinical judgment, imaging0442012NONO342014TCGA-4X-A9FB-F6621990EB780F-3D21-4967-B68D-509005209690NONONOTUMOR FREEAlive717NO4102014	NA	4X	A9FB	TCGA-4X-A9FB	2C2E169E-9F93-41A7-BFC4-ADE18BB5D7AE	YES	C37.9	1984-03-01	C37	NO	YES	-16175	MALE	167	62	WHITE	WHITE	NOT HISPANIC OR LATINO	Yes	No	TUMOR FREE	Alive	353	NA	NO	NO	NO	IIa	NA	NA	NA	NA	NA	NA	NA	NA
TCGA.XU.A92R	Nationwide Children's Hospital	075C3AEA-F5C0-48A3-BE3C-B28C65BD9279	431.28.0	TCGA	THYM	22	12	2016	FALSE	FALSE	NA	NA	XUA92RTCGA-XU-A92RC7FF8F16-9B89-4EFB-8C06-B866A8B26D7AYESC37.98582/3C37NOYES-27971FEMALE15053ASIANNOT HISPANIC OR LATINONoNoTUMOR FREEAlive986NONONOIVbThymusThymoma; Type ABOther method, specify:Mediastinotomy0762007NONO12112014TCGA-XU-A92R-F6785887E7E85A-56B5-4930-A9DC-C9B3FD6FC468NONONOTUMOR FREEAlive2739NO12112014	NA	XU	A92R	TCGA-XU-A92R	C7FF8F16-9B89-4EFB-8C06-B866A8B26D7A	YES	C37.9	1982-03-01	C37	NO	YES	-27971	FEMALE	150	53	ASIAN	ASIAN	NOT HISPANIC OR LATINO	No	No	TUMOR FREE	Alive	986	NA	NO	NO	NO	IVb	NA	NA	NA	NA	NA	NA	NA	NA
TCGA.4V.A9QL	Nationwide Children's Hospital	FDD3B46B-A770-47E3-9806-3B6A346AD1B4	431.28.0	TCGA	THYM	22	12	2016	FALSE	FALSE	NA	NA	4VA9QLTCGA-4V-A9QLF4EE567B-EA34-4BD0-96C9-398E2045D5FDYESC37.98582/3C37NOYES-21216FEMALE15052WHITENOT HISPANIC OR LATINONoNoTUMOR FREEAlive1726NONONOIThymusThymoma; Type ABMedian Sternectomy0582009NONO482014TCGA-4V-A9QL-F63251A7A1D238-14C1-46C0-8A57-CCE5C7EBFB4DNONONOTUMOR FREEAlive1726NO482014TCGA-4V-A9QL-F70714F3F8BE22-A67A-49C6-801C-69B14DA2D7FCNONONOTUMOR FREEAlive1908NO232015	NA	4V	A9QL	TCGA-4V-A9QL	F4EE567B-EA34-4BD0-96C9-398E2045D5FD	YES	C37.9	1982-03-01	C37	NO	YES	-21216	FEMALE	150	52	WHITE	WHITE	NOT HISPANIC OR LATINO	No	No	TUMOR FREE	Alive	1726	NA	NO	NO	NO	I	NA	NA	NA	NA	NA	NA	NA	NA
TCGA.4X.A9FD	Nationwide Children's Hospital	EC7A8F9B-FA83-4EB8-A0B2-2A50D47729EF	431.28.0	TCGA	THYM	22	12	2016	FALSE	FALSE	NA	NA	4XA9FDTCGA-4X-A9FD0A312064-878F-4B69-8BB7-E7F14E6CD7FEYESC37.98584/3C37NOYES-15968FEMALE16365WHITENOT HISPANIC OR LATINONoNoTUMOR FREEAlive1200NONONOIIaThymusThymoma; Type B2Median Sternectomy0432010YESClass IINO342014TCGA-4X-A9FD-F66221B4060F82-B40E-4B5B-B9AF-3995F13B81D2NONOYESTUMOR FREEAlive1200NO4102014TCGA-4X-A9FD-F69063ACC9B719-AF97-41E8-84C0-4F6E28EF1DC1NONOYESTUMOR FREEAlive1503NO29122014…	NA	4X	A9FD	TCGA-4X-A9FD	0A312064-878F-4B69-8BB7-E7F14E6CD7FE	YES	C37.9	1984-03-01	C37	NO	YES	-15968	FEMALE	163	65	WHITE	WHITE	NOT HISPANIC OR LATINO	No	No	TUMOR FREE	Alive	1200	NA	NO	NO	NO	IIa	NA	NA	NA	NA	NA	NA	NA	NA
TCGA.ZB.A96H	Nationwide Children's Hospital	90741F52-F448-4F1F-B07A-E505C2B8AB9F	431.28.0	TCGA	THYM	22	12	2016	FALSE	FALSE	NA	NA	ZBA96HTCGA-ZB-A96HBAB3CE0B-D318-4791-AA17-D815EA23B62DYESC37.98581/3C37NOYES-26683MALE16678WHITENOT HISPANIC OR LATINONoNoTUMOR FREEAlive1140YESNONOIIbThymusThymoma; Type ALateral Thoracotomy0732010NONO1652014TCGA-ZB-A96H-F7243164DF5C27-5769-4FBF-A6F3-239323883EB4NOYESNOTUMOR FREEAlive1504NO1662015TCGA-ZB-A96H-R68222FE08D895-3008-4560-90F2-390D2E38FD5D3468External50Gy25Primary Tumor FieldNOComple…	NA	ZB	A96H	TCGA-ZB-A96H	BAB3CE0B-D318-4791-AA17-D815EA23B62D	YES	C37.9	1981-03-01	C37	NO	YES	-26683	MALE	166	78	WHITE	WHITE	NOT HISPANIC OR LATINO	No	No	TUMOR FREE	Alive	1140	NA	YES	NO	NO	IIb	NA	NA	NA	NA	NA	NA	NA	NA
TCGA.ZB.A96G	Nationwide Children's Hospital	2CBBDCCF-08F1-4EBF-872C-1202BD3B3DEA	431.28.0	TCGA	THYM	22	12	2016	FALSE	FALSE	NA	NA	ZBA96GTCGA-ZB-A96G91F67F4E-B8B1-4455-83A6-4D96D04E8CA9YESC37.98582/3C37NOYES-21598MALE17078WHITENOT HISPANIC OR LATINONoNoTUMOR FREEAlive1012YESNONOIIaThymusThymoma; Type ABLateral Thoracotomy0592010YESNO1652014TCGA-ZB-A96G-F72430ED05334A-C494-41F4-A055-2643AC11A652NOYESNOTUMOR FREEAlive1606NO1662015TCGA-ZB-A96G-R695616C6EC216-2BFC-4C40-B71E-3F427AB2D3762157External48.7GyPrimary Tumor FieldNOComp…	NA	ZB	A96G	TCGA-ZB-A96G	91F67F4E-B8B1-4455-83A6-4D96D04E8CA9	YES	C37.9	1982-03-01	C37	NO	YES	-21598	MALE	170	78	WHITE	WHITE	NOT HISPANIC OR LATINO	No	No	TUMOR FREE	Alive	1012	NA	YES	NO	NO	IIa	NA	NA	NA	NA	NA	NA	NA	NA
TCGA.3G.AB0T	Nationwide Children's Hospital	31AFFC04-3478-4F66-98C7-89C4B300FC1D	431.28.0	TCGA	THYM	22	12	2016	FALSE	FALSE	NA	NA	3GAB0TTCGA-3G-AB0TACAAED1A-2667-4C56-919B-DAF5574371BBYESC37.98583/3C37NOYES-16728MALE185113WHITENOT HISPANIC OR LATINONoYesWITH TUMORDead2488YESNOIIbAnterior MediastinumThymoma; Type B1Clamshell Sternectomy0452000NOYES1786Distant MetastasisPleura/Pleural effusionNOYESNO2462014TCGA-3G-AB0T-R6572851D4F5EB-1F50-4CB0-AED4-324D92A3558020582092External60Gy50Local RecurrenceNO2992014	NA	3G	AB0T	TCGA-3G-AB0T	ACAAED1A-2667-4C56-919B-DAF5574371BB	YES	C37.9	1983-03-01	C37	NO	YES	-16728	MALE	185	113	WHITE	WHITE	NOT HISPANIC OR LATINO	No	Yes	WITH TUMOR	Dead	NA	2488	YES	NO	NA	IIb	NA	NA	NA	NA	NA	NA	NA	NA
TCGA.XU.AAXX	Nationwide Children's Hospital	FAF296D0-892E-4F68-8C59-A2FA160C9E80	431.28.0	TCGA	THYM	22	12	2016	FALSE	FALSE	NA	NA	XUAAXXTCGA-XU-AAXX5B7B3E7C-3230-4675-8FDF-3E5119B02CE1YESC37.98584/3C37NOYES-16265FEMALE16670WHITENoNoTUMOR FREEAlive2356YESNONOIIaThymusThymoma; Type B2Median Sternectomy0442007YESNO2272014TCGA-XU-AAXX-F651652FFEE2A6-EBEA-4B02-9BBF-8B3C3AA897DENOYESNOTUMOR FREEAlive2363NO1992014TCGA-XU-AAXX-F67878E0FD3D88-A5A0-4840-B7B5-3C216DC2CFD2NOYESNOTUMOR FREEAlive2721NO12112014TCGA-XU-AAXX-R66119425EDBD3-…	NA	XU	AAXX	TCGA-XU-AAXX	5B7B3E7C-3230-4675-8FDF-3E5119B02CE1	YES	C37.9	1984-03-01	C37	NO	YES	-16265	FEMALE	166	70	WHITE	WHITE	NA	No	No	TUMOR FREE	Alive	2356	NA	YES	NO	NO	IIa	NA	NA	NA	NA	NA	NA	NA	NA
TCGA.XU.A92U	Nationwide Children's Hospital	3AFDEC3B-8304-4C93-A7C5-CBA6FE592A86	431.28.0	TCGA	THYM	22	12	2016	FALSE	FALSE	NA	NA	XUA92UTCGA-XU-A92UFAC44B50-AA8C-498E-88AF-4EB5C2F5F67AYESC37.98584/3C37NOYES-24487MALEWHITENoNoTUMOR FREEAlive4121YESNONOIIaThymusThymoma; Type B2Fine needle aspiration biopsy0672002NONO2272014TCGA-XU-A92U-F65169D112437B-8253-4EFD-8285-47B6F9B585B6NOYESNOTUMOR FREEAlive4562NO1992014TCGA-XU-A92U-R66145718EC279-310A-41F8-B201-2E9E3E1A7C62147175External40Gy20Regional siteNO3102014	NA	XU	A92U	TCGA-XU-A92U	FAC44B50-AA8C-498E-88AF-4EB5C2F5F67A	YES	C37.9	1984-03-01	C37	NO	YES	-24487	MALE	NA	NA	WHITE	WHITE	NA	No	No	TUMOR FREE	Alive	4121	NA	YES	NO	NO	IIa	NA	NA	NA	NA	NA	NA	NA	NA
[truncated: 281 more columns]

## Sheet: Clinicaldata_after matching
	bcr	file_uuid	batch_number	project_code	disease_code	day_of_dcc_upload	month_of_dcc_upload	year_of_dcc_upload	patient_withdrawal	withdrawn	program	dbgap_registration_code	patient	additional_studies	tissue_source_site	patient_id	bcr_patient_barcode	bcr_patient_uuid	informed_consent_verified	icd_o_3_site	icd_o_3_histology	icd_10	tissue_prospective_collection_indicator	tissue_retrospective_collection_indicator	days_to_birth	gender	height	weight	race_list	race	ethnicity	other_dx	history_of_neoadjuvant_treatment	person_neoplasm_cancer_status	vital_status	days_to_last_followup	days_to_death	radiation_therapy	postoperative_rx_tx	post_op_ablation_embolization_tx	stage_event	system_version	clinical_stage	pathologic_stage	tnm_categories	clinical_categories	clinical_T	clinical_N	clinical_M
TCGA.ZC.AAAF	Nationwide Children's Hospital	7927181B-20E5-490E-99C4-D84654EC1DFE	431.28.0	TCGA	THYM	22	12	2016	FALSE	FALSE	NA	NA	ZCAAAFTCGA-ZC-AAAFCD458290-F27B-479C-9B78-0AF23E7F63D9YESC38.18582/3C38.1YESNO-27099FEMALE16568WHITENOT HISPANIC OR LATINONoNoTUMOR FREEAlive874NONONOIIbAnterior MediastinumThymoma; Type ABMedian Sternectomy0742011YESNO2152014TCGA-ZC-AAAF-F685785E4486F6-267F-4171-861A-1F7184161FD3NONONOTUMOR FREEAlive1165NO3122014TCGA-ZC-AAAF-F70469563EAF41-4576-4D4C-95FB-4722FFF6B0C1NONONOTUMOR FREEAlive1165NO18…	NA	ZC	AAAF	TCGA-ZC-AAAF	CD458290-F27B-479C-9B78-0AF23E7F63D9	YES	C38.1	30011	C38.1	YES	NO	-27099	FEMALE	165	68	WHITE	WHITE	NOT HISPANIC OR LATINO	No	No	TUMOR FREE	Alive	874	NA	NO	NO	NO	IIb	NA	NA	NA	NA	NA	NA	NA	NA
TCGA.ZB.A963	Nationwide Children's Hospital	3111B2AD-99DB-4BDA-8929-477FA091C2F9	431.28.0	TCGA	THYM	22	12	2016	FALSE	FALSE	NA	NA	ZBA963TCGA-ZB-A963D6B1516A-8271-4071-8C56-D4538DE63892YESC38.18582/3C38.1NOYES-16990MALE18590WHITENOT HISPANIC OR LATINONoNoTUMOR FREEAlive935YESNONOIIaThymusThymoma; Type ABSurgical Resection0462011NONO1652014TCGA-ZB-A963-F724383FFAC613-BB05-4EE4-B261-7B7B687C3FA1NOYESNOTUMOR FREEAlive1482NO1662015TCGA-ZB-A963-R68221FFFC703D-2F2F-43A1-97D8-CEFE3EEA6EBC152164External60Gy10Primary Tumor FieldNOCom…	NA	ZB	A963	TCGA-ZB-A963	D6B1516A-8271-4071-8C56-D4538DE63892	YES	C38.1	30011	C38.1	NO	YES	-16990	MALE	185	90	WHITE	WHITE	NOT HISPANIC OR LATINO	No	No	TUMOR FREE	Alive	935	NA	YES	NO	NO	IIa	NA	NA	NA	NA	NA	NA	NA	NA
TCGA.ZB.A96O	Nationwide Children's Hospital	2163FDFE-393C-4BF2-8BFB-C1545C0BAC42	431.28.0	TCGA	THYM	22	12	2016	FALSE	FALSE	NA	NA	ZBA96OTCGA-ZB-A96OACFBA23A-06EB-4FF1-BE60-0452A13A4978YESC38.18583/3C38.1NOYES-19782FEMALE16595WHITENOT HISPANIC OR LATINONoNoTUMOR FREEAlive55YESNONOIIIThymusThymoma; Type B1Lateral Thoracotomy0542012NONO1652014TCGA-ZB-A96O-F72440F4CC847A-742A-48CC-A74C-4718E6502FE4NOYESNOTUMOR FREEAlive1050NO1662015TCGA-ZB-A96O-R682238F6FF456-2F95-4F85-9A8C-97C8B4B005F63177External60Gy30Primary Tumor FieldNOCom…	NA	ZB	A96O	TCGA-ZB-A96O	ACFBA23A-06EB-4FF1-BE60-0452A13A4978	YES	C38.1	30376	C38.1	NO	YES	-19782	FEMALE	165	95	WHITE	WHITE	NOT HISPANIC OR LATINO	No	No	TUMOR FREE	Alive	55	NA	YES	NO	NO	III	NA	NA	NA	NA	NA	NA	NA	NA
TCGA.4X.A9FA	Nationwide Children's Hospital	82FE6409-C6D4-46D1-982E-B3AFBA52FD8F	431.28.0	TCGA	THYM	22	12	2016	FALSE	FALSE	NA	NA	4XA9FATCGA-4X-A9FA96E5C81E-8EDB-4E6C-84FC-F127142F2835YESC37.98581/3C37NOYES-19032MALE17287WHITENOT HISPANIC OR LATINONoNoTUMOR FREEAlive17NOYESNOIThymusThymoma; Type AMedian Sternectomy0522013YESClass IVNO342014TCGA-4X-A9FA-F66217ECFC5C89-63D5-4870-8169-B6C196EEC364NONOYESTUMOR FREEAlive392NO4102014NOTCGA-4X-A9FA-D66218D07A3BF0-1D8B-46FD-BAB7-447DF577B6A92ImmunotherapyazaTHIOprineYES4102014	NA	4X	A9FA	TCGA-4X-A9FA	96E5C81E-8EDB-4E6C-84FC-F127142F2835	YES	C37.9	29646	C37	NO	YES	-19032	MALE	172	87	WHITE	WHITE	NOT HISPANIC OR LATINO	No	No	TUMOR FREE	Alive	17	NA	NO	YES	NO	I	NA	NA	NA	NA	NA	NA	NA	NA
TCGA.ZB.A96Q	Nationwide Children's Hospital	89193429-438A-42A8-BE55-A641FC713744	431.28.0	TCGA	THYM	22	12	2016	FALSE	FALSE	NA	NA	ZBA96QTCGA-ZB-A96QB39F3099-62B0-41C1-85A2-61989CEE0B60YESC37.98582/3C37NOYES-18249MALE17792WHITENOT HISPANIC OR LATINONoNoTUMOR FREEAlive218YESNONOIIaThymusThymoma; Type ABVideo-assisted Thorascopic Surgery (VATS)0492013NONO1652014TCGA-ZB-A96Q-F7243435B77D4B-34D5-44E9-8A06-F2CB915673F5NOYESNOTUMOR FREEAlive675NO1662015TCGA-ZB-A96Q-R66536417A81E4-19B0-4DF6-8584-20983023244E2424External50Gy25Primar…	NA	ZB	A96Q	TCGA-ZB-A96Q	B39F3099-62B0-41C1-85A2-61989CEE0B60	YES	C37.9	30011	C37	NO	YES	-18249	MALE	177	92	WHITE	WHITE	NOT HISPANIC OR LATINO	No	No	TUMOR FREE	Alive	218	NA	YES	NO	NO	IIa	NA	NA	NA	NA	NA	NA	NA	NA
TCGA.X7.A8DG	Nationwide Children's Hospital	28CD6583-CE99-4CF0-B2D5-9C6976DBACA8	431.28.0	TCGA	THYM	22	12	2016	FALSE	FALSE	NA	NA	X7A8DGTCGA-X7-A8DGA653B0BB-AACF-4B11-BB11-42E043E49BF6YESC37.98584/1C37YESNO-17517MALE18280WHITENOT HISPANIC OR LATINONoNoTUMOR FREEAlive502NONONOIThymusThymoma; Type B2Video-assisted Thorascopic Surgery (VATS)0472012YESNO2342014TCGA-X7-A8DG-F7042563BF5E87-5A76-48DE-8313-AF9F805BCCD5NONONOTUMOR FREEAlive695NO1222015	NA	X7	A8DG	TCGA-X7-A8DG	A653B0BB-AACF-4B11-BB11-42E043E49BF6	YES	C37.9	30682	C37	YES	NO	-17517	MALE	182	80	WHITE	WHITE	NOT HISPANIC OR LATINO	No	No	TUMOR FREE	Alive	502	NA	NO	NO	NO	I	NA	NA	NA	NA	NA	NA	NA	NA
TCGA.XH.A853	Nationwide Children's Hospital	A95F9EDD-7CB0-4582-A80E-BD2EB2EFA1DD	431.28.0	TCGA	THYM	22	12	2016	FALSE	FALSE	NA	NA	XHA853TCGA-XH-A8539BBD057C-5A3B-4E04-8DF7-C2F0C1823084YESC37.98582/1C37NOYES-24556MALE16588BLACK OR AFRICAN AMERICANNOT HISPANIC OR LATINONoNoAlive915NONONOIThymusThymoma; Type ABFine needle aspiration biopsy0672011NO1032014TCGA-XH-A853-F704711CC64243-8D73-4335-81B7-13053E76D653NONONOTUMOR FREEAlive1220YES196New Primary TumorOther, specifyright axillaryNONONO1822015	NA	XH	A853	TCGA-XH-A853	9BBD057C-5A3B-4E04-8DF7-C2F0C1823084	YES	C37.9	29952	C37	NO	YES	-24556	MALE	165	88	BLACK OR AFRICAN AMERICAN	BLACK OR AFRICAN AMERICAN	NOT HISPANIC OR LATINO	No	No	NA	Alive	915	NA	NO	NO	NO	I	NA	NA	NA	NA	NA	NA	NA	NA
TCGA.ZB.A964	Nationwide Children's Hospital	7525FFD6-9067-4036-9D6A-7416D6705A8A	431.28.0	TCGA	THYM	22	12	2016	FALSE	FALSE	NA	NA	ZBA964TCGA-ZB-A96438668BA7-213E-4F2C-85D1-C0E2A8ED0EA1YESC38.18581/3C38.1NOYES-25861MALEWHITENOT HISPANIC OR LATINONoNoTUMOR FREEAlive565NONONOIVbThymusThymoma; Type ALateral Thoracotomy0702011NONO1652014TCGA-ZB-A964-F7243647345E48-14B8-4B0B-A4E4-EBDEF2BD2DC3NONONOTUMOR FREEAlive1287NO1662015	NA	ZB	A964	TCGA-ZB-A964	38668BA7-213E-4F2C-85D1-C0E2A8ED0EA1	YES	C38.1	29646	C38.1	NO	YES	-25861	MALE	NA	NA	WHITE	WHITE	NOT HISPANIC OR LATINO	No	No	TUMOR FREE	Alive	565	NA	NO	NO	NO	IVb	NA	NA	NA	NA	NA	NA	NA	NA
TCGA.XU.A92V	Nationwide Children's Hospital	44FA688C-C858-4872-8830-E25C764A57A9	431.28.0	TCGA	THYM	22	12	2016	FALSE	FALSE	NA	NA	XUA92VTCGA-XU-A92V55536B55-0E84-49A2-B5DF-B88431965B3EYESC37.98582/3C37NOYES-26646FEMALE15354ASIANNOT HISPANIC OR LATINONoNoTUMOR FREEDead124NONONOIIaThymusThymoma; Type ABMedian Sternectomy0722012YESNO2372014	NA	XU	A92V	TCGA-XU-A92V	55536B55-0E84-49A2-B5DF-B88431965B3E	YES	C37.9	30011	C37	NO	YES	-26646	FEMALE	153	54	ASIAN	ASIAN	NOT HISPANIC OR LATINO	No	No	TUMOR FREE	Dead	NA	124	NO	NO	NO	IIa	NA	NA	NA	NA	NA	NA	NA	NA
TCGA.X7.A8D6	Nationwide Children's Hospital	879380CB-B09F-4A17-9590-8C19B611F16B	431.28.0	TCGA	THYM	22	12	2016	FALSE	FALSE	NA	NA	X7A8D6TCGA-X7-A8D666C564BA-B42D-4BE9-9E5F-BF93984569EBYESC37.98584/3C37NOYES-17771FEMALEWHITENOT HISPANIC OR LATINONoNoTUMOR FREEAlive4083NONONOIThymusThymoma; Type B2Median Sternectomy0482002YESNO2142014TCGA-X7-A8D6-F68399138E1752-F2B3-48DF-90D9-09565D79415DNONONOTUMOR FREEAlive4225YES2928New Primary TumorOther, specifybreastYESNONO3143New Primary TumorOther, specifyfaceNONO3502New Primary Tumor…	NA	X7	A8D6	TCGA-X7-A8D6	66C564BA-B42D-4BE9-9E5F-BF93984569EB	YES	C37.9	30742	C37	NO	YES	-17771	FEMALE	NA	NA	WHITE	WHITE	NOT HISPANIC OR LATINO	No	No	TUMOR FREE	Alive	4083	NA	NO	NO	NO	I	NA	NA	NA	NA	NA	NA	NA	NA
TCGA.ZB.A961	Nationwide Children's Hospital	997B3A1C-F890-4DB3-BB9E-37FE6B197001	431.28.0	TCGA	THYM	22	12	2016	FALSE	FALSE	NA	NA	ZBA961TCGA-ZB-A961E0DF61C1-C93A-419A-B99C-1E97E0CABED1YESC38.18581/3C38.1NOYES-25419MALE17477WHITENOT HISPANIC OR LATINONoNoTUMOR FREEAlive4NONONOIIbThymusThymoma; Type AVideo-assisted Thorascopic Surgery (VATS)0692010YESNO1652014TCGA-ZB-A961-F723699E20DC12-5FE3-4D30-B3ED-D34A8286D80ENONONOTUMOR FREEDead180NO1662015	NA	ZB	A961	TCGA-ZB-A961	E0DF61C1-C93A-419A-B99C-1E97E0CABED1	YES	C38.1	29646	C38.1	NO	YES	-25419	MALE	174	77	WHITE	WHITE	NOT HISPANIC OR LATINO	No	No	TUMOR FREE	Alive	4	NA	NO	NO	NO	IIb	NA	NA	NA	NA	NA	NA	NA	NA
TCGA.XM.AAZ3	Nationwide Children's Hospital	E0FCDEB5-BB60-44FE-885B-806EF1B52354	431.28.0	TCGA	THYM	22	12	2016	FALSE	FALSE	NA	NA	XMAAZ3TCGA-XM-AAZ32FDB7682-1DCE-40BF-8180-D3A5A084ECB1YESC38.18582/3C38.1NOYES-23617MALE178100WHITENOT HISPANIC OR LATINONoNoTUMOR FREEAlive940NONONOIIbAnterior MediastinumThymoma; Type ABLateral Thoracotomy0642011NONO492014TCGA-XM-AAZ3-F675443511CB20-0054-41F2-8CD3-38856B77CB8FNONONOAlive1150NO6112014	NA	XM	AAZ3	TCGA-XM-AAZ3	2FDB7682-1DCE-40BF-8180-D3A5A084ECB1	YES	C38.1	30011	C38.1	NO	YES	-23617	MALE	178	100	WHITE	WHITE	NOT HISPANIC OR LATINO	No	No	TUMOR FREE	Alive	940	NA	NO	NO	NO	IIb	NA	NA	NA	NA	NA	NA	NA	NA
TCGA.X7.A8M6	Nationwide Children's Hospital	F0459D62-356D-46F3-8681-7340DBB15D91	431.28.0	TCGA	THYM	22	12	2016	FALSE	FALSE	NA	NA	X7A8M6TCGA-X7-A8M6A6885883-F1A2-48DD-8D72-0038319069A1YESC37.98584/3C37NOYES-15749MALEWHITENOT HISPANIC OR LATINONoNoWITH TUMORAlive4213NONONOIIaThymusThymoma; Type B2Core needle biopsy0432002NOYES1901Locoregional RecurrenceOther, specifymediastinumYESYESYES3538Locoregional RecurrencePleura/Pleural effusionNONOYES652014TCGA-X7-A8M6-F70429BAAB0D8A-F9F9-4CF6-AF59-76838889E3E0NOWITH TUMORAlive457512…	NA	X7	A8M6	TCGA-X7-A8M6	A6885883-F1A2-48DD-8D72-0038319069A1	YES	C37.9	30742	C37	NO	YES	-15749	MALE	NA	NA	WHITE	WHITE	NOT HISPANIC OR LATINO	No	No	WITH TUMOR	Alive	4213	NA	NO	NO	NO	IIa	NA	NA	NA	NA	NA	NA	NA	NA
TCGA.3Q.A9WF	Nationwide Children's Hospital	FEC3A24B-BE2E-4C68-B0DE-164F9636408B	431.28.0	TCGA	THYM	22	12	2016	FALSE	FALSE	NA	NA	3QA9WFTCGA-3Q-A9WFFBC5DEBD-F117-4ADE-81B0-45D49FDD50A1YESC37.98584/3C37NOYES-26117MALEBLACK OR AFRICAN AMERICANNOT HISPANIC OR LATINONoNoAlive235NONONOIThymusThymoma; Type B2Median Sternectomy0712013NONO1842014TCGA-3Q-A9WF-F6730011345288-071F-4F63-A1C7-717606153D10NONONOAlive4674112014	NA	3Q	A9WF	TCGA-3Q-A9WF	FBC5DEBD-F117-4ADE-81B0-45D49FDD50A1	YES	C37.9	30742	C37	NO	YES	-26117	MALE	NA	NA	BLACK OR AFRICAN AMERICAN	BLACK OR AFRICAN AMERICAN	NOT HISPANIC OR LATINO	No	No	NA	Alive	235	NA	NO	NO	NO	I	NA	NA	NA	NA	NA	NA	NA	NA
TCGA.XU.A92W	Nationwide Children's Hospital	D1990F9B-0D10-472D-AB1A-B166EB6921AB	431.28.0	TCGA	THYM	22	12	2016	FALSE	FALSE	NA	NA	XUA92WTCGA-XU-A92WC1F7E0CD-24B0-4C45-8E60-1FF669A692ABYESC37.98582/3C37NOYES-22554MALE17093WHITENoNoTUMOR FREEAlive2600YESNONOIIaThymusThymoma; Type ABMedian Sternectomy0612005NONO2372014TCGA-XU-A92W-F681373A0F5B77-66C8-429C-AF34-7E133D8BB4B0NOYESNOTUMOR FREEAlive3279NO13112014TCGA-XU-A92W-R66148DA1FD655-02BD-4D11-B93F-4C1C35B9219E6388External40Gy20Regional siteNO3102014	NA	XU	A92W	TCGA-XU-A92W	C1F7E0CD-24B0-4C45-8E60-1FF669A692AB	YES	C37.9	30011	C37	NO	YES	-22554	MALE	170	93	WHITE	WHITE	NA	No	No	TUMOR FREE	Alive	2600	NA	YES	NO	NO	IIa	NA	NA	NA	NA	NA	NA	NA	NA
TCGA.XM.AAZ2	Nationwide Children's Hospital	151F8DC2-11BD-4337-B8DB-0A8718CB95A2	431.28.0	TCGA	THYM	22	12	2016	FALSE	FALSE	NA	NA	XMAAZ2TCGA-XM-AAZ217E2BF75-4CE6-4CD7-94A1-434C5AA36549YESC38.18581/3C38.1NOYES-26861MALE16466BLACK OR AFRICAN AMERICANNOT HISPANIC OR LATINONoNoTUMOR FREEAlive657NONONOIAnterior MediastinumThymoma; Type AClamshell Sternectomy0732012NONO492014TCGA-XM-AAZ2-F67543FB3DAAAE-AE5C-480B-9538-6697DFB8344BNONONOAlive981NO6112014	NA	XM	AAZ2	TCGA-XM-AAZ2	17E2BF75-4CE6-4CD7-94A1-434C5AA36549	YES	C38.1	29646	C38.1	NO	YES	-26861	MALE	164	66	BLACK OR AFRICAN AMERICAN	BLACK OR AFRICAN AMERICAN	NOT HISPANIC OR LATINO	No	No	TUMOR FREE	Alive	657	NA	NO	NO	NO	I	NA	NA	NA	NA	NA	NA	NA	NA
TCGA.XM.A8RH	Nationwide Children's Hospital	9C5F325D-E11D-4739-96C3-878D12163A07	431.28.0	TCGA	THYM	22	12	2016	FALSE	FALSE	NA	NA	XMA8RHTCGA-XM-A8RH154C7698-C0FE-40DA-B0FC-47B6385FCEE1YESC37.98583/3C37NOYES-21931FEMALE16264WHITENOT HISPANIC OR LATINONoNoTUMOR FREEAlive41NONONOIIaThymusThymoma; Type B1Video-assisted Thorascopic Surgery (VATS)0602013NONO2832014TCGA-XM-A8RH-F6578308E9E026-A0CF-4D0E-AF17-95224BE4229ENONONOTUMOR FREEAlive363NO3092014	NA	XM	A8RH	TCGA-XM-A8RH	154C7698-C0FE-40DA-B0FC-47B6385FCEE1	YES	C37.9	30376	C37	NO	YES	-21931	FEMALE	162	64	WHITE	WHITE	NOT HISPANIC OR LATINO	No	No	TUMOR FREE	Alive	41	NA	NO	NO	NO	IIa	NA	NA	NA	NA	NA	NA	NA	NA
TCGA.3G.AB19	Nationwide Children's Hospital	7C38EF2D-45BC-420F-AFE5-6BB8E4DC0BF2	431.28.0	TCGA	THYM	22	12	2016	FALSE	FALSE	NA	NA	3GAB19TCGA-3G-AB1981FDC97F-8BAD-4286-9D36-9A887C6B59A1YESC37.98581/3C37NOYES-27827FEMALE149112WHITENOT HISPANIC OR LATINOYesNoTUMOR FREEAlive2756YESNONOIIbThymusThymoma; Type AFine needle aspiration biopsy0762006YESYES2428New Primary TumorLungNOYESNO2462014TCGA-3G-AB19-F72302083A4920-FDEA-4329-B667-738AD75A423FNOYESNOTUMOR FREEDead2910YES2420New Primary TumorLungNOYESNO1152015TCGA-3G-AB19-R611125…	NA	3G	AB19	TCGA-3G-AB19	81FDC97F-8BAD-4286-9D36-9A887C6B59A1	YES	C37.9	29646	C37	NO	YES	-27827	FEMALE	149	112	WHITE	WHITE	NOT HISPANIC OR LATINO	Yes	No	TUMOR FREE	Alive	2756	NA	YES	NO	NO	IIb	NA	NA	NA	NA	NA	NA	NA	NA
TCGA.YT.A95D	Nationwide Children's Hospital	E7674527-9012-4440-A6C2-C643CDB6BAA4	431.28.0	TCGA	THYM	22	12	2016	FALSE	FALSE	NA	NA	YTA95DTCGA-YT-A95DD3BF7BB0-086B-4AAB-8048-ABC0D91948ADYESC38.18521/1C38.1NOYES-18363FEMALE16463WHITENoNoTUMOR FREEAlive568NONONOIAnterior MediastinumThymoma; Type ABLateral Thoracotomy0502012NOYES168New Primary TumorOther, specifyThyroid papillary carcinomaYESNOYES2562014TCGA-YT-A95D-F66746052F70AA-4E16-4A62-8B49-110C4530D0FENONONOTUMOR FREEAlive568NO23102014TCGA-YT-A95D-F68169BDD17B2A-AAC3-490A-…	NA	YT	A95D	TCGA-YT-A95D	D3BF7BB0-086B-4AAB-8048-ABC0D91948AD	YES	C38.1	44217	C38.1	NO	YES	-18363	FEMALE	164	63	WHITE	WHITE	NA	No	No	TUMOR FREE	Alive	568	NA	NO	NO	NO	I	NA	NA	NA	NA	NA	NA	NA	NA
TCGA.X7.A8M3	Nationwide Children's Hospital	446D163B-97E6-46C2-85F2-3585FE194231	431.28.0	TCGA	THYM	22	12	2016	FALSE	FALSE	NA	NA	X7A8M3TCGA-X7-A8M31248516E-7552-4A33-A1AB-2884D551EF32YESC37.98585/3C37NOYES-23718FEMALE93WHITENOT HISPANIC OR LATINONoNoTUMOR FREEAlive50NONONOIIIThymusThymoma; Type B3Median Sternectomy0642001YESNO3042014TCGA-X7-A8M3-F70427440B7E6E-3C7C-477E-800A-825C9AF8B820YESNONOTUMOR FREEAlive50NO1222015	NA	X7	A8M3	TCGA-X7-A8M3	1248516E-7552-4A33-A1AB-2884D551EF32	YES	C37.9	31107	C37	NO	YES	-23718	FEMALE	NA	93	WHITE	WHITE	NOT HISPANIC OR LATINO	No	No	TUMOR FREE	Alive	50	NA	NO	NO	NO	III	NA	NA	NA	NA	NA	NA	NA	NA
TCGA.XM.A8RI	Nationwide Children's Hospital	AAF0416D-29C1-4C5B-A9C9-E8204113380D	431.28.0	TCGA	THYM	22	12	2016	FALSE	FALSE	NA	NA	XMA8RITCGA-XM-A8RI7FC85735-1BF2-4414-973C-E18F030E5AC0YESC37.98584/3C37NOYES-28246MALE18695NoNoTUMOR FREEAlive92NONONOIIaThymusThymoma; Type B2Video-assisted Thorascopic Surgery (VATS)0772013YESNO2832014TCGA-XM-A8RI-F675326136400A-8BE8-4D93-871F-4339DBE16F32NONONOTUMOR FREEAlive296NO6112014TCGA-XM-A8RI-F675337AF271BF-7432-4814-A6AA-01A2358D6C82NONONOTUMOR FREEAlive387NO6112014	NA	XM	A8RI	TCGA-XM-A8RI	7FC85735-1BF2-4414-973C-E18F030E5AC0	YES	C37.9	30742	C37	NO	YES	-28246	MALE	186	95	NA	NA	NA	No	No	TUMOR FREE	Alive	92	NA	NO	NO	NO	IIa	NA	NA	NA	NA	NA	NA	NA	NA
TCGA.X7.A8M0	Nationwide Children's Hospital	CEAB7E0F-6500-4AD7-A7BF-70B3792EF6C6	431.28.0	TCGA	THYM	22	12	2016	FALSE	FALSE	NA	NA	X7A8M0TCGA-X7-A8M0262B4693-961B-4006-BE4E-E6F38A1CCE4AYESC37.98585/3C37NOYES-22596FEMALEWHITENOT HISPANIC OR LATINONoNoTUMOR FREEAlive441NONONOIIaThymusThymoma; Type B2Thymoma; Type B3Core needle biopsy0612007NONO3042014TCGA-X7-A8M0-F70421E20A24CA-032C-4D42-9DBC-583E7DB6B615YESNONOTUMOR FREEAlive441NO1222015	NA	X7	A8M0	TCGA-X7-A8M0	262B4693-961B-4006-BE4E-E6F38A1CCE4A	YES	C37.9	31107	C37	NO	YES	-22596	FEMALE	NA	NA	WHITE	WHITE	NOT HISPANIC OR LATINO	No	No	TUMOR FREE	Alive	441	NA	NO	NO	NO	IIa	NA	NA	NA	NA	NA	NA	NA	NA
TCGA.X7.A8DB	Nationwide Children's Hospital	F20BB696-E75D-4C23-95F4-B8461C182785	431.28.0	TCGA	THYM	22	12	2016	FALSE	FALSE	NA	NA	X7A8DBTCGA-X7-A8DB4165391B-6122-4E87-BA91-CE935E0B3CF4YESC38.18584/1C38.1NOYES-26035FEMALE62WHITENOT HISPANIC OR LATINONoNoTUMOR FREEAlive1537NONONOIThymusThymoma; Type B2Core needle biopsy0712009NONO2142014TCGA-X7-A8DB-F68516261BEA4D-262B-4ADB-8A11-84741288C057NONONOTUMOR FREEAlive1992NO23112014	NA	X7	A8DB	TCGA-X7-A8DB	4165391B-6122-4E87-BA91-CE935E0B3CF4	YES	C38.1	30682	C38.1	NO	YES	-26035	FEMALE	NA	62	WHITE	WHITE	NOT HISPANIC OR LATINO	No	No	TUMOR FREE	Alive	1537	NA	NO	NO	NO	I	NA	NA	NA	NA	NA	NA	NA	NA
TCGA.XU.A92Q	Nationwide Children's Hospital	613AD0ED-8761-4766-9F68-45C35056DD59	431.28.0	TCGA	THYM	22	12	2016	FALSE	FALSE	NA	NA	XUA92QTCGA-XU-A92QB7E1A4F5-9173-41C2-8079-C5CE59C8D190YESC37.98581/3C37NOYES-18281MALE17787ASIANNOT HISPANIC OR LATINONoNoTUMOR FREEAlive1092NONONOIThymusThymoma; Type AMedian Sternectomy0502008NONO3102014TCGA-XU-A92Q-F67860FFD5C2B3-28FE-403D-83EE-BB85C1AE8DADYESNONOAlive1092NO12112014	NA	XU	A92Q	TCGA-XU-A92Q	B7E1A4F5-9173-41C2-8079-C5CE59C8D190	YES	C37.9	29646	C37	NO	YES	-18281	MALE	177	87	ASIAN	ASIAN	NOT HISPANIC OR LATINO	No	No	TUMOR FREE	Alive	1092	NA	NO	NO	NO	I	NA	NA	NA	NA	NA	NA	NA	NA
TCGA.ZT.A8OM	Nationwide Children's Hospital	A91A8026-1AD5-49A2-9B18-5D5988C20659	431.28.0	TCGA	THYM	22	12	2016	FALSE	FALSE	NA	NA	ZTA8OMTCGA-ZT-A8OMD9816402-1073-4B19-BA16-1C7E7C00FBB3YESC76.18581/1C76.1YESNO-26923FEMALE17270WHITENOT HISPANIC OR LATINONoNoAlive0IIbAnterior MediastinumThymoma; Type ASurgical Resection0732011NONO2932014TCGA-ZT-A8OM-F72377BE8EA041-4224-483B-9E66-89FD9DBD353CNONONOTUMOR FREEAlive1398NO962015	NA	ZT	A8OM	TCGA-ZT-A8OM	D9816402-1073-4B19-BA16-1C7E7C00FBB3	YES	C76.1	29587	C76.1	YES	NO	-26923	FEMALE	172	70	WHITE	WHITE	NOT HISPANIC OR LATINO	No	No	NA	Alive	0	NA	NA	NA	NA	IIb	NA	NA	NA	NA	NA	NA	NA	NA
TCGA.ZB.A96K	Nationwide Children's Hospital	19E3800E-8E90-4DD3-B389-13CEB7B5BE6A	431.28.0	TCGA	THYM	22	12	2016	FALSE	FALSE	NA	NA	ZBA96KTCGA-ZB-A96K9627FF18-F5EE-4B34-A823-35EBE3C00A3FYESC37.98582/3C37NOYES-25498MALE18991WHITENOT HISPANIC OR LATINOYesNoTUMOR FREEAlive958NONONOIThymusThymoma; Type ABLateral Thoracotomy0692011NONO1652014TCGA-ZB-A96K-F724321B2B01A8-11F1-4E8E-8E26-CF823AE80DBENONONOTUMOR FREEAlive1388NO1662015	NA	ZB	A96K	TCGA-ZB-A96K	9627FF18-F5EE-4B34-A823-35EBE3C00A3F	YES	C37.9	30011	C37	NO	YES	-25498	MALE	189	91	WHITE	WHITE	NOT HISPANIC OR LATINO	Yes	No	TUMOR FREE	Alive	958	NA	NO	NO	NO	I	NA	NA	NA	NA	NA	NA	NA	NA
TCGA.ZB.A96C	Nationwide Children's Hospital	2F9A2790-B94C-4C27-BC2D-AC04DEE11EDF	431.28.0	TCGA	THYM	22	12	2016	FALSE	FALSE	NA	NA	ZBA96CTCGA-ZB-A96C9B116A89-BA1A-4B7F-BCC6-2DCD950269ECYESC37.98582/3C37NOYES-28222FEMALE15661WHITENOT HISPANIC OR LATINOYesNoTUMOR FREEAlive1321NONONOIThymusThymoma; Type ABLateral Thoracotomy0772009NONO1652014TCGA-ZB-A96C-F72427180050C3-1D70-494D-9CED-3D03BBA08F78NONONOTUMOR FREEAlive2163NO1662015	NA	ZB	A96C	TCGA-ZB-A96C	9B116A89-BA1A-4B7F-BCC6-2DCD950269EC	YES	C37.9	30011	C37	NO	YES	-28222	FEMALE	156	61	WHITE	WHITE	NOT HISPANIC OR LATINO	Yes	No	TUMOR FREE	Alive	1321	NA	NO	NO	NO	I	NA	NA	NA	NA	NA	NA	NA	NA
TCGA.XM.A8R9	Nationwide Children's Hospital	874C7785-3B87-4159-BB5D-EDFB8B3FE9F5	431.28.0	TCGA	THYM	22	12	2016	FALSE	FALSE	NA	NA	XMA8R9TCGA-XM-A8R949D8939C-7C23-4A6C-B71A-0C39C262C346YESC38.18581/3C38.1NOYES-26176FEMALE16696WHITENOT HISPANIC OR LATINONoNoTUMOR FREEAlive1119NONONOIAnterior MediastinumThymoma; Type AMedian Sternectomy0712010NONO2832014TCGA-XM-A8R9-F6456562F07143-2140-45AB-A537-5DB6579593E6NONONOTUMOR FREEAlive1488NO492014	NA	XM	A8R9	TCGA-XM-A8R9	49D8939C-7C23-4A6C-B71A-0C39C262C346	YES	C38.1	29646	C38.1	NO	YES	-26176	FEMALE	166	96	WHITE	WHITE	NOT HISPANIC OR LATINO	No	No	TUMOR FREE	Alive	1119	NA	NO	NO	NO	I	NA	NA	NA	NA	NA	NA	NA	NA
TCGA.XU.A92O	Nationwide Children's Hospital	1D8C9644-5CDA-423E-A98E-B1204779BEB5	431.28.0	TCGA	THYM	22	12	2016	FALSE	FALSE	NA	NA	XUA92OTCGA-XU-A92OB1774C5C-7A6F-4BF6-8539-15A35F1457E6YESC37.98581/1C37NOYES-23186MALE16466ASIANNOT HISPANIC OR LATINONoNoTUMOR FREEAlive3046NONONOIThymusThymoma; Type AFine needle aspiration biopsy0632005NONO2572014TCGA-XU-A92O-F625062BC6C057-E89B-4A52-BDF3-FF6E60923D40NONONOTUMOR FREEAlive3410NO12112014	NA	XU	A92O	TCGA-XU-A92O	B1774C5C-7A6F-4BF6-8539-15A35F1457E6	YES	C37.9	29587	C37	NO	YES	-23186	MALE	164	66	ASIAN	ASIAN	NOT HISPANIC OR LATINO	No	No	TUMOR FREE	Alive	3046	NA	NO	NO	NO	I	NA	NA	NA	NA	NA	NA	NA	NA
TCGA.XU.AAY1	Nationwide Children's Hospital	206089F4-04C0-4082-B141-612C3F98317A	431.28.0	TCGA	THYM	22	12	2016	FALSE	FALSE	NA	NA	XUAAY1TCGA-XU-AAY109F8ACFC-4D80-4005-9F40-7485309997F5YESC37.98582/3C37NOYES-18777FEMALE16052ASIANNOT HISPANIC OR LATINONoNoTUMOR FREEAlive2052NONONOIIaThymusThymoma; Type ABMedian Sternectomy0512005NONO1972014TCGA-XU-AAY1-F65164A8113FE1-460F-4A05-A726-44DDE2E0A2D0NONONOTUMOR FREEAlive3268NO1992014	NA	XU	AAY1	TCGA-XU-AAY1	09F8ACFC-4D80-4005-9F40-7485309997F5	YES	C37.9	30011	C37	NO	YES	-18777	FEMALE	160	52	ASIAN	ASIAN	NOT HISPANIC OR LATINO	No	No	TUMOR FREE	Alive	2052	NA	NO	NO	NO	IIa	NA	NA	NA	NA	NA	NA	NA	NA
TCGA.XM.A8RB	Nationwide Children's Hospital	C4C452CA-EE1C-4A2E-8B0B-2A76CCD33F04	431.28.0	TCGA	THYM	22	12	2016	FALSE	FALSE	NA	NA	XMA8RBTCGA-XM-A8RB335535A1-E3D4-41A1-BBDB-1D5AFD5ACFD3YESC37.98583/1C37NOYES-25080FEMALE170128BLACK OR AFRICAN AMERICANNOT HISPANIC OR LATINONoNoTUMOR FREEAlive766NONONOIThymusThymoma; Type B1Median Sternectomy0682011NONO2832014TCGA-XM-A8RB-F6456897884F67-2C84-4B51-A1A6-3A681B951AD3NONONOTUMOR FREEAlive1144NO492014	NA	XM	A8RB	TCGA-XM-A8RB	335535A1-E3D4-41A1-BBDB-1D5AFD5ACFD3	YES	C37.9	30317	C37	NO	YES	-25080	FEMALE	170	128	BLACK OR AFRICAN AMERICAN	BLACK OR AFRICAN AMERICAN	NOT HISPANIC OR LATINO	No	No	TUMOR FREE	Alive	766	NA	NO	NO	NO	I	NA	NA	NA	NA	NA	NA	NA	NA
TCGA.XM.A8RL	Nationwide Children's Hospital	A3CAB763-03B4-4FA6-977C-711A4F283B80	431.28.0	TCGA	THYM	22	12	2016	FALSE	FALSE	NA	NA	XMA8RLTCGA-XM-A8RLDD240B82-B1D6-4C0F-AA3E-6FCFE1364EC1YESC38.18583/3C38.1NOYES-16384MALE17794WHITENOT HISPANIC OR LATINONoNoTUMOR FREEAlive2241NONONOIIbAnterior MediastinumThymoma; Type B1Median Sternectomy0442007NONO2832014TCGA-XM-A8RL-F65784CC5EC65B-A91E-4CCD-94F8-6031212C7F6BNONONOAlive2562NO3092014	NA	XM	A8RL	TCGA-XM-A8RL	DD240B82-B1D6-4C0F-AA3E-6FCFE1364EC1	YES	C38.1	30376	C38.1	NO	YES	-16384	MALE	177	94	WHITE	WHITE	NOT HISPANIC OR LATINO	No	No	TUMOR FREE	Alive	2241	NA	NO	NO	NO	IIb	NA	NA	NA	NA	NA	NA	NA	NA
TCGA.XU.AAXV	Nationwide Children's Hospital	E6B83AC9-EFC8-4329-8181-9966D066F658	431.28.0	TCGA	THYM	22	12	2016	FALSE	FALSE	NA	NA	XUAAXVTCGA-XU-AAXV80606B1C-E8C8-4C3D-8475-3D846A84CA98YESC37.98584/3C37NOYES-16582FEMALEWHITEHISPANIC OR LATINONoNoTUMOR FREEAlive3709YESNONOIIaThymusThymoma; Type B2Median Sternectomy0452003YESNO2372014TCGA-XU-AAXV-F678772B7D961E-85B8-4720-8CC1-D64D8612CD70NOYESNOTUMOR FREEAlive4070NO12112014TCGA-XU-AAXV-R6615912FB4999-8E0A-4E38-95F1-19496E70CB0F106135External40Gy20Regional siteNO3102014	NA	XU	AAXV	TCGA-XU-AAXV	80606B1C-E8C8-4C3D-8475-3D846A84CA98	YES	C37.9	30742	C37	NO	YES	-16582	FEMALE	NA	NA	WHITE	WHITE	HISPANIC OR LATINO	No	No	TUMOR FREE	Alive	3709	NA	YES	NO	NO	IIa	NA	NA	NA	NA	NA	NA	NA	NA
TCGA.ZB.A96A	Nationwide Children's Hospital	C622ABB2-E8D1-48BA-87F7-ACB5A6691F99	431.28.0	TCGA	THYM	22	12	2016	FALSE	FALSE	NA	NA	ZBA96ATCGA-ZB-A96AFAA4AD8D-97C1-41B3-BB5F-534E8F6D6AEFYESC38.18584/3C38.1NOYES-19424MALE17079WHITENOT HISPANIC OR LATINONoNoTUMOR FREEAlive325NONONOIThymusThymoma; Type B2Thymoma; Type B3Median Sternectomy0532008NONO1652014TCGA-ZB-A96A-F72425B4415779-0F92-485F-852C-D93C95CF4A8BNONONOTUMOR FREEAlive2354NO1662015	NA	ZB	A96A	TCGA-ZB-A96A	FAA4AD8D-97C1-41B3-BB5F-534E8F6D6AEF	YES	C38.1	30742	C38.1	NO	YES	-19424	MALE	170	79	WHITE	WHITE	NOT HISPANIC OR LATINO	No	No	TUMOR FREE	Alive	325	NA	NO	NO	NO	I	NA	NA	NA	NA	NA	NA	NA	NA
TCGA.X7.A8DE	Nationwide Children's Hospital	415DC0B9-68BC-4448-BF55-0DB03C1C25EB	431.28.0	TCGA	THYM	22	12	2016	FALSE	FALSE	NA	NA	X7A8DETCGA-X7-A8DE15A2BAAE-D15E-4349-9358-74356A2D2AD0YESC38.18584/3C38.1NOYES-12957FEMALEWHITENOT HISPANIC OR LATINONoNoTUMOR FREEAlive713NONONOIThymusThymoma; Type B2Median Sternectomy0352011NONO2342014TCGA-X7-A8DE-F68515A893AFF8-EF38-460A-9836-6D39FB7C6438NONONOTUMOR FREEAlive981NO23112014	NA	X7	A8DE	TCGA-X7-A8DE	15A2BAAE-D15E-4349-9358-74356A2D2AD0	YES	C38.1	30742	C38.1	NO	YES	-12957	FEMALE	NA	NA	WHITE	WHITE	NOT HISPANIC OR LATINO	No	No	TUMOR FREE	Alive	713	NA	NO	NO	NO	I	NA	NA	NA	NA	NA	NA	NA	NA
TCGA.XU.A931	Nationwide Children's Hospital	5ECECE45-9F6C-4899-9BCC-4658E7CEB0C5	431.28.0	TCGA	THYM	22	12	2016	FALSE	FALSE	NA	NA	XUA931TCGA-XU-A9315F18924A-BCD6-4462-9C99-E634BDDAF18EYESC37.98585/3C37NOYES-22432FEMALE17077WHITENoNoTUMOR FREEDead1609YESNONOIIaThymusThymoma; Type B3Median Sternectomy0612007YESYES1377New Primary TumorLungNOYESYES2272014TCGA-XU-A931-R661618A5B4E04-F5CD-48BB-8741-2FBA852AF5AC76113External50Gy25Regional siteNO3102014	NA	XU	A931	TCGA-XU-A931	5F18924A-BCD6-4462-9C99-E634BDDAF18E	YES	C37.9	31107	C37	NO	YES	-22432	FEMALE	170	77	WHITE	WHITE	NA	No	No	TUMOR FREE	Dead	NA	1609	YES	NO	NO	IIa	NA	NA	NA	NA	NA	NA	NA	NA
TCGA.X7.A8D8	Nationwide Children's Hospital	0CE388D8-FA65-48BB-A40E-1C4B1B9AC365	431.28.0	TCGA	THYM	22	12	2016	FALSE	FALSE	NA	NA	X7A8D8TCGA-X7-A8D89291A2CB-98E6-43B9-8CBF-889E6DA9BFFAYESC37.98582/3C37NOYES-19441MALEWHITENOT HISPANIC OR LATINONoNoTUMOR FREEAlive58NONONOIIaThymusThymoma; Type ABFine needle aspiration biopsy0532005NONO2142014TCGA-X7-A8D8-F685131AD697BA-8102-404B-B302-937620C155F9YESNONOTUMOR FREEAlive58NO1222015	NA	X7	A8D8	TCGA-X7-A8D8	9291A2CB-98E6-43B9-8CBF-889E6DA9BFFA	YES	C37.9	30011	C37	NO	YES	-19441	MALE	NA	NA	WHITE	WHITE	NOT HISPANIC OR LATINO	No	No	TUMOR FREE	Alive	58	NA	NO	NO	NO	IIa	NA	NA	NA	NA	NA	NA	NA	NA
TCGA.XM.A8RD	Nationwide Children's Hospital	BA3F10E8-9821-438F-9076-417ED69B22CC	431.28.0	TCGA	THYM	22	12	2016	FALSE	FALSE	NA	NA	XMA8RDTCGA-XM-A8RD68D2AB61-50FC-41E8-B3EE-75C70F0F4369YESC37.98584/3C37NOYES-25402FEMALE16358WHITENOT HISPANIC OR LATINOYesNoTUMOR FREEAlive1231NONONOIIaThymusThymoma; Type B2Video-assisted Thorascopic Surgery (VATS)0692010NONO2832014TCGA-XM-A8RD-F67527C52FDA23-589B-4F27-AF3C-5AB96A25C293NONONOTUMOR FREEAlive1546NO6112014	NA	XM	A8RD	TCGA-XM-A8RD	68D2AB61-50FC-41E8-B3EE-75C70F0F4369	YES	C37.9	30742	C37	NO	YES	-25402	FEMALE	163	58	WHITE	WHITE	NOT HISPANIC OR LATINO	Yes	No	TUMOR FREE	Alive	1231	NA	NO	NO	NO	IIa	NA	NA	NA	NA	NA	NA	NA	NA
TCGA.ZC.AAAH	Nationwide Children's Hospital	6F4D34E7-1E37-41D6-A39B-4D5C6063D10F	431.28.0	TCGA	THYM	22	12	2016	FALSE	FALSE	NA	NA	ZCAAAHTCGA-ZC-AAAH3CC2D49B-A3A6-4F55-A355-68CBE84F4056YESC38.18584/3C38.1YESNO-19146MALE16270WHITENoNoTUMOR FREEAlive198NONONOIIbAnterior MediastinumThymoma; Type B2Median Sternectomy0522013NOYES166Locoregional RecurrenceOther, specifyMediastinumNONONO2152014TCGA-ZC-AAAH-F68609B61773D4-8369-45F6-8CFA-C7802868AC88NONONOTUMOR FREEAlive497NO3122014TCGA-ZC-AAAH-F70470554D6CD8-022A-4295-9E05-939B0FC60…	NA	ZC	AAAH	TCGA-ZC-AAAH	3CC2D49B-A3A6-4F55-A355-68CBE84F4056	YES	C38.1	30742	C38.1	YES	NO	-19146	MALE	162	70	WHITE	WHITE	NA	No	No	TUMOR FREE	Alive	198	NA	NO	NO	NO	IIb	NA	NA	NA	NA	NA	NA	NA	NA
TCGA.YT.A95E	Nationwide Children's Hospital	04BEAC3A-8476-4480-BC58-F65B00650A7A	431.28.0	TCGA	THYM	22	12	2016	FALSE	FALSE	NA	NA	YTA95ETCGA-YT-A95ED3189C8E-FFE0-41FF-9C7B-64DA4C83B991YESC38.18584/1C38.1NOYES-19172MALE17869WHITENoNoTUMOR FREEAlive405NONONOIAnterior MediastinumThymoma; Type B2Lateral Thoracotomy0522011NONO2562014TCGA-YT-A95E-F667473B43FF1D-0621-43E4-A80E-1624D99A2490YES7112014TCGA-YT-A95E-F6817260B96F97-5550-4E3D-B89C-094A1664A604NONONOTUMOR FREEAlive1070NO13112014	NA	YT	A95E	TCGA-YT-A95E	D3189C8E-FFE0-41FF-9C7B-64DA4C83B991	YES	C38.1	30682	C38.1	NO	YES	-19172	MALE	178	69	WHITE	WHITE	NA	No	No	TUMOR FREE	Alive	405	NA	NO	NO	NO	I	NA	NA	NA	NA	NA	NA	NA	NA
TCGA.ZB.A96D	Nationwide Children's Hospital	90B96F6F-6E43-4859-8E66-D2A4A617EC49	431.28.0	TCGA	THYM	22	12	2016	FALSE	FALSE	NA	NA	ZBA96DTCGA-ZB-A96DAFC984DC-588C-4277-88AA-5D82DD8BD40CYESC38.18582/3C38.1NOYES-19274FEMALE16384WHITENOT HISPANIC OR LATINONoNoTUMOR FREEAlive1302YESNONOIIbThymusThymoma; Type ABLateral Thoracotomy0522009NONO1652014TCGA-ZB-A96D-F72428A7C312FF-6890-4A62-AD07-D80DDEC1CA4DNOYESNOTUMOR FREEAlive1960NO1662015TCGA-ZB-A96D-R68462E42CAFCE-6C24-49CC-9671-7C6AE659CA8F5895External49.3GyPrimary Tumor FieldNOC…	NA	ZB	A96D	TCGA-ZB-A96D	AFC984DC-588C-4277-88AA-5D82DD8BD40C	YES	C38.1	30011	C38.1	NO	YES	-19274	FEMALE	163	84	WHITE	WHITE	NOT HISPANIC OR LATINO	No	No	TUMOR FREE	Alive	1302	NA	YES	NO	NO	IIb	NA	NA	NA	NA	NA	NA	NA	NA
TCGA.ZB.A965	Nationwide Children's Hospital	BA15ED45-5EF6-4976-B8DE-742C9E7F31A3	431.28.0	TCGA	THYM	22	12	2016	FALSE	FALSE	NA	NA	ZBA965TCGA-ZB-A96551FECA45-114E-4817-99D6-1C9842CD679AYESC37.98581/3C37NOYES-27617FEMALE15186WHITENOT HISPANIC OR LATINOYesNoTUMOR FREEAlive504YESNONOIIIThymusThymoma; Type AThymoma; Type ABLateral Thoracotomy0752012NONO1652014TCGA-ZB-A965-F724241E477CE8-91EA-4B83-BBE6-0CD70BC5A690NOYESNOTUMOR FREEAlive816NO1662015TCGA-ZB-A965-R6653905C47DCE-958F-4C30-9555-EAA7153FA1843173External56Gy28Primary Tu…	NA	ZB	A965	TCGA-ZB-A965	51FECA45-114E-4817-99D6-1C9842CD679A	YES	C37.9	29646	C37	NO	YES	-27617	FEMALE	151	86	WHITE	WHITE	NOT HISPANIC OR LATINO	Yes	No	TUMOR FREE	Alive	504	NA	YES	NO	NO	III	NA	NA	NA	NA	NA	NA	NA	NA
TCGA.XU.AAXW	Nationwide Children's Hospital	B30B6117-2A55-42AC-8F55-9A5C3522AB55	431.28.0	TCGA	THYM	22	12	2016	FALSE	FALSE	NA	NA	XUAAXWTCGA-XU-AAXW4DB60B44-21B5-433C-9689-F6AA79B819B8YESC37.98584/3C37NOYES-14408FEMALE16273ASIANNOT HISPANIC OR LATINONoNoTUMOR FREEAlive3692YESNONOIIaThymusThymoma; Type B2Median Sternectomy0392004YESNO2372014TCGA-XU-AAXW-F67882776C1ED9-7899-4737-A0B0-2C709E6FD4D3NOYESNOTUMOR FREEAlive3762NO12112014TCGA-XU-AAXW-R661606D536B7B-6147-4E4C-BD8D-167D9535D0C06388External40Gy20Regional siteNO3102014	NA	XU	AAXW	TCGA-XU-AAXW	4DB60B44-21B5-433C-9689-F6AA79B819B8	YES	C37.9	30742	C37	NO	YES	-14408	FEMALE	162	73	ASIAN	ASIAN	NOT HISPANIC OR LATINO	No	No	TUMOR FREE	Alive	3692	NA	YES	NO	NO	IIa	NA	NA	NA	NA	NA	NA	NA	NA
TCGA.4V.A9QX	Nationwide Children's Hospital	67972D9E-5DD1-4DC0-9B8B-3B83F1FA4EC4	431.28.0	TCGA	THYM	22	12	2016	FALSE	FALSE	NA	NA	4VA9QXTCGA-4V-A9QX0050D8BE-1DB6-4C17-8BEF-3AE2EAAA63CEYESC37.98582/3C37NOYES-28250FEMALE15648WHITENOT HISPANIC OR LATINONoNoTUMOR FREEAlive342YESNONOIIIThymusThymoma; Type ABMedian Sternectomy0772013NONO482014TCGA-4V-A9QX-F6324838057F7D-AD17-4861-9CAF-D0DFBDCE8D27NOYESNOTUMOR FREEAlive342NO482014TCGA-4V-A9QX-F7072504A8C79B-5EA2-4000-9D40-9CB33BA6373DNOYESNOTUMOR FREEAlive434NO232015TCGA-4V-A9QX-R…	NA	4V	A9QX	TCGA-4V-A9QX	0050D8BE-1DB6-4C17-8BEF-3AE2EAAA63CE	YES	C37.9	30011	C37	NO	YES	-28250	FEMALE	156	48	WHITE	WHITE	NOT HISPANIC OR LATINO	No	No	TUMOR FREE	Alive	342	NA	YES	NO	NO	III	NA	NA	NA	NA	NA	NA	NA	NA
TCGA.X7.A8M5	Nationwide Children's Hospital	9DA6B6E6-B7C5-48C6-BD94-0E2CB1448AE3	431.28.0	TCGA	THYM	22	12	2016	FALSE	FALSE	NA	NA	X7A8M5TCGA-X7-A8M50477055E-A57E-4BDB-89AB-2999881BDD6CYESC37.98585/3C37NOYES-24036FEMALEWHITENOT HISPANIC OR LATINONoNoTUMOR FREEAlive1645NONONOIIaThymusThymoma; Type B3Core needle biopsy0652001NOYESNew Primary TumorOther, specifyOvaryYESNOYES652014TCGA-X7-A8M5-F70362D69106A4-303A-42F2-92A7-0F07EBE1B5AAYESNONOTUMOR FREEAlive1645NO922015NOTCGA-X7-A8M5-D7036382D99FC6-FD9E-4287-BAB6-A3BB9C983F97Chem…	NA	X7	A8M5	TCGA-X7-A8M5	0477055E-A57E-4BDB-89AB-2999881BDD6C	YES	C37.9	31107	C37	NO	YES	-24036	FEMALE	NA	NA	WHITE	WHITE	NOT HISPANIC OR LATINO	No	No	TUMOR FREE	Alive	1645	NA	NO	NO	NO	IIa	NA	NA	NA	NA	NA	NA	NA	NA
TCGA.3S.AAYX	Nationwide Children's Hospital	95A3B0BD-AF0D-4093-8202-505C598DB56B	431.28.0	TCGA	THYM	22	12	2016	FALSE	FALSE	NA	NA	3SAAYXTCGA-3S-AAYX4FC4CBA2-7212-4755-B53D-111878B2FF90YESC37.98583/1C37YESNO-20350FEMALE16672WHITEHISPANIC OR LATINONoNoTUMOR FREEAlive185YESNONOIIbThymusThymoma; Type B1Surgical Resection0552013YESClass INO962014TCGA-3S-AAYX-F66502DC74163B-3B12-4B61-A6C2-87C3EC010A30NOYESNOAlive571NO23102014TCGA-3S-AAYX-R59929D749533F-D580-4539-A4EB-78AFC7FF2B183781External5400cGy30Primary Tumor FieldNO1162014	NA	3S	AAYX	TCGA-3S-AAYX	4FC4CBA2-7212-4755-B53D-111878B2FF90	YES	C37.9	30317	C37	YES	NO	-20350	FEMALE	166	72	WHITE	WHITE	HISPANIC OR LATINO	No	No	TUMOR FREE	Alive	185	NA	YES	NO	NO	IIb	NA	NA	NA	NA	NA	NA	NA	NA
TCGA.X7.A8M8	Nationwide Children's Hospital	D835FF64-CB4A-4909-A531-9BE7CB572D27	431.28.0	TCGA	THYM	22	12	2016	FALSE	FALSE	NA	NA	X7A8M8TCGA-X7-A8M8B1FA64A6-F86B-43B6-A488-54FE6FE85E9CYESC37.98584/1C37NOYES-16741MALEBLACK OR AFRICAN AMERICANNOT HISPANIC OR LATINONoNoTUMOR FREEAlive2533NONONOIThymusThymoma; Type B2Median Sternectomy0452007NONO652014TCGA-X7-A8M8-F70431D1C2F4F8-9714-4137-B975-9187AB349F2CYESNONOTUMOR FREEAlive2533NO1222015	NA	X7	A8M8	TCGA-X7-A8M8	B1FA64A6-F86B-43B6-A488-54FE6FE85E9C	YES	C37.9	30682	C37	NO	YES	-16741	MALE	NA	NA	BLACK OR AFRICAN AMERICAN	BLACK OR AFRICAN AMERICAN	NOT HISPANIC OR LATINO	No	No	TUMOR FREE	Alive	2533	NA	NO	NO	NO	I	NA	NA	NA	NA	NA	NA	NA	NA
TCGA.XU.AAXY	Nationwide Children's Hospital	25FDBE5A-F5A0-4F1D-AA1B-2C98ADACDD5C	431.28.0	TCGA	THYM	22	12	2016	FALSE	FALSE	NA	NA	XUAAXYTCGA-XU-AAXY7933B320-AE8C-4D3D-9468-8ABB135E93D5YESC37.98584/3C37NOYES-15756MALE18195WHITENOT HISPANIC OR LATINONoNoTUMOR FREEAlive1891YESNONOIIbThymusThymoma; Type B2Median Sternectomy0432009YESNO2272014TCGA-XU-AAXY-F678800675EFFB-C8DF-47D3-B031-665C98A0F65BNOYESNOTUMOR FREEAlive1891NO12112014TCGA-XU-AAXY-R66143E902E1F2-4291-48DE-ABD4-F04DEC5F11D66189External40Gy20Regional siteNO3102014	NA	XU	AAXY	TCGA-XU-AAXY	7933B320-AE8C-4D3D-9468-8ABB135E93D5	YES	C37.9	30742	C37	NO	YES	-15756	MALE	181	95	WHITE	WHITE	NOT HISPANIC OR LATINO	No	No	TUMOR FREE	Alive	1891	NA	YES	NO	NO	IIb	NA	NA	NA	NA	NA	NA	NA	NA
TCGA.ZL.A9V6	Nationwide Children's Hospital	BAC972AE-866D-4E5B-A34F-605EF250469F	431.28.0	TCGA	THYM	22	12	2016	FALSE	FALSE	NA	NA	ZLA9V6TCGA-ZL-A9V64A2F3F77-7EEA-4BB1-92BD-2D595E23AB88YESC37.98582/3C37NOYES-22447MALE175155WHITENoNoTUMOR FREEAlive1334NONONOIThymusThymoma; Type ABMedian Sternectomy0612008NONO1642014TCGA-ZL-A9V6-F640497CCC58B3-A89E-4895-9EFF-05B2A14820A0NONONOTUMOR FREEAlive2096NO2582014	NA	ZL	A9V6	TCGA-ZL-A9V6	4A2F3F77-7EEA-4BB1-92BD-2D595E23AB88	YES	C37.9	30011	C37	NO	YES	-22447	MALE	175	155	WHITE	WHITE	NA	No	No	TUMOR FREE	Alive	1334	NA	NO	NO	NO	I	NA	NA	NA	NA	NA	NA	NA	NA
TCGA.XM.A8RG	Nationwide Children's Hospital	81551DBC-B613-451C-9126-21D8DFA3E35A	431.28.0	TCGA	THYM	22	12	2016	FALSE	FALSE	NA	NA	XMA8RGTCGA-XM-A8RGFC9B7BF7-E649-4163-AD5A-B741785D3B79YESC37.98581/1C37NOYES-24802MALE17063WHITENOT HISPANIC OR LATINOYesNoTUMOR FREEAlive15NONONOIThymusThymoma; Type AVideo-assisted Thorascopic Surgery (VATS)0672013NONO2832014TCGA-XM-A8RG-F64571FF50FB08-BB00-4F06-A580-D35EA8282E46NONONOTUMOR FREEAlive197NO492014TCGA-XM-A8RG-F675490B3E3B95-97D8-4B82-BE09-2638B20ED2E2NONONOTUMOR FREEAlive386NO6112…	NA	XM	A8RG	TCGA-XM-A8RG	FC9B7BF7-E649-4163-AD5A-B741785D3B79	YES	C37.9	29587	C37	NO	YES	-24802	MALE	170	63	WHITE	WHITE	NOT HISPANIC OR LATINO	Yes	No	TUMOR FREE	Alive	15	NA	NO	NO	NO	I	NA	NA	NA	NA	NA	NA	NA	NA
TCGA.5V.A9RR	Nationwide Children's Hospital	5E889DAE-B337-42E3-AACA-AEB5C127B6B0	431.28.0	TCGA	THYM	22	12	2016	FALSE	FALSE	NA	NA	5VA9RRTCGA-5V-A9RRBFE41BA3-2BCF-4760-AE65-CD417E22393FYESC37.98582/1C37NOYES-24668MALE17693WHITENOT HISPANIC OR LATINONoNoTUMOR FREEAlive532NONONOIThymusThymoma; Type ABMedian Sternectomy0672012YESNO1662014TCGA-5V-A9RR-F66416E45C7643-288C-46C4-9867-41B46214836BNONONOTUMOR FREEAlive827NO14102014	NA	5V	A9RR	TCGA-5V-A9RR	BFE41BA3-2BCF-4760-AE65-CD417E22393F	YES	C37.9	29952	C37	NO	YES	-24668	MALE	176	93	WHITE	WHITE	NOT HISPANIC OR LATINO	No	No	TUMOR FREE	Alive	532	NA	NO	NO	NO	I	NA	NA	NA	NA	NA	NA	NA	NA
TCGA.XM.A8RF	Nationwide Children's Hospital	AB05E9A4-C661-433D-B895-1EABF7D4C4A7	431.28.0	TCGA	THYM	22	12	2016	FALSE	FALSE	NA	NA	XMA8RFTCGA-XM-A8RFAEA15EA1-38C2-4D0E-824D-E3495271B05DYESC38.18581/3C38.1NOYES-30893FEMALE15085WHITENOT HISPANIC OR LATINONoNoTUMOR FREEAlive797NONONOIIaAnterior MediastinumThymoma; Type AVideo-assisted Thorascopic Surgery (VATS)0842011NONO2832014TCGA-XM-A8RF-F645707401C4FA-642E-4D87-8588-D6C43006EC8ENONONOTUMOR FREEAlive797NO492014	NA	XM	A8RF	TCGA-XM-A8RF	AEA15EA1-38C2-4D0E-824D-E3495271B05D	YES	C38.1	29646	C38.1	NO	YES	-30893	FEMALE	150	85	WHITE	WHITE	NOT HISPANIC OR LATINO	No	No	TUMOR FREE	Alive	797	NA	NO	NO	NO	IIa	NA	NA	NA	NA	NA	NA	NA	NA
TCGA.XU.AAY0	Nationwide Children's Hospital	727A76A6-3A7A-433F-9ADC-1735E997B4B0	431.28.0	TCGA	THYM	22	12	2016	FALSE	FALSE	NA	NA	XUAAY0TCGA-XU-AAY0748FC94F-D496-46B1-A5F4-42AA53DE0F31YESC37.98582/3C37NOYES-22645FEMALE15165ASIANNOT HISPANIC OR LATINONoNoTUMOR FREEAlive1140NONONOIIaThymusThymoma; Type ABOther method, specify:Mediastinoscopy0622010NONO1972014TCGA-XU-AAY0-F67871552A5048-D66A-4120-9471-B94656217590NONONOTUMOR FREEAlive1502NO12112014	NA	XU	AAY0	TCGA-XU-AAY0	748FC94F-D496-46B1-A5F4-42AA53DE0F31	YES	C37.9	30011	C37	NO	YES	-22645	FEMALE	151	65	ASIAN	ASIAN	NOT HISPANIC OR LATINO	No	No	TUMOR FREE	Alive	1140	NA	NO	NO	NO	IIa	NA	NA	NA	NA	NA	NA	NA	NA
TCGA.XU.A92X	Nationwide Children's Hospital	03D80EDC-7270-4186-8DB8-48EF85F8BF0E	431.28.0	TCGA	THYM	22	12	2016	FALSE	FALSE	NA	NA	XUA92XTCGA-XU-A92XD04D927B-BB66-435F-BB8F-DD71145C5EECYESC37.98584/3C37NOYES-6572MALE16893ASIANNOT HISPANIC OR LATINONoNoTUMOR FREEAlive1065NONONOIIaThymusThymoma; Type B2Median Sternectomy0172008YESNO2372014TCGA-XU-A92X-F683569A7B8800-2CC7-4D29-BCCE-73FD153C45AENONONOTUMOR FREEAlive2343NO15112014	NA	XU	A92X	TCGA-XU-A92X	D04D927B-BB66-435F-BB8F-DD71145C5EEC	YES	C37.9	30742	C37	NO	YES	-6572	MALE	168	93	ASIAN	ASIAN	NOT HISPANIC OR LATINO	No	No	TUMOR FREE	Alive	1065	NA	NO	NO	NO	IIa	NA	NA	NA	NA	NA	NA	NA	NA
TCGA.ZB.A96F	Nationwide Children's Hospital	28EE64B0-A725-44ED-A935-D28BD342BD8B	431.28.0	TCGA	THYM	22	12	2016	FALSE	FALSE	NA	NA	ZBA96FTCGA-ZB-A96F173B805F-3088-43F6-A159-95FFF3581FD5YESC38.18582/3C38.1NOYES-14344MALE194128WHITENOT HISPANIC OR LATINONoNoTUMOR FREEAlive5NONONOIThymusThymoma; Type ABVideo-assisted Thorascopic Surgery (VATS)0392010YESNO462014TCGA-ZB-A96F-F72439F0A3269A-9AF0-4229-A4B3-2F216513A7E8NONONOTUMOR FREEAlive1761NO1662015	NA	ZB	A96F	TCGA-ZB-A96F	173B805F-3088-43F6-A159-95FFF3581FD5	YES	C38.1	30011	C38.1	NO	YES	-14344	MALE	194	128	WHITE	WHITE	NOT HISPANIC OR LATINO	No	No	TUMOR FREE	Alive	5	NA	NO	NO	NO	I	NA	NA	NA	NA	NA	NA	NA	NA
TCGA.YT.A95F	Nationwide Children's Hospital	28E07997-1B22-443D-B4C1-F85952431DD6	431.28.0	TCGA	THYM	22	12	2016	FALSE	FALSE	NA	NA	YTA95FTCGA-YT-A95F756DD9BF-BF40-4AD2-A78E-9430C2C8EA6EYESC38.18582/1C38.1NOYES-20363FEMALE15970WHITEYesNoTUMOR FREEAlive586NONONOIAnterior MediastinumThymoma; Type ABLateral Thoracotomy0552012NONO2562014TCGA-YT-A95F-F667487FAD849E-D380-4770-8E85-6F1F52B9F521NONONOTUMOR FREEAlive693NO23102014TCGA-YT-A95F-F681739DE4C18D-AE8C-4533-B1A9-852AAD0CAF04NONONOTUMOR FREEAlive740NO13112014TCGA-YT-A95F-F7239…	NA	YT	A95F	TCGA-YT-A95F	756DD9BF-BF40-4AD2-A78E-9430C2C8EA6E	YES	C38.1	29952	C38.1	NO	YES	-20363	FEMALE	159	70	WHITE	WHITE	NA	Yes	No	TUMOR FREE	Alive	586	NA	NO	NO	NO	I	NA	NA	NA	NA	NA	NA	NA	NA
TCGA.ZB.A96I	Nationwide Children's Hospital	C3906B1D-E4D1-440F-8765-7C9B2E62A86E	431.28.0	TCGA	THYM	22	12	2016	FALSE	FALSE	NA	NA	ZBA96ITCGA-ZB-A96I8889F7A6-3F3D-417B-BF3E-9A2155C4786CYESC38.18582/3C38.1NOYES-26208FEMALE15644WHITENOT HISPANIC OR LATINONoNoTUMOR FREEAlive158NONONOIIIAnterior MediastinumThymoma; Type ABLateral Thoracotomy0712010YESClass IINO1652014TCGA-ZB-A96I-F7245718A3C9C7-B73B-496D-B194-BEA246AC3E2ENONONOTUMOR FREEAlive1653NO1962015	NA	ZB	A96I	TCGA-ZB-A96I	8889F7A6-3F3D-417B-BF3E-9A2155C4786C	YES	C38.1	30011	C38.1	NO	YES	-26208	FEMALE	156	44	WHITE	WHITE	NOT HISPANIC OR LATINO	No	No	TUMOR FREE	Alive	158	NA	NO	NO	NO	III	NA	NA	NA	NA	NA	NA	NA	NA
TCGA.ZB.A96E	Nationwide Children's Hospital	A5B74AAF-B60D-4443-8143-096D4205BB74	431.28.0	TCGA	THYM	22	12	2016	FALSE	FALSE	NA	NA	ZBA96ETCGA-ZB-A96E628ECFE9-9E29-4B51-A11E-96D4E9181D86YESC37.98581/3C37NOYES-22092MALE17585WHITENOT HISPANIC OR LATINONoNoTUMOR FREEAlive7NONONOIIaThymusThymoma; Type AThymoma; Type ABVideo-assisted Thorascopic Surgery (VATS)0602010NONO1652014TCGA-ZB-A96E-F72429340C4E86-82E3-42A9-851B-B87A4C7DCC7CNONONOTUMOR FREEAlive1819NO1662015	NA	ZB	A96E	TCGA-ZB-A96E	628ECFE9-9E29-4B51-A11E-96D4E9181D86	YES	C37.9	29646	C37	NO	YES	-22092	MALE	175	85	WHITE	WHITE	NOT HISPANIC OR LATINO	No	No	TUMOR FREE	Alive	7	NA	NO	NO	NO	IIa	NA	NA	NA	NA	NA	NA	NA	NA
TCGA.ZC.AAAA	Nationwide Children's Hospital	CC4652A1-EC71-41F7-AAE6-BD8888C4CFD3	431.28.0	TCGA	THYM	22	12	2016	FALSE	FALSE	NA	NA	ZCAAAATCGA-ZC-AAAA67FF20BA-1B56-45AE-9310-19DD74401E67YESC38.18584/3C38.1YESNO-14429MALE17361WHITEHISPANIC OR LATINONoNoWITH TUMORAlive529YESNONOIIbAnterior MediastinumThymoma; Type B2Median Sternectomy0392012YESYES137Locoregional RecurrenceOther, specifyMediastinumYESNONO2152014TCGA-ZC-AAAA-F68576F87F2255-2702-4E5B-A66A-6237EAFC68D0NOYESYESTUMOR FREEAlive819NO3122014TCGA-ZC-AAAA-F70637B5B02747-5…	NA	ZC	AAAA	TCGA-ZC-AAAA	67FF20BA-1B56-45AE-9310-19DD74401E67	YES	C38.1	30742	C38.1	YES	NO	-14429	MALE	173	61	WHITE	WHITE	HISPANIC OR LATINO	No	No	WITH TUMOR	Alive	529	NA	YES	NO	NO	IIb	NA	NA	NA	NA	NA	NA	NA	NA
TCGA.X7.A8M4	Nationwide Children's Hospital	283A16E7-654A-4BDF-A5A4-820DA7A1732C	431.28.0	TCGA	THYM	22	12	2016	FALSE	FALSE	NA	NA	X7A8M4TCGA-X7-A8M423CC4CD3-87DC-4342-9072-BE3695E393FAYESC38.38584/3C38.3NOYES-15070MALE192WHITENOT HISPANIC OR LATINONoNoTUMOR FREEAlive3808YESNONOIIaAnterior MediastinumThymoma; Type B2Median Sternectomy0412002NONO3042014TCGA-X7-A8M4-F70428D5ED9B86-0B17-491A-8578-3244FFC2BDCAYESYESNOTUMOR FREEAlive3808NO1222015TCGA-X7-A8M4-R50623BFCDEB97-F73D-4F10-B6A8-28CB2BF837D96510145GyNOComplete Response28…	NA	X7	A8M4	TCGA-X7-A8M4	23CC4CD3-87DC-4342-9072-BE3695E393FA	YES	C38.3	30742	C38.3	NO	YES	-15070	MALE	192	NA	WHITE	WHITE	NOT HISPANIC OR LATINO	No	No	TUMOR FREE	Alive	3808	NA	YES	NO	NO	IIa	NA	NA	NA	NA	NA	NA	NA	NA
TCGA.4V.A9QS	Nationwide Children's Hospital	25D125F7-A0AD-483B-A5BD-BAFEF1DA4D4B	431.28.0	TCGA	THYM	22	12	2016	FALSE	FALSE	NA	NA	4VA9QSTCGA-4V-A9QS88C0AF76-B1BA-478F-A42B-8A50C0568D5EYESC37.98584/3C37NOYES-19443FEMALE16165WHITENOT HISPANIC OR LATINONoNoTUMOR FREEAlive601YESNONOIVaThymusThymoma; Type B2Median Sternectomy0532012YESClass VNO682014TCGA-4V-A9QS-F63309C57B8B6C-6463-4619-9ECF-517A57E5837ENOYESNOTUMOR FREEAlive596NO582014TCGA-4V-A9QS-F7072211694176-F7DD-4EB1-B065-D95F518FCA65NOYESNOWITH TUMORAlive774YES752Locoregi…	NA	4V	A9QS	TCGA-4V-A9QS	88C0AF76-B1BA-478F-A42B-8A50C0568D5E	YES	C37.9	30742	C37	NO	YES	-19443	FEMALE	161	65	WHITE	WHITE	NOT HISPANIC OR LATINO	No	No	TUMOR FREE	Alive	601	NA	YES	NO	NO	IVa	NA	NA	NA	NA	NA	NA	NA	NA
TCGA.4V.A9QW	Nationwide Children's Hospital	C801D520-CED1-4D81-8BA1-388B86BE7220	431.28.0	TCGA	THYM	22	12	2016	FALSE	FALSE	NA	NA	4VA9QWTCGA-4V-A9QWD8E19E8A-7442-4B6B-8F4A-D02DCA5C9894YESC37.98582/3C37NOYES-22781MALE18599WHITENOT HISPANIC OR LATINONoNoTUMOR FREEAlive428NONONOIThymusThymoma; Type ABMedian Sternectomy0622013YESClass INO482014TCGA-4V-A9QW-F63239575C1E87-1660-471B-BB29-0860FA499C83NONONOTUMOR FREEAlive428NO482014TCGA-4V-A9QW-F70726B3A44CE7-3C6B-4F30-952C-C90A5CA80924NONONOTUMOR FREEAlive630NO232015	NA	4V	A9QW	TCGA-4V-A9QW	D8E19E8A-7442-4B6B-8F4A-D02DCA5C9894	YES	C37.9	30011	C37	NO	YES	-22781	MALE	185	99	WHITE	WHITE	NOT HISPANIC OR LATINO	No	No	TUMOR FREE	Alive	428	NA	NO	NO	NO	I	NA	NA	NA	NA	NA	NA	NA	NA
TCGA.XU.A932	Nationwide Children's Hospital	592AB7C6-240E-41AB-99BC-767E93DE58E6	431.28.0	TCGA	THYM	22	12	2016	FALSE	FALSE	NA	NA	XUA932TCGA-XU-A9324D6F70AA-EF52-4F98-A929-5D511601ABEDYESC37.98584/3C37NOYES-13618MALE15868ASIANNOT HISPANIC OR LATINONoNoTUMOR FREEAlive2018YESNONOIIaThymusThymoma; Type B2Median Sternectomy0372008YESNO2272014TCGA-XU-A932-F68154C5A2211B-09B1-4853-8277-82B090D19BFCNOYESNOTUMOR FREEAlive2149NO13112014	NA	XU	A932	TCGA-XU-A932	4D6F70AA-EF52-4F98-A929-5D511601ABED	YES	C37.9	30742	C37	NO	YES	-13618	MALE	158	68	ASIAN	ASIAN	NOT HISPANIC OR LATINO	No	No	TUMOR FREE	Alive	2018	NA	YES	NO	NO	IIa	NA	NA	NA	NA	NA	NA	NA	NA
TCGA.3G.AB0Q	Nationwide Children's Hospital	F6D24590-7402-4DA8-AA62-B2B79D590023	431.28.0	TCGA	THYM	22	12	2016	FALSE	FALSE	NA	NA	3GAB0QTCGA-3G-AB0Q67FF3AA1-9D52-4DC8-8501-ECD0D37A8735YESC37.98581/3C37NOYES-24460MALE17567WHITENOT HISPANIC OR LATINONoYesTUMOR FREEAlive1799YESNONOIIaThymusThymoma; Type AFine needle aspiration biopsy0662009NONO2462014TCGA-3G-AB0Q-F72301624206E1-26EF-490A-9EF7-308E8304E8F0NOYESYESTUMOR FREEAlive1799NO1152015TCGA-3G-AB0Q-R65721E58600A4-2878-4DF5-A22E-4A3B15046BBE117152External50Gy25Primary Tumor…	NA	3G	AB0Q	TCGA-3G-AB0Q	67FF3AA1-9D52-4DC8-8501-ECD0D37A8735	YES	C37.9	29646	C37	NO	YES	-24460	MALE	175	67	WHITE	WHITE	NOT HISPANIC OR LATINO	No	Yes	TUMOR FREE	Alive	1799	NA	YES	NO	NO	IIa	NA	NA	NA	NA	NA	NA	NA	NA
TCGA.ZB.A96M	Nationwide Children's Hospital	AA65722B-E585-413E-B20B-9F4F7982109B	431.28.0	TCGA	THYM	22	12	2016	FALSE	FALSE	NA	NA	ZBA96MTCGA-ZB-A96M3EAB80E6-21BC-45DD-A7B5-411A5DAD4E9AYESC38.18582/3C38.1NOYES-20623FEMALE165127WHITENOT HISPANIC OR LATINONoNoTUMOR FREEAlive14NONONOIThymusThymoma; Type ABMedian Sternectomy0562011YESClass IINO1652014TCGA-ZB-A96M-F72442F5426C3A-33B0-43F5-8799-09A3A1FF1B17NONONOTUMOR FREEAlive14NO1662015	NA	ZB	A96M	TCGA-ZB-A96M	3EAB80E6-21BC-45DD-A7B5-411A5DAD4E9A	YES	C38.1	30011	C38.1	NO	YES	-20623	FEMALE	165	127	WHITE	WHITE	NOT HISPANIC OR LATINO	No	No	TUMOR FREE	Alive	14	NA	NO	NO	NO	I	NA	NA	NA	NA	NA	NA	NA	NA
TCGA.ZB.A96B	Nationwide Children's Hospital	8DA0EF73-94A2-4139-9781-60786CB67638	431.28.0	TCGA	THYM	22	12	2016	FALSE	FALSE	NA	NA	ZBA96BTCGA-ZB-A96B5324C178-1B4B-42F8-AC9E-17C5F349A289YESC37.98583/3C37NOYES-18892MALE17880WHITENOT HISPANIC OR LATINONoNoTUMOR FREEAlive1835NONONOIIaThymusThymoma; Type B1Lateral Thoracotomy0512009NOYES91New Primary TumorOther, specifybladder1652014TCGA-ZB-A96B-F72426B3477E6C-6D67-4318-BAE9-FF6B01DFBC33NONONOTUMOR FREEAlive2211NO1662015	NA	ZB	A96B	TCGA-ZB-A96B	5324C178-1B4B-42F8-AC9E-17C5F349A289	YES	C37.9	30376	C37	NO	YES	-18892	MALE	178	80	WHITE	WHITE	NOT HISPANIC OR LATINO	No	No	TUMOR FREE	Alive	1835	NA	NO	NO	NO	IIa	NA	NA	NA	NA	NA	NA	NA	NA
TCGA.4V.A9QJ	Nationwide Children's Hospital	0C67FEDF-2765-4FB3-964E-C8C6C08A21BD	431.28.0	TCGA	THYM	22	12	2016	FALSE	FALSE	NA	NA	4VA9QJTCGA-4V-A9QJ50612721-2E12-4DC3-8E1E-87624CF9333BYESC37.98585/3C37NOYES-23510MALE18080WHITENOT HISPANIC OR LATINONoNoTUMOR FREEAlive2702YESNONOIIIThymusThymoma; Type B3Median Sternectomy0642007NOYES793Locoregional RecurrencePleura/Pleural effusionYESNONO582014TCGA-4V-A9QJ-F6330605079745-E73B-46EA-A5F1-871E22C0FCCENOYESNOTUMOR FREEAlive2702NO582014TCGA-4V-A9QJ-F70712E93CEBA0-F03F-499E-9CCB-DB…	NA	4V	A9QJ	TCGA-4V-A9QJ	50612721-2E12-4DC3-8E1E-87624CF9333B	YES	C37.9	31107	C37	NO	YES	-23510	MALE	180	80	WHITE	WHITE	NOT HISPANIC OR LATINO	No	No	TUMOR FREE	Alive	2702	NA	YES	NO	NO	III	NA	NA	NA	NA	NA	NA	NA	NA
TCGA.X7.A8DJ	Nationwide Children's Hospital	77E905CA-0E84-48E2-8191-FB3DB8AF97E8	431.28.0	TCGA	THYM	22	12	2016	FALSE	FALSE	NA	NA	X7A8DJTCGA-X7-A8DJD2385E2F-82E3-4AC3-BDE2-0BF2DAA46860YESC38.18582/1C38.1YESNO-25042MALE13978HISPANIC OR LATINONoNoTUMOR FREEAlive72NONONOIThymusThymoma; Type ABCore needle biopsy0682013NONO3042014TCGA-X7-A8DJ-F685189D4F4DE6-FD5E-4705-BCB6-F3BF3C4B7167NONONOTUMOR FREEAlive289NO1222015	NA	X7	A8DJ	TCGA-X7-A8DJ	D2385E2F-82E3-4AC3-BDE2-0BF2DAA46860	YES	C38.1	29952	C38.1	YES	NO	-25042	MALE	139	78	NA	NA	HISPANIC OR LATINO	No	No	TUMOR FREE	Alive	72	NA	NO	NO	NO	I	NA	NA	NA	NA	NA	NA	NA	NA
TCGA.XU.A92T	Nationwide Children's Hospital	B6BC8D44-46A6-4143-98DA-D1AE38A28FA4	431.28.0	TCGA	THYM	22	12	2016	FALSE	FALSE	NA	NA	XUA92TTCGA-XU-A92TE464F16E-151C-4754-A8FF-E35B31D4C76FYESC37.98582/3C37NOYES-29613FEMALE15155WHITENoNoTUMOR FREEAlive1012NONONOIIaThymusThymoma; Type ABCore needle biopsy0812010NONO12112014TCGA-XU-A92T-F678665F002910-56EF-489E-9A73-3E9D07FD01ECNONONOTUMOR FREEAlive1376NO12112014	NA	XU	A92T	TCGA-XU-A92T	E464F16E-151C-4754-A8FF-E35B31D4C76F	YES	C37.9	30011	C37	NO	YES	-29613	FEMALE	151	55	WHITE	WHITE	NA	No	No	TUMOR FREE	Alive	1012	NA	NO	NO	NO	IIa	NA	NA	NA	NA	NA	NA	NA	NA
TCGA.ZB.A96P	Nationwide Children's Hospital	0141F908-F930-4A07-BB74-67A7314526BD	431.28.0	TCGA	THYM	22	12	2016	FALSE	FALSE	NA	NA	ZBA96PTCGA-ZB-A96PB2CAB6AB-3B4A-408C-A331-9353DBC4FC0DYESC38.18583/3C38.1NOYES-26870MALE16574WHITENOT HISPANIC OR LATINONoNoTUMOR FREEAlive325NONONOIThymusThymoma; Type B1Lateral Thoracotomy0732013NONO1652014TCGA-ZB-A96P-F72433494E0830-BFF5-4024-A72F-B9F06D0380E1NONONOTUMOR FREEAlive753NO1662015	NA	ZB	A96P	TCGA-ZB-A96P	B2CAB6AB-3B4A-408C-A331-9353DBC4FC0D	YES	C38.1	30376	C38.1	NO	YES	-26870	MALE	165	74	WHITE	WHITE	NOT HISPANIC OR LATINO	No	No	TUMOR FREE	Alive	325	NA	NO	NO	NO	I	NA	NA	NA	NA	NA	NA	NA	NA
TCGA.YT.A95G	Nationwide Children's Hospital	C6582683-5AB3-4276-B1C0-5E66AD288E1F	431.28.0	TCGA	THYM	22	12	2016	FALSE	FALSE	NA	NA	YTA95GTCGA-YT-A95G7459BEC0-1B54-4FD7-90DB-8375168E6B1AYESC37.98584/1C37NOYES-22541FEMALE15755WHITENoNoTUMOR FREEAlive1184NONONOIThymusThymoma; Type B2Median Sternectomy0612010YESClass IIINO2562014TCGA-YT-A95G-F667499CB7D115-F44D-4AEE-B128-458F3CC7688ENONONOTUMOR FREEAlive1514NO23102014	NA	YT	A95G	TCGA-YT-A95G	7459BEC0-1B54-4FD7-90DB-8375168E6B1A	YES	C37.9	30682	C37	NO	YES	-22541	FEMALE	157	55	WHITE	WHITE	NA	No	No	TUMOR FREE	Alive	1184	NA	NO	NO	NO	I	NA	NA	NA	NA	NA	NA	NA	NA
TCGA.XM.AAZ1	Nationwide Children's Hospital	0742EC9E-AC5C-4810-874E-A844A9CDCFC0	431.28.0	TCGA	THYM	22	12	2016	FALSE	FALSE	NA	NA	XMAAZ1TCGA-XM-AAZ19084A558-11EA-448C-9F9D-0F90A94A29AFYESC38.18584/3C38.1NOYES-15383MALE16975WHITENOT HISPANIC OR LATINOYesNoTUMOR FREEAlive306YESYESNOIIbAnterior MediastinumThymoma; Type B2Thymoma; Type B3Video-assisted Thorascopic Surgery (VATS)0422013NONO492014TCGA-XM-AAZ1-F67530CFD2AEAC-9A94-49EC-86EC-CB3569A6D2ADNOYESYESTUMOR FREEAlive397NO6112014NOTCGA-XM-AAZ1-D64574B68B86FE-EC6A-4E28-A62E-…	NA	XM	AAZ1	TCGA-XM-AAZ1	9084A558-11EA-448C-9F9D-0F90A94A29AF	YES	C38.1	30742	C38.1	NO	YES	-15383	MALE	169	75	WHITE	WHITE	NOT HISPANIC OR LATINO	Yes	No	TUMOR FREE	Alive	306	NA	YES	YES	NO	IIb	NA	NA	NA	NA	NA	NA	NA	NA
TCGA.XM.A8RE	Nationwide Children's Hospital	D15370E2-C53C-4C8A-B5F9-FBE759DB513F	431.28.0	TCGA	THYM	22	12	2016	FALSE	FALSE	NA	NA	XMA8RETCGA-XM-A8REA4F4C331-97A3-48C4-AA3E-27304C1EB611YESC37.98582/1C37NOYES-19903FEMALE15856WHITENOT HISPANIC OR LATINONoNoTUMOR FREEAlive8NONONOIThymusThymoma; Type ABVideo-assisted Thorascopic Surgery (VATS)0542013NONO2832014TCGA-XM-A8RE-F64569352B142B-CCC3-4969-A998-7EF50F20ADBDNONONOTUMOR FREEAlive234NO492014TCGA-XM-A8RE-F67529B99221D2-5CC7-4961-9BB4-4D053EC6B3E6NONONOAlive422NO6112014	NA	XM	A8RE	TCGA-XM-A8RE	A4F4C331-97A3-48C4-AA3E-27304C1EB611	YES	C37.9	29952	C37	NO	YES	-19903	FEMALE	158	56	WHITE	WHITE	NOT HISPANIC OR LATINO	No	No	TUMOR FREE	Alive	8	NA	NO	NO	NO	I	NA	NA	NA	NA	NA	NA	NA	NA
TCGA.4V.A9QI	Nationwide Children's Hospital	ADD23032-E0A1-449B-B68E-FAF5EC1B19B1	431.28.0	TCGA	THYM	22	12	2016	FALSE	FALSE	NA	NA	4VA9QITCGA-4V-A9QIEEAA0FA3-408C-4E0F-A18A-095514173FF1YESC37.98584/3C37NOYES-25181MALE15948WHITENOT HISPANIC OR LATINONoNoTUMOR FREEAlive2714YESNONOIIaThymusThymoma; Type B2Median Sternectomy0682007YESClass VNO482014TCGA-4V-A9QI-F632460552BE14-AE02-4818-8E73-600D0B527E3ANOYESNOTUMOR FREEAlive2714NO482014TCGA-4V-A9QI-F707106311C3A9-338C-46A8-8B3C-E8DD70FBC6E9NOYESNOTUMOR FREEAlive2936NO232015TCGA-…	NA	4V	A9QI	TCGA-4V-A9QI	EEAA0FA3-408C-4E0F-A18A-095514173FF1	YES	C37.9	30742	C37	NO	YES	-25181	MALE	159	48	WHITE	WHITE	NOT HISPANIC OR LATINO	No	No	TUMOR FREE	Alive	2714	NA	YES	NO	NO	IIa	NA	NA	NA	NA	NA	NA	NA	NA
TCGA.YT.A95H	Nationwide Children's Hospital	94033F8D-EFDE-444F-BE7F-EA6608FBA65F	431.28.0	TCGA	THYM	22	12	2016	FALSE	FALSE	NA	NA	YTA95HTCGA-YT-A95H4C0CF497-ABEA-4EA5-A207-E26F85F3BD18YESC38.18582/1C38.1NOYES-25376MALE16672WHITENoNoTUMOR FREEAlive389NONONOIAnterior MediastinumThymoma; Type ABMedian Sternectomy0692013NONO2562014TCGA-YT-A95H-F66750E1D8F0E7-C4CF-4905-ACAA-E54986913BF9NONONOTUMOR FREEAlive389NO23102014TCGA-YT-A95H-F68170F1E91C39-F858-49B7-BEC2-359294C7170BNONONOTUMOR FREEAlive627NO13112014TCGA-YT-A95H-F68756549…	NA	YT	A95H	TCGA-YT-A95H	4C0CF497-ABEA-4EA5-A207-E26F85F3BD18	YES	C38.1	29952	C38.1	NO	YES	-25376	MALE	166	72	WHITE	WHITE	NA	No	No	TUMOR FREE	Alive	389	NA	NO	NO	NO	I	NA	NA	NA	NA	NA	NA	NA	NA
TCGA.X7.A8D7	Nationwide Children's Hospital	17AD0842-9E30-445C-BF39-6383AD41DB02	431.28.0	TCGA	THYM	22	12	2016	FALSE	FALSE	NA	NA	X7A8D7TCGA-X7-A8D78CC1E08D-75B6-48DA-90DF-E6AF23CB4C35YESC37.98583/3C37NOYES-17161FEMALEBLACK OR AFRICAN AMERICANNOT HISPANIC OR LATINONoNoTUMOR FREEAlive325YESNONOIIaThymusThymoma; Type B1Core needle biopsy0462003NONO2142014TCGA-X7-A8D7-F684396B86952A-188D-40B3-92B6-352C1E4D8566YESYESNOAlive325YES265New Primary TumorLung17112014TCGA-X7-A8D7-R58676CD2D0CE6-0714-4D44-BB0E-54F4BE4460FB94152External…	NA	X7	A8D7	TCGA-X7-A8D7	8CC1E08D-75B6-48DA-90DF-E6AF23CB4C35	YES	C37.9	30376	C37	NO	YES	-17161	FEMALE	NA	NA	BLACK OR AFRICAN AMERICAN	BLACK OR AFRICAN AMERICAN	NOT HISPANIC OR LATINO	No	No	TUMOR FREE	Alive	325	NA	YES	NO	NO	IIa	NA	NA	NA	NA	NA	NA	NA	NA
TCGA.4V.A9QM	Nationwide Children's Hospital	BC8AD5C4-EDAA-4C9F-9642-4505E71B9272	431.28.0	TCGA	THYM	22	12	2016	FALSE	FALSE	NA	NA	4VA9QMTCGA-4V-A9QM0BE4FA90-0122-4B26-B35F-7B1A4A16E63BYESC37.98582/3C37NOYES-14576MALE16967WHITENOT HISPANIC OR LATINONoNoTUMOR FREEAlive1171NONONOIThymusThymoma; Type ABMedian Sternectomy0392011NONO582014TCGA-4V-A9QM-F6330180BBCAC4-3A03-439B-8465-6E9B998C2FF5NONONOTUMOR FREEAlive1171NO582014TCGA-4V-A9QM-F7071628C1DF42-FA3E-4ECE-A92D-CEAEE0632786NONONOTUMOR FREEAlive1253NO232015	NA	4V	A9QM	TCGA-4V-A9QM	0BE4FA90-0122-4B26-B35F-7B1A4A16E63B	YES	C37.9	30011	C37	NO	YES	-14576	MALE	169	67	WHITE	WHITE	NOT HISPANIC OR LATINO	No	No	TUMOR FREE	Alive	1171	NA	NO	NO	NO	I	NA	NA	NA	NA	NA	NA	NA	NA
TCGA.5U.AB0F	Nationwide Children's Hospital	ACDFD4B3-BDAE-4700-BDB3-45B80DF4A4B6	431.28.0	TCGA	THYM	22	12	2016	FALSE	FALSE	NA	NA	5UAB0FTCGA-5U-AB0FBB9BB553-F304-4D14-A655-5C3BF4720A9BYESC38.18582/3C38.1YESNO-21511FEMALEWHITEHISPANIC OR LATINOYesNoTUMOR FREEAlive81NONONOIIIAnterior MediastinumThymoma; Type ABSurgical Resection0582013NONO872014TCGA-5U-AB0F-F707488575C906-8A5A-48F3-B2AD-DB10090D20C0NONONOTUMOR FREEAlive459NO632015	NA	5U	AB0F	TCGA-5U-AB0F	BB9BB553-F304-4D14-A655-5C3BF4720A9B	YES	C38.1	30011	C38.1	YES	NO	-21511	FEMALE	NA	NA	WHITE	WHITE	HISPANIC OR LATINO	Yes	No	TUMOR FREE	Alive	81	NA	NO	NO	NO	III	NA	NA	NA	NA	NA	NA	NA	NA
TCGA.ZB.A96L	Nationwide Children's Hospital	E7CB44FD-3CC9-42DC-9F4F-221B12E39793	431.28.0	TCGA	THYM	22	12	2016	FALSE	FALSE	NA	NA	ZBA96LTCGA-ZB-A96LCFFD89D3-0D36-4B30-A676-E9D66E2C764BYESC37.98585/3C37NOYES-25914FEMALE16780WHITENOT HISPANIC OR LATINONoNoTUMOR FREEAlive9NONONOIIIThymusThymoma; Type B3Lateral Thoracotomy0702011NONO1652014TCGA-ZB-A96L-F724583570610E-094F-4518-AD94-0FF4BCD84201NONONOTUMOR FREEAlive1529NO1962015	NA	ZB	A96L	TCGA-ZB-A96L	CFFD89D3-0D36-4B30-A676-E9D66E2C764B	YES	C37.9	31107	C37	NO	YES	-25914	FEMALE	167	80	WHITE	WHITE	NOT HISPANIC OR LATINO	No	No	TUMOR FREE	Alive	9	NA	NO	NO	NO	III	NA	NA	NA	NA	NA	NA	NA	NA
TCGA.XU.A92Y	Nationwide Children's Hospital	BD5366EC-2FFF-4E09-9248-5BCA56B6E830	431.28.0	TCGA	THYM	22	12	2016	FALSE	FALSE	NA	NA	XUA92YTCGA-XU-A92YFD15FF57-F121-40EA-A3B9-B66CBF34C1E0YESC38.18585/3C38.1NOYES-26021FEMALE15867WHITENOT HISPANIC OR LATINONoNoWITH TUMORDead3488YESNONOIIbAnterior MediastinumThymoma; Type B3Median Sternectomy0712004NOYES1224Locoregional RecurrenceOther, specifyposterior mediastinal tumour, adrenal/perinephric tumour involving left pleural space, diaphragm, chest wall, spineYESNONO3102014TCGA-XU-A…	NA	XU	A92Y	TCGA-XU-A92Y	FD15FF57-F121-40EA-A3B9-B66CBF34C1E0	YES	C38.1	31107	C38.1	NO	YES	-26021	FEMALE	158	67	WHITE	WHITE	NOT HISPANIC OR LATINO	No	No	WITH TUMOR	Dead	NA	3488	YES	NO	NO	IIb	NA	NA	NA	NA	NA	NA	NA	NA
TCGA.4V.A9QT	Nationwide Children's Hospital	996C278B-C793-4136-BE0D-C18B43894615	431.28.0	TCGA	THYM	22	12	2016	FALSE	FALSE	NA	NA	4VA9QTTCGA-4V-A9QT3F691BF4-9558-4454-889E-CFA7D0DE96CCYESC37.98583/3C37NOYES-28951FEMALE15875WHITENOT HISPANIC OR LATINONoNoTUMOR FREEAlive660NONONOIIaThymusThymoma; Type B1Median Sternectomy0792012YESNO582014TCGA-4V-A9QT-F63303D80A861F-B5A9-4956-948B-79EB92E27A10NONONOTUMOR FREEAlive660NO582014TCGA-4V-A9QT-F70724AF976E05-050C-4FB2-B920-05D47B536417NONONOTUMOR FREEAlive813NO232015	NA	4V	A9QT	TCGA-4V-A9QT	3F691BF4-9558-4454-889E-CFA7D0DE96CC	YES	C37.9	30376	C37	NO	YES	-28951	FEMALE	158	75	WHITE	WHITE	NOT HISPANIC OR LATINO	No	No	TUMOR FREE	Alive	660	NA	NO	NO	NO	IIa	NA	NA	NA	NA	NA	NA	NA	NA
TCGA.4X.A9FC	Nationwide Children's Hospital	B7FFB30E-CF7D-4A3C-A4DC-E23281DDF2B5	431.28.0	TCGA	THYM	22	12	2016	FALSE	FALSE	NA	NA	4XA9FCTCGA-4X-A9FCE687F26D-F092-4116-9F9F-A2A2B9FC9B0DYESC37.98582/3C37NOYES-18418FEMALE16157WHITENOT HISPANIC OR LATINONoNoTUMOR FREEAlive1687NONONOIIaThymusThymoma; Type ABMedian Sternectomy0502009NONO342014TCGA-4X-A9FC-F662208DF936D8-4A6C-4F42-9A83-D3FC718E5253NONONOTUMOR FREEAlive1626NO5102014TCGA-4X-A9FC-F68724C3396545-6CF8-4AEA-95B9-30E4D0619341NONONOTUMOR FREEAlive2072NO22122014	NA	4X	A9FC	TCGA-4X-A9FC	E687F26D-F092-4116-9F9F-A2A2B9FC9B0D	YES	C37.9	30011	C37	NO	YES	-18418	FEMALE	161	57	WHITE	WHITE	NOT HISPANIC OR LATINO	No	No	TUMOR FREE	Alive	1687	NA	NO	NO	NO	IIa	NA	NA	NA	NA	NA	NA	NA	NA
TCGA.4V.A9QU	Nationwide Children's Hospital	6ADAE6B5-8CC2-4935-9004-1D841D394893	431.28.0	TCGA	THYM	22	12	2016	FALSE	FALSE	NA	NA	4VA9QUTCGA-4V-A9QUADD338C1-8B31-4378-9A44-19BF646C972BYESC37.98582/3C37NOYES-27896FEMALE17582WHITENOT HISPANIC OR LATINONoNoTUMOR FREEAlive505NONONOIIaThymusThymoma; Type ABMedian Sternectomy0762013NONO482014TCGA-4V-A9QU-F6324476133201-786A-4A7D-B5BA-D716BE72A07ANONONOTUMOR FREEAlive505NO482014TCGA-4V-A9QU-F707286303FD4C-25A4-4911-9737-0AC396709713NONONOTUMOR FREEAlive627NO232015	NA	4V	A9QU	TCGA-4V-A9QU	ADD338C1-8B31-4378-9A44-19BF646C972B	YES	C37.9	30011	C37	NO	YES	-27896	FEMALE	175	82	WHITE	WHITE	NOT HISPANIC OR LATINO	No	No	TUMOR FREE	Alive	505	NA	NO	NO	NO	IIa	NA	NA	NA	NA	NA	NA	NA	NA
TCGA.XM.A8RC	Nationwide Children's Hospital	6213CA95-487D-4301-BB92-E1DC7D03214B	431.28.0	TCGA	THYM	22	12	2016	FALSE	FALSE	NA	NA	XMA8RCTCGA-XM-A8RCB8348ADB-17DD-4849-BD4F-C2E7E15DB1F4YESC38.18584/3C38.1NOYES-24660MALE182102WHITENOT HISPANIC OR LATINONoNoTUMOR FREEAlive2631NONONOIIaAnterior MediastinumThymoma; Type B2Median Sternectomy0672006NONO2832014TCGA-XM-A8RC-F675264D67283D-2D98-4275-B604-7D7C1160B7F5NONONOTUMOR FREEAlive2963NO6112014	NA	XM	A8RC	TCGA-XM-A8RC	B8348ADB-17DD-4849-BD4F-C2E7E15DB1F4	YES	C38.1	30742	C38.1	NO	YES	-24660	MALE	182	102	WHITE	WHITE	NOT HISPANIC OR LATINO	No	No	TUMOR FREE	Alive	2631	NA	NO	NO	NO	IIa	NA	NA	NA	NA	NA	NA	NA	NA
TCGA.3T.AA9L	Nationwide Children's Hospital	8721213B-F5B1-4F78-A1C2-406E2B45F80D	431.28.0	TCGA	THYM	22	12	2016	FALSE	FALSE	NA	NA	3TAA9LTCGA-3T-AA9LEDDB3067-A0E5-461F-A8B8-95081EC67DE0YESC37.98583/3C37NOYES-11610FEMALE16886WHITENoNoTUMOR FREEAlive36NONONOIIaAnterior MediastinumThymoma; Type B1Video-assisted Thorascopic Surgery (VATS)0312011NONO1362014TCGA-3T-AA9L-F64918D6BF1549-CC10-4A70-9AB5-1882A8E2A0A5NONONOWITH TUMORAlive1050YES702Distant MetastasisOther, specifyLung PleuraYESYESYES702Locoregional RecurrenceOther, speci…	NA	3T	AA9L	TCGA-3T-AA9L	EDDB3067-A0E5-461F-A8B8-95081EC67DE0	YES	C37.9	30376	C37	NO	YES	-11610	FEMALE	168	86	WHITE	WHITE	NA	No	No	TUMOR FREE	Alive	36	NA	NO	NO	NO	IIa	NA	NA	NA	NA	NA	NA	NA	NA
TCGA.ZB.A96R	Nationwide Children's Hospital	E5556C2B-2700-4725-9CB5-15FB22764E84	431.28.0	TCGA	THYM	22	12	2016	FALSE	FALSE	NA	NA	ZBA96RTCGA-ZB-A96R7AEF4DCF-0A4B-4848-BEAB-377394456BEEYESC38.18584/3C38.1NOYES-13977MALE19088WHITENOT HISPANIC OR LATINONoNoTUMOR FREEAlive1075YESNONOIIaAnterior MediastinumThymoma; Type B1Thymoma; Type B2Lateral Thoracotomy0382010NONO1652014TCGA-ZB-A96R-F724354E321A71-F4A5-4D79-82A7-194222563A6CNOYESNOTUMOR FREEAlive1804NO1662015TCGA-ZB-A96R-R66537FDF1E98B-BA35-4149-A63B-7F3DEF53F4F74172External…	NA	ZB	A96R	TCGA-ZB-A96R	7AEF4DCF-0A4B-4848-BEAB-377394456BEE	YES	C38.1	30742	C38.1	NO	YES	-13977	MALE	190	88	WHITE	WHITE	NOT HISPANIC OR LATINO	No	No	TUMOR FREE	Alive	1075	NA	YES	NO	NO	IIa	NA	NA	NA	NA	NA	NA	NA	NA
TCGA.X7.A8DD	Nationwide Children's Hospital	962FFA8C-9E7E-4CB6-A0FA-8B316C5829D8	431.28.0	TCGA	THYM	22	12	2016	FALSE	FALSE	NA	NA	X7A8DDTCGA-X7-A8DDB9D753E0-6CAF-4569-88D1-AF4B76B255A9YESC37.98583/3C37NOYES-19971FEMALEWHITENOT HISPANIC OR LATINONoNoTUMOR FREEAlive701NONONOIIaThymusThymoma; Type B1Median Sternectomy0542011NONO2342014TCGA-X7-A8DD-F685178F6D2A30-0AA6-4408-B7F9-AFD4DDEF0DF6NONONOTUMOR FREEAlive1114NO23112014	NA	X7	A8DD	TCGA-X7-A8DD	B9D753E0-6CAF-4569-88D1-AF4B76B255A9	YES	C37.9	30376	C37	NO	YES	-19971	FEMALE	NA	NA	WHITE	WHITE	NOT HISPANIC OR LATINO	No	No	TUMOR FREE	Alive	701	NA	NO	NO	NO	IIa	NA	NA	NA	NA	NA	NA	NA	NA
TCGA.4X.A9F9	Nationwide Children's Hospital	A8F49151-BD44-4566-8BB8-DED1EA49AA6E	431.28.0	TCGA	THYM	22	12	2016	FALSE	FALSE	NA	NA	4XA9F9TCGA-4X-A9F9D542AA45-86CF-462E-ABBE-76A3354E707EYESC37.98583/1C37NOYES-21168FEMALE15757WHITENOT HISPANIC OR LATINONoNoTUMOR FREEAlive305YESNONOIIIThymusThymoma; Type B1Median Sternectomy0572013NONO342014TCGA-4X-A9F9-F66216CBF36AE6-3382-4D68-A223-DB9B952FF924NOYESNOTUMOR FREEAlive480NO4102014TCGA-4X-A9F9-F698576BC7907F-A93D-43AB-BC60-3C1D823475D9NOYESNOTUMOR FREEAlive568NO2112015TCGA-4X-A9F9…	NA	4X	A9F9	TCGA-4X-A9F9	D542AA45-86CF-462E-ABBE-76A3354E707E	YES	C37.9	30317	C37	NO	YES	-21168	FEMALE	157	57	WHITE	WHITE	NOT HISPANIC OR LATINO	No	No	TUMOR FREE	Alive	305	NA	YES	NO	NO	III	NA	NA	NA	NA	NA	NA	NA	NA
TCGA.4X.A9FB	Nationwide Children's Hospital	58D58002-3A99-4F68-9CBF-269250FC1DB4	431.28.0	TCGA	THYM	22	12	2016	FALSE	FALSE	NA	NA	4XA9FBTCGA-4X-A9FB2C2E169E-9F93-41A7-BFC4-ADE18BB5D7AEYESC37.98584/3C37NOYES-16175MALE16762WHITENOT HISPANIC OR LATINOYesNoTUMOR FREEAlive353NONONOIIaThymusThymoma; Type B2Other method, specify:Clinical judgment, imaging0442012NONO342014TCGA-4X-A9FB-F6621990EB780F-3D21-4967-B68D-509005209690NONONOTUMOR FREEAlive717NO4102014	NA	4X	A9FB	TCGA-4X-A9FB	2C2E169E-9F93-41A7-BFC4-ADE18BB5D7AE	YES	C37.9	30742	C37	NO	YES	-16175	MALE	167	62	WHITE	WHITE	NOT HISPANIC OR LATINO	Yes	No	TUMOR FREE	Alive	353	NA	NO	NO	NO	IIa	NA	NA	NA	NA	NA	NA	NA	NA
TCGA.4V.A9QL	Nationwide Children's Hospital	FDD3B46B-A770-47E3-9806-3B6A346AD1B4	431.28.0	TCGA	THYM	22	12	2016	FALSE	FALSE	NA	NA	4VA9QLTCGA-4V-A9QLF4EE567B-EA34-4BD0-96C9-398E2045D5FDYESC37.98582/3C37NOYES-21216FEMALE15052WHITENOT HISPANIC OR LATINONoNoTUMOR FREEAlive1726NONONOIThymusThymoma; Type ABMedian Sternectomy0582009NONO482014TCGA-4V-A9QL-F63251A7A1D238-14C1-46C0-8A57-CCE5C7EBFB4DNONONOTUMOR FREEAlive1726NO482014TCGA-4V-A9QL-F70714F3F8BE22-A67A-49C6-801C-69B14DA2D7FCNONONOTUMOR FREEAlive1908NO232015	NA	4V	A9QL	TCGA-4V-A9QL	F4EE567B-EA34-4BD0-96C9-398E2045D5FD	YES	C37.9	30011	C37	NO	YES	-21216	FEMALE	150	52	WHITE	WHITE	NOT HISPANIC OR LATINO	No	No	TUMOR FREE	Alive	1726	NA	NO	NO	NO	I	NA	NA	NA	NA	NA	NA	NA	NA
TCGA.ZB.A96H	Nationwide Children's Hospital	90741F52-F448-4F1F-B07A-E505C2B8AB9F	431.28.0	TCGA	THYM	22	12	2016	FALSE	FALSE	NA	NA	ZBA96HTCGA-ZB-A96HBAB3CE0B-D318-4791-AA17-D815EA23B62DYESC37.98581/3C37NOYES-26683MALE16678WHITENOT HISPANIC OR LATINONoNoTUMOR FREEAlive1140YESNONOIIbThymusThymoma; Type ALateral Thoracotomy0732010NONO1652014TCGA-ZB-A96H-F7243164DF5C27-5769-4FBF-A6F3-239323883EB4NOYESNOTUMOR FREEAlive1504NO1662015TCGA-ZB-A96H-R68222FE08D895-3008-4560-90F2-390D2E38FD5D3468External50Gy25Primary Tumor FieldNOComple…	NA	ZB	A96H	TCGA-ZB-A96H	BAB3CE0B-D318-4791-AA17-D815EA23B62D	YES	C37.9	29646	C37	NO	YES	-26683	MALE	166	78	WHITE	WHITE	NOT HISPANIC OR LATINO	No	No	TUMOR FREE	Alive	1140	NA	YES	NO	NO	IIb	NA	NA	NA	NA	NA	NA	NA	NA
TCGA.ZB.A96G	Nationwide Children's Hospital	2CBBDCCF-08F1-4EBF-872C-1202BD3B3DEA	431.28.0	TCGA	THYM	22	12	2016	FALSE	FALSE	NA	NA	ZBA96GTCGA-ZB-A96G91F67F4E-B8B1-4455-83A6-4D96D04E8CA9YESC37.98582/3C37NOYES-21598MALE17078WHITENOT HISPANIC OR LATINONoNoTUMOR FREEAlive1012YESNONOIIaThymusThymoma; Type ABLateral Thoracotomy0592010YESNO1652014TCGA-ZB-A96G-F72430ED05334A-C494-41F4-A055-2643AC11A652NOYESNOTUMOR FREEAlive1606NO1662015TCGA-ZB-A96G-R695616C6EC216-2BFC-4C40-B71E-3F427AB2D3762157External48.7GyPrimary Tumor FieldNOComp…	NA	ZB	A96G	TCGA-ZB-A96G	91F67F4E-B8B1-4455-83A6-4D96D04E8CA9	YES	C37.9	30011	C37	NO	YES	-21598	MALE	170	78	WHITE	WHITE	NOT HISPANIC OR LATINO	No	No	TUMOR FREE	Alive	1012	NA	YES	NO	NO	IIa	NA	NA	NA	NA	NA	NA	NA	NA
TCGA.3G.AB0T	Nationwide Children's Hospital	31AFFC04-3478-4F66-98C7-89C4B300FC1D	431.28.0	TCGA	THYM	22	12	2016	FALSE	FALSE	NA	NA	3GAB0TTCGA-3G-AB0TACAAED1A-2667-4C56-919B-DAF5574371BBYESC37.98583/3C37NOYES-16728MALE185113WHITENOT HISPANIC OR LATINONoYesWITH TUMORDead2488YESNOIIbAnterior MediastinumThymoma; Type B1Clamshell Sternectomy0452000NOYES1786Distant MetastasisPleura/Pleural effusionNOYESNO2462014TCGA-3G-AB0T-R6572851D4F5EB-1F50-4CB0-AED4-324D92A3558020582092External60Gy50Local RecurrenceNO2992014	NA	3G	AB0T	TCGA-3G-AB0T	ACAAED1A-2667-4C56-919B-DAF5574371BB	YES	C37.9	30376	C37	NO	YES	-16728	MALE	185	113	WHITE	WHITE	NOT HISPANIC OR LATINO	No	Yes	WITH TUMOR	Dead	NA	2488	YES	NO	NA	IIb	NA	NA	NA	NA	NA	NA	NA	NA
TCGA.XU.A92U	Nationwide Children's Hospital	3AFDEC3B-8304-4C93-A7C5-CBA6FE592A86	431.28.0	TCGA	THYM	22	12	2016	FALSE	FALSE	NA	NA	XUA92UTCGA-XU-A92UFAC44B50-AA8C-498E-88AF-4EB5C2F5F67AYESC37.98584/3C37NOYES-24487MALEWHITENoNoTUMOR FREEAlive4121YESNONOIIaThymusThymoma; Type B2Fine needle aspiration biopsy0672002NONO2272014TCGA-XU-A92U-F65169D112437B-8253-4EFD-8285-47B6F9B585B6NOYESNOTUMOR FREEAlive4562NO1992014TCGA-XU-A92U-R66145718EC279-310A-41F8-B201-2E9E3E1A7C62147175External40Gy20Regional siteNO3102014	NA	XU	A92U	TCGA-XU-A92U	FAC44B50-AA8C-498E-88AF-4EB5C2F5F67A	YES	C37.9	30742	C37	NO	YES	-24487	MALE	NA	NA	WHITE	WHITE	NA	No	No	TUMOR FREE	Alive	4121	NA	YES	NO	NO	IIa	NA	NA	NA	NA	NA	NA	NA	NA
[truncated: 281 more columns]
