# Supplementary material for: The LINC00452/miR-204/CHST4 Axis Regulating Thymic Tregs Might Be Involved in the Progression of Thymoma-Associated Myasthenia Gravis
Source: Front Neurol. 2022 Mar 30;13:828970. doi: 10.3389/fneur.2022.828970 (PMC9005856; doi:10.3389/fneur.2022.828970)
Supplement: Supplementary file 2 [file Data_Sheet_2.XLSX]

## Sheet: CountsData
	TCGA-X7-A8DE-01A	TCGA-XM-A8RB-01A	TCGA-5V-A9RR-01A	TCGA-X7-A8DJ-01A	TCGA-XU-A92O-01A	TCGA-ZB-A96H-01A	TCGA-XU-A92V-01A	TCGA-ZT-A8OM-01A	TCGA-YT-A95F-01A	TCGA-YT-A95G-01A	TCGA-XM-A8RI-01A	TCGA-ZC-AAAH-01A	TCGA-X7-A8DG-01A	TCGA-YT-A95D-01A	TCGA-X7-A8M8-01A	TCGA-3S-AAYX-01A	TCGA-XU-A92Y-01A	TCGA-XM-A8RH-01A	TCGA-XU-A92U-01A	TCGA-XU-A932-01A	TCGA-X7-A8M6-01A	TCGA-XU-A92T-01A	TCGA-3G-AB19-01A	TCGA-X7-A8D6-01A	TCGA-ZB-A961-01A	TCGA-ZB-A96Q-01A	TCGA-XM-A8RC-01A	TCGA-XU-AAY1-01A	TCGA-X7-A8M5-01A	TCGA-4V-A9QW-01A	TCGA-ZC-AAAF-01A	TCGA-ZB-A96I-01A	TCGA-ZB-A965-01A	TCGA-XM-AAZ3-01A	TCGA-X7-A8D7-01A	TCGA-XU-A92W-01A	TCGA-4V-A9QM-01A	TCGA-ZB-A96L-01A	TCGA-X7-A8DD-01A	TCGA-XH-A853-01A	TCGA-4X-A9FC-01A	TCGA-X7-A8M3-01A	TCGA-5U-AB0F-01A	TCGA-ZB-A96A-01A	TCGA-XM-A8RE-01A	TCGA-ZL-A9V6-01A	TCGA-4V-A9QX-01A	TCGA-4V-A9QJ-01A	TCGA-4X-A9FA-01A
ENSG00000000003.13	1981	311	2150	1453	2598	6168	3363	324	2880	1398	2793	661	754	2665	845	901	2798	1455	1359	457	223	5913	3965	1025	909	2322	4667	865	2019	583	1162	992	3033	3768	454	983	3319	4869	478	1557	1380	2080	575	2016	924	3022	2010	2730	2701
ENSG00000000005.5	38	2	50	5	104	40	15	28	16	47	19	2	3	12	40	6	8	51	6	2	2	8	12	28	40	7	57	3	21	22	3	5	10	70	11	23	38	13	31	74	7	3	1	23	19	3	8	5	49
ENSG00000000419.11	2512	1781	649	2093	1943	1767	2037	261	2031	2345	1820	1238	1628	1370	1731	2483	2477	2398	2187	1263	545	2539	2899	2092	1588	2171	3513	1615	1381	632	971	1052	1531	2028	1874	2224	2502	3029	812	2269	2178	2673	326	1770	2528	1913	2166	3125	2005
ENSG00000000457.12	1295	1075	481	1148	748	1628	993	129	1342	1935	980	382	745	1032	623	1635	1250	1275	997	736	175	1572	1121	1226	1226	1509	1732	529	414	291	345	1029	1019	914	1590	953	1141	1589	303	1091	854	1902	161	777	1173	1258	951	686	553
ENSG00000000460.15	979	1713	204	997	292	335	389	116	832	1281	406	480	614	291	568	2516	1486	1462	857	1224	172	323	326	1283	776	1195	1754	587	98	243	391	902	206	225	1342	907	722	528	335	855	887	1187	77	617	1353	335	891	1799	199
ENSG00000000938.11	898	1547	432	721	412	441	581	135	398	878	770	320	746	670	836	381	743	954	689	947	159	343	1133	495	800	729	1422	769	523	275	239	1052	392	290	783	299	934	344	322	856	508	60	232	617	1210	667	524	546	1032
ENSG00000000971.14	5010	373	2056	4237	8800	20695	6895	379	13288	5702	2558	674	383	12515	2316	312	658	2960	4107	1650	387	28761	384	2806	4612	8463	1959	2334	2031	408	445	408	12097	4712	973	2480	13633	23880	564	2514	1796	1245	142	2015	1527	9971	1768	541	4079
ENSG00000001036.12	725	345	659	888	316	992	1349	296	1689	850	1139	331	539	2110	391	738	1267	556	887	367	164	978	995	437	771	1074	1633	568	596	298	349	754	815	345	362	387	1706	728	289	602	517	1580	218	526	639	647	689	1382	662
ENSG00000001084.9	1249	1930	586	1535	438	1659	1820	283	2054	1533	1369	578	702	1268	689	1438	2381	1381	1207	569	511	1479	3223	1295	2146	1914	2619	669	494	372	428	3975	912	689	970	675	2054	2170	507	1174	1279	1407	289	785	1050	1582	1169	1663	1397
ENSG00000001167.13	3532	4017	923	3594	1221	2508	2300	447	4377	4003	1820	1207	2142	1877	1981	5331	2629	4333	3283	1288	592	2072	2678	4974	939	4436	4531	1757	651	886	1124	1213	1430	1481	3859	3563	2802	3336	1062	3451	3179	992	420	2064	3505	2872	3555	2359	1105
ENSG00000001460.16	750	471	753	674	824	1111	960	179	893	1001	883	274	502	372	412	331	826	658	526	333	238	999	1731	487	631	819	1046	372	767	303	361	512	653	925	630	526	1112	1197	236	732	545	471	224	292	485	731	640	572	766
ENSG00000001461.15	2825	2083	2167	2606	2580	4477	3966	586	3381	3267	2606	1124	1968	2015	1483	2963	2323	2324	1911	1233	668	2784	6930	2355	2244	3342	5430	1397	1807	1064	1447	1157	3289	3545	2044	1536	3933	5602	811	2418	1799	1366	925	1223	2178	4197	1954	2092	2342
ENSG00000001497.15	4835	3344	4269	4294	3622	3734	3681	3391	4034	3873	3345	3459	3486	2626	3277	4823	6460	4624	3924	3245	2672	4698	4603	3101	2481	3705	7301	4212	3354	3944	2714	1605	2679	2820	4034	3824	5046	3653	3162	4120	3676	4544	3027	4664	5843	2795	4456	4578	3804
ENSG00000001561.6	775	927	284	947	550	1220	764	92	1429	1541	1425	324	723	1581	402	1561	1785	711	739	364	295	713	2754	832	1574	1372	1471	338	318	158	185	1886	788	637	866	491	1403	2230	161	821	723	953	77	352	647	1219	745	715	1048
ENSG00000001617.10	11123	1741	30062	4325	13417	29923	11641	1893	18965	11334	3797	4633	2807	17423	2821	2186	10666	3513	5749	4147	3359	41390	19040	2911	8240	13605	7097	4941	11856	4767	7356	2789	50952	31484	2589	11108	23080	119505	4569	6555	2975	7493	2794	12063	4158	18432	9648	6398	7436
ENSG00000001626.13	23	2	10	120	11	129	36	31	20	7	21	0	0	39	14	4	8	39	3	1	3	73	26	13	4	25	234	1	4	5	8	12	45	15	3	9	9	20	1	32	19	6	94	215	6	21	14	37	15
ENSG00000001629.8	2106	2216	1080	2745	928	2891	2734	205	3382	3611	2893	595	1089	3067	1081	2942	2192	2525	1992	671	270	3520	3203	3247	1336	4064	4206	825	824	366	573	1230	2054	1967	1713	1675	2965	4763	392	1969	1919	1887	126	1243	1641	3663	2604	1065	1792
ENSG00000001630.14	67	35	54	101	25	171	152	7	208	124	53	19	19	226	14	34	65	79	71	24	16	165	368	58	42	238	138	21	24	27	11	89	188	107	32	36	180	297	1	62	30	103	23	22	43	201	30	46	76
ENSG00000001631.13	1955	2095	730	2055	1176	3243	2672	122	3008	2993	2874	297	1072	2715	1031	2566	2162	2243	1814	643	172	3417	3733	2236	1930	3229	3130	668	722	270	549	1661	1931	2312	1658	1795	2693	4464	315	1805	1856	2612	99	903	1753	2996	2023	765	1582
ENSG00000002016.15	1338	911	870	982	861	1427	977	396	1501	1163	614	394	523	931	575	1393	743	775	906	486	212	1524	1276	838	312	1000	1199	438	464	369	243	510	1113	948	835	437	1199	1143	304	735	722	425	121	532	1059	1638	788	535	832
ENSG00000002079.11	4	5	11	9	6	14	18	4	16	16	20	1	6	11	6	10	13	4	5	4	5	20	42	5	12	6	17	3	6	3	6	4	9	1	3	1	6	29	3	11	5	28	3	5	6	21	4	1	7
ENSG00000002330.12	2881	2429	3241	1923	2488	2058	1805	4337	1579	2355	1288	2982	2721	1154	2308	3273	2573	2339	2719	3261	4070	1835	3260	1552	1609	1682	2313	3484	4168	5134	1977	1290	1570	1912	2650	2484	3189	2093	3288	3357	1467	1975	4057	3517	4489	1453	3259	3540	2444
ENSG00000002549.11	4474	2780	598	5068	2075	2836	2736	798	2817	3728	6097	2005	3253	7027	2034	3546	4342	3244	2900	2759	1027	2647	9643	2195	3897	2866	4468	1889	3728	1181	1526	2707	2307	2574	3141	1873	5363	3694	1347	3615	2358	3798	1137	1809	4030	6759	1757	4141	2893
ENSG00000002586.16	69962	62389	23174	60126	45341	32502	20991	37129	37116	40496	16705	80762	67630	8081	63214	134632	45666	82403	86743	62160	63365	14883	7068	59847	6832	46120	56867	89597	11130	69832	42603	3746	13185	23901	114803	57227	51988	14925	67819	83903	78253	9358	37995	79224	128252	13066	79947	43894	18197
ENSG00000002587.8	751	119	175	330	279	1424	268	74	476	878	615	485	608	232	239	155	271	379	313	270	218	632	1097	368	1711	722	471	370	759	231	486	130	596	1878	790	3822	618	451	200	199	340	162	44	446	420	1373	693	105	342
ENSG00000002726.18	150	34	109	70	11	94	14	72	19	12	241	45	97	39	27	18	21	45	47	80	17	19	72	44	8	36	70	68	185	39	17	2	166	42	253	3	18	966	19	57	49	8	99	45	83	108	39	44	49
ENSG00000002745.11	7	7	4	2	0	28	2	0	6	9	21	13	1	2	6	2	4	3	3	2	3	1	2	2	4	32	7	7	5	1	2	2	1	0	3	2	8	4	8	3	2	2	3	2	9	4	5	0	3
ENSG00000002746.13	23	1	4	26	8	40	77	15	25	5	82	11	1	22	17	3	292	11	22	5	0	42	73	22	5	31	91	8	11	9	2	10	120	11	4	5	20	186	13	16	28	10	2	26	10	43	27	53	30
ENSG00000002822.14	5154	4831	6363	4002	4401	2773	3507	7138	2636	3223	2388	3314	4145	1556	4651	5391	5502	4523	4903	4195	7354	2595	3287	3258	2995	2394	14592	6306	6619	8942	3812	1279	2834	2175	4834	3414	5004	3088	4271	5687	3521	2121	6322	4265	7720	2410	5149	4666	4114
ENSG00000002834.16	15462	15276	5772	16518	6418	11186	15196	2718	17644	15626	9300	6566	10900	18435	11025	18429	11884	15607	16290	6849	3615	15186	11895	14618	4788	16362	18624	9725	4123	5212	6103	4113	9534	5768	16523	8873	20145	23435	5891	15809	11976	2912	2735	11240	18253	12114	14680	9835	5840
ENSG00000002919.13	1807	1617	1205	1650	1416	1604	1201	920	1016	1482	950	1473	1499	1356	1092	2045	2007	1504	1373	1291	1332	1065	2259	1124	823	1429	2926	1551	1673	1359	726	1100	1223	1371	1446	730	2144	1834	1290	1363	1291	721	1172	1290	2243	1143	1449	1945	1614
ENSG00000002933.6	1199	528	2297	1137	160	1468	2257	367	1114	1001	1014	1185	928	2842	319	430	851	728	1326	199	362	1473	1205	515	1172	895	1111	1248	2004	1264	346	491	257	890	363	130	1720	874	627	1275	460	176	533	944	894	1615	1015	447	977
ENSG00000003056.6	3254	2808	290	3127	1199	3209	3100	135	3848	4683	3142	382	1784	3442	1498	4291	3254	3140	2500	998	117	3114	6298	2859	1232	3888	5312	692	660	242	630	2176	2754	2318	3082	1459	4321	6040	316	2400	1775	1533	132	758	2782	3799	1416	1938	1505
ENSG00000003096.12	400	172	235	770	187	1078	1042	42	1855	452	502	147	226	1554	476	962	1244	612	779	81	66	919	424	547	446	1370	833	262	53	141	220	131	243	886	369	255	1608	370	75	801	329	1635	32	308	311	1257	755	299	512
ENSG00000003137.7	5581	2114	1258	2767	5380	5321	2887	408	1253	2638	7110	609	3233	704	1969	1431	14222	2698	2048	1881	782	265	22263	2229	12010	2561	6956	1307	3428	708	1115	3156	429	6339	6033	133	2795	2973	876	2167	5069	2397	2136	685	4889	3521	2045	2909	4987
ENSG00000003147.16	705	187	874	459	945	1210	660	143	352	479	485	178	419	605	387	317	814	373	482	174	262	1249	1968	331	615	799	385	421	808	266	261	279	463	704	252	136	875	1168	246	320	522	466	293	892	502	1066	651	737	827
ENSG00000003249.12	480	409	503	602	1396	1980	423	151	385	1136	277	477	605	479	235	195	1526	389	416	215	841	1190	1400	223	165	675	519	399	798	416	254	318	1175	1674	243	235	625	1334	229	311	398	1304	224	549	305	980	1842	324	919
ENSG00000003393.13	1286	835	762	1365	697	1852	1633	228	2215	1774	1500	369	588	1811	572	1350	1124	1184	1182	506	189	2196	2172	1273	631	2014	1816	484	598	303	438	741	1627	1088	699	829	1978	3447	325	1025	900	748	165	660	1133	1759	1134	833	1217
ENSG00000003400.13	2076	1653	1623	2052	974	1140	1516	657	2060	1976	947	831	1162	1632	1246	2975	1609	1751	1760	1241	679	2820	1553	1861	844	1856	2392	1292	740	711	515	540	1880	698	1490	838	1755	2494	977	1720	1446	470	431	1056	1987	2030	1770	1129	995
ENSG00000003402.18	5998	5033	6788	5545	3808	8468	7904	2449	7195	6224	7773	2670	3605	10096	2929	6479	4954	3990	4132	3478	1816	10302	12885	4391	7057	6740	6992	3047	4751	2490	1869	4575	6183	5232	3724	3081	7878	9425	2214	4309	3598	3551	2531	3799	4551	11527	5241	5183	7332
ENSG00000003436.13	587	496	324	639	253	446	817	164	2060	653	1246	255	412	2003	331	2913	616	566	685	267	180	491	262	773	194	599	1002	385	258	120	161	159	323	195	345	266	1494	2562	200	566	478	105	77	278	597	273	540	602	381
ENSG00000003509.14	1122	1061	764	945	605	786	793	306	974	1114	812	684	779	571	748	1544	1156	1077	946	616	326	854	959	1070	686	1063	1388	767	416	455	469	548	518	557	923	891	1135	1114	479	883	1021	509	256	894	1397	766	1269	853	769
ENSG00000003756.15	12412	9411	8519	9407	6742	9512	8577	2702	11787	12011	5262	4419	6854	7652	6575	13829	7265	8765	8898	5334	1968	11509	8601	8248	5666	9230	11602	5972	4051	3833	3986	3401	7071	6314	9450	6608	10776	21733	4041	7915	6665	3646	1501	6721	12182	9414	7682	5081	8021
ENSG00000003987.12	93	88	52	83	41	66	62	27	93	187	57	22	77	66	56	91	76	68	68	44	36	58	88	71	345	60	178	65	36	38	36	156	30	42	93	45	72	75	39	51	69	60	15	53	103	52	89	31	57
ENSG00000003989.15	289	272	762	686	141	806	1343	39	2017	4126	1507	175	408	2108	232	135	966	360	734	149	34	112	1065	385	69	1052	418	271	231	182	196	2961	257	508	191	2003	1823	151	112	271	298	47	26	143	295	673	362	27	1197
ENSG00000004059.9	9236	11768	7122	6860	6079	6293	5508	5349	4646	8933	7939	10146	11600	4017	7125	11020	14994	8207	8108	9987	11740	4895	7607	6379	5257	5383	15329	11137	8508	9985	6079	6630	4134	4678	10370	9354	8247	5354	7314	9853	7011	11771	7502	10657	13829	4534	11628	10374	6346
ENSG00000004139.12	629	454	181	380	311	1206	488	64	635	1582	785	117	264	678	173	467	1403	281	214	194	39	485	1528	274	393	584	1436	88	175	84	155	741	548	1016	358	426	631	2812	96	289	324	638	85	187	339	1132	325	510	358
ENSG00000004142.10	7418	6240	5802	6449	6319	6105	5550	3795	5103	8598	5146	6784	5665	3219	5071	8167	9234	7492	6107	6585	4464	5942	8823	5336	3180	5443	13461	6304	5350	5825	4774	4110	3918	5509	7658	6277	7426	26921	4891	7846	5990	6467	4449	7783	9077	4375	7855	14777	6294
ENSG00000004399.11	11083	15210	6199	9315	2697	3013	4600	7370	8606	10051	7414	7529	9298	4702	9546	24737	8713	13446	12224	9526	6671	4295	5683	10832	3018	10771	13478	10984	2777	8340	5164	3081	4242	1702	14250	9732	9333	4751	5787	12303	7932	4870	4820	8328	18331	3218	10871	7498	3593
ENSG00000004455.15	6265	5307	4072	6529	3634	5054	4926	3495	5672	6159	4366	5770	4618	4591	4432	7586	8351	7336	5333	6781	3976	5159	7164	5598	5036	6071	12986	5561	3573	4347	3726	3355	2528	3468	6666	4705	7992	6733	3957	6528	5888	4988	3978	6784	7309	4541	6486	6729	4386
ENSG00000004468.11	11725	11986	2567	8348	2158	89	2257	3448	10348	8366	2984	6628	10112	700	11454	23037	4453	15999	13278	2991	3077	57	350	18275	456	12268	8450	8006	401	5729	4352	677	43	36	15627	12741	3960	2499	6799	14793	9731	48	2492	10240	19702	486	14250	5361	339
ENSG00000004478.7	7557	4120	3630	5531	6610	4768	4546	7575	5859	4172	3448	8895	3561	2671	4045	5986	6531	6082	5371	5813	4625	3336	18323	4407	1617	5646	8174	5393	6314	8677	3695	2587	2805	6473	4914	3881	10791	6039	4293	5046	5662	4688	10143	8252	7748	3870	7576	5971	4185
ENSG00000004487.14	10053	8136	4847	9267	5428	5798	5778	5655	7385	8911	4363	9134	7384	2326	6893	13032	8989	10925	8716	6015	6018	7526	7867	8434	3526	8868	11573	8247	3992	7074	5870	2983	4523	4648	10086	7353	8110	10297	6451	9691	7874	2984	4757	7641	12141	4799	8459	11822	4953
ENSG00000004534.13	13309	8488	7887	9703	6332	7349	7108	5478	10763	9715	5533	7435	6936	7173	8440	16295	7550	7793	7864	5109	3556	8049	5769	6436	3387	8299	11838	7216	4703	4469	3372	2520	4686	4042	9174	6285	8855	4647	5315	7386	6261	2885	2598	8284	11128	5512	8001	5896	5327
ENSG00000004660.13	1558	4431	899	548	1678	657	1809	314	654	2549	559	951	1633	878	773	2197	8161	587	986	1534	2278	498	1685	524	1294	950	7406	600	1770	562	334	3027	940	728	2124	551	1237	635	970	550	653	3660	1360	312	903	581	328	5712	1050
ENSG00000004700.14	1167	1021	67	1583	349	1439	1048	23	1545	1998	1001	142	414	1288	420	1683	1342	1743	1149	250	72	1019	2206	1928	461	2388	2016	186	137	69	201	465	1112	968	1209	747	1487	1821	111	861	786	670	21	174	801	1665	483	796	326
ENSG00000004766.14	1197	1352	561	1155	624	1330	1115	116	1462	1967	1301	339	743	1230	628	1309	1552	1053	1047	459	234	1355	2132	1280	908	1404	2435	468	458	317	355	966	805	882	860	882	1427	1963	279	934	901	1794	142	614	873	1466	964	694	753
ENSG00000004776.10	252	31	50	12	53	76	7	60	10	504	661	42	94	3	11	18	24	20	29	17	62	2	5	11	30	30	1371	26	58	30	11	17	10	5	12	79	15	38	23	21	22	70	28	22	226	182	18	46	137
ENSG00000004777.17	4899	3972	2571	3181	766	729	1458	2086	2715	3379	1315	2021	2516	731	2483	5681	2374	4116	3595	1358	1140	582	573	2807	814	3455	4461	2493	386	1940	1430	198	358	703	4163	4370	2325	1478	1992	3140	3050	876	890	2305	7391	532	4701	1930	325
ENSG00000004779.8	3157	2260	2021	2671	2488	2241	1830	2760	2073	2824	1717	5008	2743	1108	2591	3499	5432	2914	2688	3745	4000	1655	2676	2194	2326	2256	5720	3584	3064	3837	2614	1485	1386	1985	2933	2523	3573	2273	3572	3618	2428	2993	3535	5085	4934	1358	3218	4007	2590
ENSG00000004799.7	1587	7451	2739	799	1050	1412	2059	260	3655	9134	7417	300	739	4037	685	3717	1625	1653	1227	3958	170	1945	4358	882	13725	2465	15939	385	997	384	449	5352	807	2528	672	1566	5344	992	497	1287	550	31486	863	952	899	1446	1521	271	7318
ENSG00000004809.12	88	126	85	115	32	18	39	38	122	66	15	109	10	4	117	123	125	179	149	151	79	10	74	105	22	110	216	243	7	36	71	5	15	3	118	82	132	12	87	201	104	2	13	51	152	33	162	92	18
ENSG00000004838.12	105	89	86	73	69	155	71	292	63	80	46	94	91	28	60	121	44	70	70	44	82	49	92	60	29	180	74	67	119	132	72	17	27	54	77	61	52	123	74	75	52	45	60	135	143	48	81	56	44
ENSG00000004864.12	757	472	664	878	436	1275	959	168	1641	1340	778	301	317	1512	418	474	1020	600	873	403	181	1694	1594	555	494	1465	1531	406	516	240	299	670	941	861	391	452	1514	1916	235	626	464	1378	163	470	559	1213	568	574	1083
ENSG00000004866.17	777	1787	1008	959	674	1235	1587	333	1414	2071	2198	725	1061	1474	462	946	3567	606	919	720	1067	1532	2211	545	2104	1041	2360	596	1059	547	518	1589	975	745	1128	1648	1706	1493	315	909	621	2672	642	837	710	841	1083	1041	1535
ENSG00000004897.10	3001	2950	1514	3402	1403	3106	2937	827	4004	4863	2428	2088	1815	2669	1990	4733	3893	3804	3020	1595	1117	2917	3576	4368	2102	4488	6500	2082	1238	1310	1350	1400	1996	1814	3342	3010	4061	6726	1408	3227	3126	1484	636	2226	3138	2860	3845	3372	1934
ENSG00000004939.12	3	7	6	1	1	0	2	7	0	3	47	3	3	2	1	4	1	2	2	2	6	0	21	9	0	1	3	2	1	0	2	0	2	9	3	1	9	0	7	1	1	2	1	21	7	6	3	1	2
ENSG00000004948.12	3	5	6	19	7	32	210	2	92	2	29	8	3	678	3	8	4	9	59	2	0	44	34	10	3	73	76	5	8	2	3	2	10	2	1	0	117	13	4	24	10	83	0	1	11	47	1	1	6
ENSG00000004961.13	1121	925	577	1047	905	1323	1014	406	998	1130	1637	816	1025	1043	808	1332	3185	1131	1046	849	500	1261	1760	879	901	1082	3874	736	666	602	597	629	788	1030	1026	836	1360	1816	569	1234	852	1682	463	936	1241	1163	1072	1416	1045
ENSG00000004975.10	4272	3246	2344	3533	2879	4079	3635	1557	3878	5206	2982	2234	2311	2558	2166	3779	4369	3803	3447	2345	1398	4154	4075	3194	1299	4265	5980	2721	2336	2195	1799	3810	2400	3585	3658	3005	4808	3232	1814	3466	2957	2802	1399	2601	4275	3463	3702	3208	3324
ENSG00000005001.8	166	11	20	4	167	1185	25	9	4	114	120	6	5	438	1	20	7	28	11	22	0	858	236	7	135	403	72	5	358	18	3	71	340	646	37	30	10	1233	18	5	27	21	53	270	50	615	9	23	19
ENSG00000005007.11	14942	11614	9829	12994	12240	19064	12147	4062	14439	13515	7423	4860	9102	11913	7230	14145	11741	10937	12316	7559	3629	17306	18512	8897	8922	14633	15571	8164	11513	7729	6627	5628	15714	19524	10621	9707	20986	17508	4810	13855	8087	9400	4360	8344	14552	16144	13499	17851	15647
ENSG00000005020.11	1133	1085	163	1243	396	476	982	86	1157	1714	946	617	843	1906	536	1912	1166	1777	1190	564	183	542	8100	1438	587	2337	2876	672	276	219	306	485	548	397	1332	655	1539	4587	293	858	1283	3845	171	664	1327	955	1210	1037	363
ENSG00000005022.5	30951	29672	4359	25692	14917	11421	10657	9317	16882	24806	24963	27259	29934	6369	25340	44862	46410	37612	27157	29480	15603	9541	14220	24210	12743	21970	52062	27338	7712	18069	15933	6570	10498	7813	32039	20264	20486	15625	20515	29350	22919	78506	9561	20460	48645	8943	20244	39520	12181
ENSG00000005059.14	2983	3261	788	2733	891	730	918	992	1791	2514	1204	2985	3458	784	3080	4606	1812	3716	2511	1959	1367	1150	637	3280	703	2227	2557	3262	670	1857	1751	448	310	292	4120	3094	2506	798	2205	3441	3178	356	1044	4091	4446	590	4735	2028	535
ENSG00000005075.14	2852	3168	5729	2217	2151	2684	1644	5286	1463	2186	1827	5055	3161	1144	2416	3859	3873	3029	2647	3572	5262	1695	2059	2032	1586	1573	4294	5002	3395	6182	2453	1638	1819	1464	3286	3019	2729	1894	3833	3486	2482	3301	5526	5019	4708	1104	5094	2464	2408
ENSG00000005100.11	1245	936	797	1332	577	1170	941	486	1407	1734	1007	548	561	725	658	1186	1379	1318	873	531	416	1244	1359	1178	444	1759	2336	676	528	532	503	615	652	764	1086	894	1230	1205	551	1115	1071	727	352	778	1039	1254	1159	796	620
ENSG00000005102.11	250	4	19	132	129	51	161	32	128	190	2835	128	257	7	49	46	169	44	58	56	76	5	179	25	178	81	716	48	267	27	18	73	33	53	82	58	86	10	32	39	27	6	38	7	217	145	107	80	276
ENSG00000005108.14	46	30	77	128	26	239	1515	9	2382	105	382	22	21	3189	35	47	113	54	270	12	21	208	320	97	45	346	196	33	31	9	28	89	143	73	25	50	759	197	11	116	86	68	14	16	55	73	52	40	100
ENSG00000005156.10	2098	1957	948	2192	1569	2418	1499	565	2474	2816	1194	1101	1390	1649	1333	2911	1769	2384	1863	1326	699	3028	3428	2235	1352	2572	3568	1370	1056	773	917	1380	2089	2513	2454	2049	2845	6886	696	1980	1637	1689	608	1728	2654	1919	1863	4098	1564
ENSG00000005175.8	1927	1858	647	2188	881	1723	1732	479	2242	2267	1368	1219	1375	1377	1390	3135	2189	2535	1899	1013	695	1701	2450	2415	615	2945	3142	1385	644	835	926	646	1072	981	2086	1510	2443	3058	915	1857	2172	885	406	1528	2182	1542	2384	2366	1269
ENSG00000005187.10	204	248	50	230	287	616	212	28	166	988	286	49	129	413	105	185	1885	220	153	208	137	334	920	170	420	234	535	78	240	52	100	843	398	363	133	333	226	694	52	252	200	445	23	191	167	542	224	292	352
ENSG00000005189.18	1493	1133	339	1248	507	238	461	588	802	1141	315	772	689	153	1174	1595	1219	1947	1076	734	812	198	323	1407	156	894	1635	1143	200	814	788	127	146	172	1777	1084	637	365	965	1347	1124	192	451	1191	1805	222	1139	1156	119
ENSG00000005194.13	3743	3806	1629	3194	2203	2187	1855	1466	2065	3378	1838	2889	2831	1083	2463	6276	4424	3884	2995	4222	2035	2452	2237	2747	1485	2643	4794	2870	2123	2311	1862	1840	1689	2014	3363	2339	3380	3845	2120	3031	2645	1270	1324	3610	4360	1973	2917	3114	2516
ENSG00000005206.15	8235	5430	7242	5567	3824	3226	2862	6114	4205	5537	3119	3234	5022	2011	4755	8537	4260	5201	5663	3686	3598	3807	2738	3823	1970	4402	6304	5456	3707	5277	2463	1688	2747	3062	5918	4762	3895	8454	4292	5550	3821	3148	2119	4248	11211	3069	5908	4719	2953
ENSG00000005238.18	1002	620	932	728	584	857	779	667	704	1093	724	818	661	1212	466	763	826	708	787	709	699	931	835	603	743	816	715	737	650	601	286	696	864	570	831	425	1183	911	533	688	491	409	551	669	771	759	686	596	650
ENSG00000005243.8	550	158	548	378	923	1707	893	134	1012	690	854	972	464	1087	298	200	1541	258	852	83	2375	634	937	236	127	799	4035	753	508	404	181	595	571	683	153	244	2436	838	341	534	481	2343	933	294	520	425	452	273	1178
ENSG00000005249.11	663	519	305	798	244	792	1120	102	845	1040	824	233	303	539	315	645	313	650	553	200	88	684	708	761	162	1036	1427	342	213	196	256	233	654	298	411	485	872	473	192	578	485	212	97	469	634	833	992	256	263
ENSG00000005302.16	3979	4902	1593	3826	1517	1680	1714	935	2473	3376	2533	2450	4171	1767	2955	6415	2465	3975	3639	1602	1084	1845	2397	3599	1565	2878	3542	2867	1473	1619	1391	954	1131	1282	5090	2651	3393	1926	1632	3305	3102	1080	821	2689	5358	2231	3885	2999	1396
ENSG00000005339.11	7952	6715	4628	7417	4430	10640	9928	1456	12306	9963	5696	3135	4151	9364	4243	8053	5438	7143	7851	2716	1722	11153	12894	7208	4089	12663	10662	4124	3388	2686	2827	4785	7206	6403	7376	5836	12326	20081	2433	6628	5691	3023	1496	4782	7072	12952	7357	4795	6854
ENSG00000005379.14	3236	3418	2249	2497	1075	2105	1803	1108	4063	3464	1801	1323	2603	3465	2102	3518	1281	2802	2472	922	831	2621	3077	2426	1351	3152	2359	1554	707	1204	978	2331	729	909	3133	2504	3160	1202	1147	2252	1678	1397	361	1615	3654	1895	3808	1383	1792
ENSG00000005381.7	150	50	57	37	53	17	35	5	27	236	27	180	163	8	6	36	90	134	76	316	174	2	64	55	170	55	430	65	69	18	16	13	2	54	165	5	107	2	12	30	109	1	115	26	66	7	6	44	41
ENSG00000005421.7	1414	736	392	1001	176	26	338	412	124	875	158	738	452	51	1228	1047	389	2440	2359	664	538	18	19	1155	365	161	309	434	7	495	307	21	17	0	1041	866	426	112	1067	867	761	23	170	609	287	25	569	637	44
ENSG00000005436.12	1468	997	1039	1427	775	1539	1348	499	1889	1635	1187	752	699	1085	1050	1782	1195	1608	1107	786	466	2217	1931	1131	824	1789	2452	1063	632	631	615	595	944	946	1346	1374	1369	2565	703	1495	1386	857	306	1239	1375	1233	1553	1211	1089
ENSG00000005448.15	2218	2130	1233	1424	878	668	700	3058	855	1670	455	3525	1814	287	1695	3177	1136	2352	1660	1701	2562	343	816	1640	403	1194	1455	2813	1176	3275	1431	212	270	417	2226	1249	1267	599	2895	2038	1793	396	2056	3200	3690	365	1969	1776	425
ENSG00000005469.10	1607	2254	967	1355	1172	2492	1680	174	1887	3178	2091	451	620	1530	745	1225	2504	1135	1094	724	295	4070	4475	961	2538	1872	1232	592	962	265	609	1425	2677	1569	1111	1694	1707	2426	303	1125	969	4086	327	983	1088	5034	1520	463	1279
ENSG00000005471.14	43	25	19	55	23	91	60	11	48	33	85	35	42	163	10	20	30	37	32	12	18	98	75	30	50	53	85	27	70	24	18	34	34	16	25	9	86	34	12	54	18	13	9	16	33	172	53	16	29
ENSG00000005483.18	3994	4691	1747	5000	1761	5963	7845	438	8587	7997	5724	1322	2268	6468	1904	5549	3549	4142	4102	1334	515	7735	8248	5785	2917	7828	7935	1587	1231	738	1162	2930	4018	3573	3907	4984	6766	10194	731	3651	3502	2701	397	1631	3340	7942	4654	1792	2306
ENSG00000005486.15	12978	8274	19617	8831	14291	15744	12222	10497	8196	5566	8990	7670	5498	6923	6209	6711	18539	8946	8995	4449	9412	10063	17407	4351	4379	5324	13357	8432	24255	10595	9647	4665	13064	14630	5569	4780	13729	11538	6394	11813	6553	3818	10946	10603	9621	6446	12368	5418	18026
ENSG00000005513.9	49	81	17	22	5	19	5	10	16	58	112	42	124	10	23	31	8	13	27	14	20	13	34	10	35	30	45	36	57	33	4	7	18	2	65	22	34	17	23	18	10	305	15	10	66	43	39	92	22
ENSG00000005700.13	3089	2157	2105	3550	2117	5231	3473	842	5594	3234	2572	1251	1359	4113	1680	3308	2538	3017	2878	1013	811	5027	6343	3510	2101	4785	3745	1651	1791	1134	1153	1546	2939	3719	2335	1810	4431	7832	1124	2772	2418	1378	680	1850	2278	4589	2933	1951	2553
ENSG00000005801.15	2825	1724	2176	2798	2078	3283	2216	871	2873	3139	1863	1187	1452	1274	1748	3050	2308	2674	2394	970	697	4213	3716	2776	1085	2412	3102	1631	1532	1162	1530	673	2462	2422	1848	1611	2648	6136	1190	2585	2386	553	577	2192	2350	2868	2927	1217	2446
ENSG00000005810.16	4587	4300	718	5539	1666	4703	3937	572	7561	6230	3871	1346	2771	4090	2591	5849	3792	4841	4193	1447	612	5712	5906	6753	3065	8932	5932	2009	1175	896	1259	1527	3353	2637	4943	2812	5959	9465	1016	4523	3518	2370	458	1901	4281	7022	2904	2046	1894
ENSG00000005812.9	4285	3528	835	3239	2826	6158	6602	492	6708	3840	2984	1461	2323	3805	2426	4407	2030	4201	4327	1059	591	6978	6045	4795	2220	6808	3231	1979	2200	1262	1555	1250	3142	4886	3076	2825	6596	7126	1118	3480	3691	1683	443	2257	3471	6943	2747	1537	3812
ENSG00000005844.16	15432	14084	4665	17568	4586	988	4429	5860	7850	9637	4763	10059	12222	3982	10334	19966	7152	14653	11734	5030	5816	1092	5601	14752	4071	10439	11368	9800	4340	7371	4409	2656	986	909	18255	8092	8719	2791	6486	13711	12254	269	3936	8362	19336	5677	11222	6540	2111
ENSG00000005882.10	1900	1075	224	1226	1009	1718	1975	122	2519	1822	941	333	753	2181	872	1323	1127	1436	1723	642	259	2072	2471	984	1469	1975	1546	755	591	313	575	746	1462	1240	1259	801	2586	4142	239	1475	1065	951	125	787	1769	1579	956	1737	1140
ENSG00000005884.16	6330	1555	11572	2630	6549	22675	5379	1339	9028	2571	3821	1584	1594	12478	1589	688	3588	3301	4886	1983	1459	41371	11108	2281	2082	8226	6420	3252	10838	2748	3555	2337	40224	22692	886	975	10780	47952	1768	3338	2484	1987	1963	5591	3581	20842	7768	2189	5370
ENSG00000005889.14	2996	2909	887	2205	921	2459	3299	239	4779	3961	1795	427	1146	3113	1153	3983	2747	3113	1803	658	226	3853	4114	3965	869	3616	3111	1480	999	416	1100	1099	2269	1456	3770	1342	2516	5672	651	1803	2837	1812	182	1206	2866	2768	3274	935	1226
ENSG00000005893.14	9899	8365	4288	10526	9729	18157	13707	1332	14259	13911	36683	7371	11379	10279	6342	11999	32820	9459	9111	6153	4142	15364	18257	11153	9118	13036	30038	5010	4994	2408	3190	4732	16455	10159	8786	10907	14115	19195	2360	8274	9601	51723	2346	5584	8135	11208	9315	15942	7889
ENSG00000005961.16	176	12	417	72	131	507	128	34	172	229	62	30	21	221	38	15	18	83	59	33	11	355	289	27	18	133	325	83	196	108	77	213	230	308	14	89	141	282	45	102	29	122	137	238	27	311	177	89	427
ENSG00000005981.11	29	53	31	15	15	55	33	6	29	67	278	29	45	99	8	57	1742	24	31	13	73	56	54	8	605	29	1646	5	15	4	8	6	43	27	32	18	68	43	4	15	8	68	16	31	7	14	44	7	13
ENSG00000006007.10	3300	2495	1592	2791	2411	5331	4423	787	3406	3941	2333	1961	2053	3061	1858	3770	3608	2926	3167	1995	1015	4995	6292	2408	3080	3829	3827	1901	1860	1380	1394	1332	3202	3394	2340	1842	4946	7094	1178	3337	1953	2108	947	2661	2869	4480	2699	2492	2017
ENSG00000006015.16	2987	1678	6208	2259	2629	2131	2159	6795	1895	2450	2040	3332	3767	1469	1785	2935	3546	2189	2858	3751	4459	1591	2848	1212	2138	2029	4761	3549	5796	6667	2252	1545	1686	2323	2381	2569	4022	1444	3630	3003	1365	3196	5122	3662	6042	1548	2826	7236	3718
ENSG00000006016.9	1275	52	3847	661	4927	2395	2029	368	1823	172	221	54	137	239	982	51	42	677	1231	56	42	6916	37	462	22	553	144	1055	102	1366	1194	36	20804	2753	70	67	2696	1269	781	1132	392	69	159	390	532	723	1748	391	1703
ENSG00000006025.10	2392	1557	1468	1285	1261	1607	1259	1133	1489	1773	1092	1275	1377	1108	1204	2090	1640	1434	1520	879	1028	1289	1676	1102	1409	1527	3710	1341	1141	1129	738	1034	1196	1207	1527	1220	2002	2127	860	1350	1074	611	676	1175	2479	1343	1439	1744	1241
ENSG00000006042.10	586	8	1030	768	398	1702	3159	155	4092	621	425	252	388	3410	431	4	63	378	1533	64	42	3589	1052	466	45	2032	1012	781	235	600	1067	127	1553	1108	41	170	4756	4831	336	1017	782	138	55	1073	486	730	1066	1401	976
ENSG00000006047.11	203	125	221	40	272	697	41	63	122	122	48	26	51	130	38	15	13	61	54	26	11	393	184	49	65	172	54	61	162	66	80	18	298	256	24	62	76	124	100	33	146	181	24	83	123	308	154	20	120
ENSG00000006059.3	25	291	4	4	2	4	0	0	8	24	18	8	6	0	7	12	172	2	0	0	4	3	5	0	19	1	96	2	9	0	0	63	0	18	23	12	3	1	1	1	0	135	2	14	0	10	0	18	4
ENSG00000006062.12	2001	1947	722	1732	1200	1594	1191	447	1722	3712	2688	1588	1872	2178	915	1657	2770	1301	1283	1317	800	1333	7581	1053	2134	1544	3657	959	1473	641	441	1719	1720	1542	1832	1520	1779	2524	485	1236	966	1647	566	907	2029	2276	1525	1729	2087
ENSG00000006071.10	57	18	121	90	7	26	32	112	179	147	8	29	20	4	115	17	1474	88	154	260	30	20	3	40	14	133	1952	42	2	65	35	7	1	1	168	230	96	81	57	131	39	1	212	85	106	1	75	127	8
ENSG00000006118.13	510	3028	793	360	248	570	938	245	323	764	1672	1330	631	635	228	75	468	159	377	1957	180	460	2860	205	2739	348	4868	316	564	832	315	1600	763	583	480	1110	765	1158	392	797	215	1113	350	218	406	294	355	2171	681
ENSG00000006125.15	13178	9955	7751	13100	9126	14460	12021	5003	15021	20376	12690	8112	9261	12063	6848	13888	18016	13004	11528	8785	5857	16074	18780	11052	7646	14315	19588	7804	8374	7125	5146	7916	12859	10202	12641	8174	19570	28157	6115	11505	8529	12963	6135	9543	11850	12284	11064	17255	10635
ENSG00000006128.10	3	5	0	2	1	12	53	0	30	0	7	27	6	2	2	3	46	0	10	0	153	40	11	6	0	224	178	0	0	0	0	3	1	0	1	3	11	4	0	0	2	0	0	31	4	4	0	12	4
ENSG00000006194.9	2797	2071	1794	2283	1855	2508	1805	1626	2248	2437	1576	2208	1929	1664	1670	2586	2116	2161	2074	1552	1266	2448	2560	1793	1359	2351	3207	1801	1968	1696	1393	1549	1607	2179	2257	1797	2940	3897	1680	2159	1676	1275	1377	2673	3017	2175	2150	2229	2604
ENSG00000006210.6	983	499	793	687	593	643	911	436	709	570	2967	654	699	676	400	324	485	623	830	144	513	1147	2456	198	2301	760	1359	545	647	335	212	462	1392	789	355	843	789	1274	421	542	348	766	264	460	1130	1081	450	1014	1905
ENSG00000006282.18	2835	2011	4828	2561	3790	3148	4914	1354	1175	4714	3627	2219	1796	2022	829	1961	5266	776	2582	1707	1222	4682	4100	697	3751	2586	7248	2265	3791	2322	843	3529	3063	2708	1042	3790	6082	5959	1016	3223	1286	3863	1002	2813	2248	3203	3317	5068	2799
ENSG00000006283.16	374	356	31	43	154	131	80	159	158	3	148	30	11	58	374	40	1211	35	62	92	5	34	265	10	13	438	11	316	24	20	66	3	2113	42	134	65	153	1074	22	111	27	4	37	14	577	26	37	2141	71
ENSG00000006327.12	720	103	313	243	747	3692	275	108	186	306	1639	548	451	715	182	379	228	206	220	762	262	1897	325	87	72	827	337	209	1016	60	67	297	4033	2928	288	550	385	2254	98	266	209	231	143	338	255	938	317	933	855
ENSG00000006377.10	10	17	3	0	3	6	1	2	4	3	16	7	1	2	1	3	1	3	5	1	3	8	0	0	2	1016	15	3	3	3	92	15	2	1	15	1	0	2	0	0	3	4	127	3	0	942	1	2	5
ENSG00000006432.14	450	334	186	327	161	492	288	98	279	707	528	188	274	299	122	435	739	117	238	139	144	371	454	366	367	330	1124	126	109	99	107	186	733	218	337	199	301	834	97	208	111	471	84	112	265	512	170	310	144
ENSG00000006451.6	3736	2779	2596	3457	3321	4711	3668	1896	3642	5569	4514	2864	2934	2478	2569	4088	6837	3912	3675	2099	2676	4503	5617	3524	2203	4159	8117	2804	2940	2429	2033	1310	2991	3645	3238	3716	5410	5721	2230	3260	3590	4704	1653	3111	3984	4046	4700	3290	3133
ENSG00000006453.12	1606	972	1505	685	1837	2532	876	759	637	1805	1974	584	456	595	579	686	2289	739	572	612	546	2300	2463	355	1090	1049	3608	857	2035	943	1070	1276	1100	1974	568	670	998	3104	515	790	768	3011	698	1136	883	1837	1298	1281	2253
ENSG00000006459.9	1073	1137	408	1278	452	1674	1811	94	1458	1399	2576	363	984	2179	628	1184	873	1211	1046	256	156	1448	1943	1356	815	2131	1570	492	349	237	351	552	769	590	1285	803	1595	2116	250	1101	960	784	69	464	989	2188	1372	779	661
ENSG00000006468.12	262	11	815	398	256	339	4377	111	1028	4821	1865	1605	638	1486	137	28	46	247	309	542	55	988	1957	330	4971	1070	497	148	142	224	161	122	265	225	864	710	772	1939	73	214	224	652	200	710	213	784	178	207	298
ENSG00000006530.14	1775	2097	830	1863	808	1788	2001	173	1861	2685	2690	632	1208	1712	953	2363	2555	1744	1360	851	322	1980	2326	1777	1602	1978	4054	882	663	345	629	1674	1129	1324	1758	1691	1886	3139	415	1612	1580	2515	186	1112	1560	1686	1830	1422	1114
ENSG00000006534.14	461	338	274	303	146	402	538	311	238	232	243	217	255	1500	73	146	366	246	385	328	109	310	631	137	428	367	376	199	554	158	83	732	188	133	131	112	573	314	128	277	127	273	130	160	378	461	230	226	236
ENSG00000006555.9	955	695	1223	673	1563	1711	1485	383	701	1941	1338	640	636	785	490	356	2125	525	560	1039	400	1258	3235	323	2782	824	2039	433	1104	522	552	1221	679	1587	679	918	1335	2040	501	950	741	1735	700	1061	910	1645	1046	1667	1618
ENSG00000006576.15	1364	1305	800	1186	700	1167	1122	395	1331	2350	1693	878	940	1040	707	1823	1809	1231	887	502	724	1073	1868	1441	1001	1494	3219	718	725	475	557	648	742	989	1190	1102	1390	1662	577	1187	1065	1344	296	1049	1085	1605	1355	964	769
ENSG00000006606.7	2	4	8	3	22	4	7	5	3	3	12	9	3	6	2	1	1	2	1	0	14	3	5	0	7	1	19	5	19	18	5	1	1	0	2	5	12	0	9	6	1	8	23	12	8	4	2	5	5
ENSG00000006607.12	1761	1270	551	1303	1617	3481	2260	148	2262	1707	1147	280	557	1744	549	1081	1554	836	1069	547	173	4983	3278	954	1152	2407	1588	435	727	270	624	906	5581	2862	1073	732	2328	5830	227	1240	629	606	242	851	668	5310	739	470	1058
ENSG00000006611.14	927	51	262	122	2508	3019	150	48	567	122	344	17	201	819	130	30	1231	109	1222	24	340	577	3080	157	331	495	274	62	132	385	24	2228	1843	222	74	2	843	812	47	225	441	0	181	60	463	1522	46	2493	244
ENSG00000006625.16	1611	1366	1339	1601	1349	1914	1158	1084	1194	1804	1750	1684	1271	767	1176	1841	2042	1613	1401	1575	1061	1374	1430	1284	870	1255	2927	1741	1355	1402	1272	444	1113	1354	1402	1344	1592	1714	1593	1449	1814	2025	1024	1780	2054	1131	2151	1592	1316
ENSG00000006634.6	1445	1720	462	1389	529	365	629	219	1215	1767	687	796	1089	277	1069	2510	1296	2075	1462	695	335	466	656	2022	324	1358	1963	1019	288	476	617	391	161	345	1697	1497	1073	733	582	1520	1286	417	138	1206	1739	526	1814	1068	333
ENSG00000006638.10	113	92	142	92	121	86	137	60	55	65	93	80	190	96	77	118	359	80	102	138	112	112	177	64	134	90	120	151	221	118	47	41	101	77	113	33	143	95	55	70	67	182	227	52	161	57	100	125	261
ENSG00000006652.12	1811	1968	1771	1502	1815	2402	2080	612	2159	1887	1971	946	1032	2341	991	1415	1004	1449	1597	613	416	2623	4959	1523	1418	1793	1819	1005	1289	698	765	2063	1564	2138	1179	1080	2724	3298	678	1394	1237	1547	531	1385	1467	2177	2143	1374	2041
ENSG00000006695.9	892	665	614	778	510	550	500	240	683	1287	525	424	534	466	487	836	1061	675	633	613	340	614	990	628	319	804	1602	586	446	390	435	526	415	484	695	584	990	649	359	732	641	334	254	642	829	613	636	601	755
ENSG00000006704.9	1165	952	990	898	1201	1983	2060	159	1467	2029	2614	593	1034	1986	490	685	3136	481	819	421	465	3787	2249	302	458	1224	3248	476	1178	421	432	1852	2364	1383	1044	820	1195	4576	188	895	378	2608	484	799	656	1497	1221	3429	1064
ENSG00000006712.13	7217	6155	6374	5665	5907	5008	5793	5363	5230	6740	4182	6382	6834	3871	5167	8487	7087	6071	6169	6359	5730	5213	6548	3967	4630	4400	8469	7514	6030	7846	5160	3567	3156	4572	6369	6422	7561	5117	5391	6854	5593	5243	5098	7687	8938	3587	7278	8565	6995
ENSG00000006715.14	3218	2086	2110	3107	2033	4425	3406	763	4804	5589	3451	1411	1997	5648	1604	3388	6049	2960	2807	1475	1112	3673	5737	3280	2092	4165	6917	1633	1480	1217	1141	1111	2462	3280	2337	1839	4837	7005	1028	2643	2093	3391	699	2045	2505	3862	2290	2029	2357
ENSG00000006740.15	460	359	365	364	519	2786	1262	211	792	443	902	102	124	2625	177	97	120	291	367	47	61	1915	8017	211	310	1188	183	254	513	307	261	384	1459	1062	119	288	1091	1121	296	425	522	617	434	436	604	1786	761	185	602
ENSG00000006744.17	6161	5177	4703	5254	4036	4188	3751	2467	4306	6700	3457	3605	3846	2799	3986	7060	7680	6417	5107	4381	2759	4132	6705	3872	1919	4947	9446	5056	3900	3608	3446	2824	3186	3175	5184	4269	5724	3600	3416	6450	3990	2826	3077	5292	7404	3070	5341	5135	3977
ENSG00000006747.13	284	7	33	43	401	845	263	17	249	89	158	25	74	4780	46	48	284	218	158	47	25	833	2751	63	160	318	64	3	191	26	25	122	252	469	92	224	527	7930	59	289	101	641	14	377	70	187	87	69	59
ENSG00000006756.14	2911	471	1774	1237	2672	4975	3871	574	3276	3900	2860	415	1055	5181	594	628	2104	1223	1371	973	385	9150	5503	825	1390	2233	1465	1329	2984	677	914	1143	6041	3627	1103	830	3105	9430	623	1287	1310	5973	822	1859	1133	3809	1592	961	1767
ENSG00000006757.10	1585	1583	837	1033	951	1361	1795	714	1777	2212	2039	702	1232	1490	749	1753	4025	1744	1046	860	539	2191	3580	1097	1187	1029	2005	1429	1295	707	1111	613	1275	1007	1883	906	1421	1710	1033	1058	1439	5751	1187	829	1721	931	1682	741	1119
ENSG00000006788.11	0	11	11	5	3	2	91	12	10	17	138	19	46	25	1	3	124	0	6	0	15	6	253	3	24	14	26	1	7	56	17	41	4	0	18	7	9	0	7	6	11	109	0	3	16	0	27	3748	66
ENSG00000006831.9	4008	3353	2401	4180	2545	3481	4288	939	5302	4592	3571	1975	2348	4529	2590	6743	3954	4254	3833	2340	1156	3911	6389	3995	1728	5187	8161	2531	2041	1676	2200	2528	3574	2682	3627	2696	5594	6623	1446	4116	3635	2531	1201	3605	4322	3651	4465	4408	3401
ENSG00000006837.10	128	90	117	102	81	119	84	48	74	144	95	78	66	52	89	123	129	79	76	51	94	102	118	91	73	89	114	80	91	60	64	63	52	73	75	83	109	136	67	76	76	108	52	96	138	68	114	92	100
ENSG00000007001.11	3	6	4	4	5	9	9	1	14	1	13	4	2	3	1	2	15	1	4	1	3	29	7	3	23	7	9	5	13	6	3	4	11	4	2	3	3	8	1	0	2	27	1	3	2	9	6	1	10
ENSG00000007038.9	329	12	85	274	266	389	115	475	408	332	68	84	620	188	102	357	196	331	191	192	300	893	97	424	86	384	18	270	24	877	699	8	619	146	141	686	391	346	674	218	232	1	1032	557	396	73	544	228	608
ENSG00000007047.13	3808	2442	3578	3529	3154	4258	4130	1373	3725	3390	2309	1637	2040	2510	2245	3399	2645	3313	3592	1653	1268	5127	5319	2304	1842	3768	6007	2742	2174	2878	2680	1197	4371	3603	2619	2699	4378	7825	1578	3965	3025	3254	2177	2844	4195	3036	4970	2372	4351
ENSG00000007062.10	170	9	119	120	19	147	374	62	529	7	30	11	8	250	13	3	9	106	131	7	3	83	66	47	10	362	31	174	9	34	125	1	88	204	4	7	557	97	259	41	106	3	0	73	112	120	532	7	110
ENSG00000007080.9	5240	4171	6572	4212	4402	4156	3147	5790	3100	3420	2781	4111	4535	2102	4264	6191	5264	4143	4900	6242	5571	3004	4251	2596	2204	2830	7518	5863	6462	7500	3297	2058	2613	3054	4259	3919	5930	2015	4221	5019	3341	4215	5563	5067	7336	2342	6923	6091	5823
ENSG00000007129.16	421	316	205	489	89	91	191	214	126	504	162	257	403	134	175	275	386	121	306	231	211	68	363	257	126	144	560	119	232	62	176	132	38	61	414	74	343	102	258	232	157	8	154	179	299	201	360	164	245
ENSG00000007168.11	11317	7320	5626	9423	7106	13667	9632	2091	12098	13181	7142	5301	6450	8418	6214	11221	10895	9746	8398	3665	2699	11452	12344	9438	3381	12800	14331	5512	5560	3655	4157	5143	7753	10981	8951	5033	13390	8383	3790	8935	7129	4801	2005	6591	9601	12390	8083	6296	9154
ENSG00000007171.15	43	11	67	13	18	177	316	55	18	4	29	4	15	60	9	8	9	21	30	2	0	26	193	14	1	33	15	25	25	73	34	2	17	110	17	36	16	23	3	17	14	5	163	20	55	14	16	108	78
ENSG00000007174.16	17	9	8	7	10	69	29	39	15	180	241	31	20	35	3	30	159	6	15	10	19	38	49	5	64	150	67	3	11	8	3	21	16	30	16	10	17	8	3	16	3	689	0	26	2	23	7	1	7
ENSG00000007202.13	8494	6436	5209	7821	5216	11215	6542	2851	11114	11881	6611	4779	4538	10234	4441	8077	13413	6809	6251	4188	3387	9282	14156	7063	7264	11315	12917	4234	4470	3781	3049	4884	9422	7301	6960	4288	11208	38583	3235	6955	4787	5011	2980	5010	6924	10275	5338	10591	6446
ENSG00000007216.13	150	177	450	110	265	317	570	350	158	204	79	187	48	295	138	123	458	160	102	133	358	75	556	83	1059	84	364	193	553	360	199	75	151	142	122	42	188	368	191	196	169	206	549	259	220	39	194	483	441
ENSG00000007237.17	4548	1934	3284	7216	2298	3654	5919	1587	3850	3777	1714	2222	1345	2055	3109	4197	3432	5256	3920	1662	1135	7443	2116	5493	540	5177	5214	2932	1587	2423	3170	642	19980	1338	2983	2468	4867	6761	2155	4966	4525	417	934	3787	4695	4465	4527	2134	2275
ENSG00000007255.9	2094	1792	1657	1474	2006	1853	1056	3806	910	1799	1055	2553	2105	839	1732	2172	1725	1839	1682	2663	3755	1274	1787	1321	1441	1051	2498	3271	2621	3701	1723	385	1121	1100	1599	1361	1898	1667	2773	2063	1593	2261	3366	3130	3005	956	1870	2264	1739
ENSG00000007264.12	727	322	1368	1225	515	163	490	558	100	378	546	482	1150	802	1040	520	786	239	637	952	691	107	796	393	494	230	284	905	1494	1231	161	823	106	211	563	147	1764	349	759	767	346	31	597	302	876	519	946	370	1649
ENSG00000007312.11	762	493	1128	612	2240	394	477	646	459	1184	1275	1703	1512	251	467	374	1229	375	492	442	1355	682	552	337	340	266	2683	624	2398	940	346	199	738	187	834	296	782	419	595	953	375	51	618	497	758	734	461	1331	780
ENSG00000007314.10	172	53	279	84	160	117	189	104	265	54	154	13	24	321	112	33	20	195	83	11	18	248	261	112	46	110	57	84	126	88	36	11	151	208	42	50	206	220	43	177	63	12	25	69	77	64	106	18	481
ENSG00000007341.17	825	332	690	592	576	1200	651	333	715	574	519	507	451	480	390	586	596	558	506	308	334	820	1050	470	516	776	967	440	507	439	339	374	411	809	543	618	945	1236	377	573	533	394	416	616	642	657	731	673	764
ENSG00000007350.15	35	17	8	54	20	746	31	25	8	42	19	16	63	3	24	15	12	38	27	16	6	8	9	17	60	19	95	27	75	31	17	15	233	12	56	4	44	8	15	33	8	2	17	20	52	11	11	7	59
ENSG00000007372.19	198	228	144	223	165	171	225	40	280	260	153	115	140	143	171	271	138	219	225	111	68	225	230	229	139	169	186	160	110	95	117	79	135	158	175	155	250	267	99	258	221	118	60	168	199	175	245	1029	178
ENSG00000007376.6	2650	2053	2160	1896	1468	1083	1073	2261	1167	2089	1124	2101	2135	670	1858	2696	2115	1944	2140	2084	2057	1178	1236	1502	1076	1384	3051	2350	1666	3146	1553	987	1180	913	2208	1798	2162	1428	1895	2128	1422	2179	1553	2224	4056	966	2523	2529	1668
ENSG00000007384.14	1022	66	1061	420	1104	2937	1513	276	1357	497	727	43	169	1656	225	249	98	333	719	239	39	3568	1132	167	243	1044	253	276	1209	216	192	372	2557	2689	177	682	1464	3091	161	501	284	687	313	573	500	2350	487	260	639
ENSG00000007392.15	7239	4771	9126	4736	3380	4081	3259	3511	4904	4748	3442	3961	4439	3073	4532	8012	4098	3853	4397	3841	2373	3931	2648	4004	2166	3395	6235	4969	2456	3659	2873	2120	1811	2161	4895	3856	5266	2473	3161	4533	4026	1244	1896	6736	7567	2958	7254	3993	4418
ENSG00000007402.10	251	156	335	159	128	513	2440	184	774	352	277	148	287	580	150	714	486	214	193	166	55	1088	195	169	463	535	495	149	145	178	98	218	364	247	195	150	301	944	93	218	146	913	70	252	289	406	214	469	359
ENSG00000007516.12	1788	118	2139	358	1160	2419	444	188	1019	413	359	81	142	264	194	134	188	763	582	140	57	9086	2754	330	265	446	278	213	2248	937	488	338	3849	4368	142	838	253	6427	167	254	501	410	478	1182	382	1890	264	74	1000
ENSG00000007520.3	4264	2616	3378	2648	4237	3288	2386	5171	2271	3684	1960	4179	3149	1530	3207	3636	4241	3057	3296	3802	5190	2363	3857	1997	2333	1950	4960	4654	6048	6274	2861	2004	2366	3017	3359	2988	4348	3008	4358	3634	2398	2057	5259	4115	5649	1932	3664	4114	4013
ENSG00000007541.13	5258	2588	5707	3329	3640	3763	2650	5140	2986	3522	2338	2246	2516	2051	3288	3961	2982	3664	4040	2248	2811	4115	4355	2262	1707	2806	3898	4171	4884	4545	2096	1493	3304	3465	3331	2816	5008	4206	3138	3730	2479	1735	3572	4228	5356	2279	4128	3267	4200
ENSG00000007545.14	3513	1580	1109	1920	3229	3658	1317	193	2209	2169	1111	612	1194	1563	1233	2441	1086	1700	1750	667	250	3293	2469	1424	965	2240	1566	1006	2166	489	719	992	2571	4599	2004	1672	2737	2842	518	1879	1295	794	102	875	1673	4473	2845	836	2454
ENSG00000007866.17	2419	102	2219	675	4176	7324	2501	152	1610	1015	2289	70	746	2438	381	839	975	853	972	307	122	7915	4891	416	639	1905	1627	557	2657	323	381	2319	4689	6676	341	709	1711	9234	292	825	1311	1652	572	1828	1068	4899	1248	972	2090
ENSG00000007908.14	84	9	0	13	49	43	26	1	13	63	1106	21	18	6	5	6	66	5	5	5	5	22	31	7	9	1436	264	21	32	2	8	3	11	2	10	14	8	8	0	1	9	22	7	4	11	36	4	16	9
ENSG00000007923.14	1985	1621	314	1963	868	1708	1513	100	2110	2142	1256	340	952	1424	981	2337	2179	1669	1664	853	121	1886	2759	1500	1276	2048	3227	604	591	220	555	888	1472	1486	1640	1153	2051	2978	266	1684	1190	1139	89	570	1749	1747	873	1898	1150
ENSG00000007933.11	54	17	13	130	113	130	154	4	585	74	212	9	102	313	25	8	54	11	128	21	8	41	32	53	38	66	126	12	94	6	5	29	25	5	18	12	372	34	12	337	26	102	10	16	12	453	9	60	151
ENSG00000007944.13	3627	1274	1150	2178	2763	6209	2874	106	5853	2220	1949	561	948	3970	859	1249	2175	1378	1823	355	356	5629	4317	1658	783	3819	3508	878	1317	334	810	1480	4185	4476	1374	1018	5038	11471	189	1610	1494	484	114	1660	915	6078	1994	1563	2430
ENSG00000007952.16	84	41	197	67	108	101	77	35	61	79	92	152	100	41	59	89	167	93	67	94	63	113	95	79	79	39	215	106	168	115	80	63	28	108	74	88	113	62	128	85	111	123	101	186	90	56	161	120	100
ENSG00000007968.6	10423	9830	3130	7988	2311	119	1887	4456	5708	8442	1540	7813	6586	247	7943	11183	6419	11699	8523	5892	4104	61	275	10791	236	8537	7141	8267	343	6892	5592	48	70	106	13557	8691	5267	1633	7177	9081	8155	120	2601	11163	15186	297	10923	4847	484
ENSG00000008018.8	11527	8918	14912	11055	11387	10718	11260	14310	8279	8303	10240	15994	11050	6267	10522	14896	16469	11820	10907	12148	15950	7876	15852	8737	8264	7297	14266	15364	14905	14391	9431	2648	6610	6856	10939	7758	13345	12208	14421	13316	11048	7528	16388	14963	15608	5993	13892	18542	12607
ENSG00000008056.11	71	75	28	91	32	76	61	46	39	158	373	204	75	219	30	154	269	60	59	143	218	44	50	21	58	83	338	36	79	107	22	320	52	35	92	126	206	15	50	48	56	295	79	85	39	61	83	217	100
ENSG00000008083.12	4465	3758	1653	4618	1458	2158	2652	896	3985	3932	1939	2115	2807	1369	2861	5436	2587	5347	4495	1323	1237	2112	2429	4772	928	5100	3554	2528	861	1476	1534	994	2016	1446	5496	3207	3575	4367	1732	3689	3392	657	714	2265	4343	2452	4492	2672	1352
ENSG00000008086.9	583	287	263	479	592	1712	782	46	952	556	1537	155	485	896	201	757	3676	277	348	218	157	1303	1528	363	1208	994	1288	172	271	109	114	233	805	839	415	179	922	1648	84	277	293	586	101	191	315	1558	315	491	609
ENSG00000008118.8	16	1	0	2	3	16	7	2	1	0	21	3	8	0	2	4	2	2	0	4	0	0	6	0	1	1	4	1	6	2	2	8	2	4	16	2	9	5	2	2	0	1	0	1	6	9	1	29	0
ENSG00000008128.21	1380	416	529	672	401	427	442	178	655	606	475	141	651	360	589	1235	574	596	739	503	63	420	452	447	412	454	980	573	300	374	442	320	326	309	1064	594	724	537	117	619	619	268	74	453	1118	420	843	639	547
ENSG00000008130.14	3788	2628	1034	3026	1671	2885	2012	835	2501	2681	2393	1198	2063	2660	1791	2951	3631	2457	2522	2096	869	2310	6043	2276	2025	2903	5082	1564	1489	1090	1299	2401	1689	2044	2797	1613	4604	3629	852	3094	1716	2186	702	1538	3282	3038	2168	3139	2683
ENSG00000008226.18	34	30	23	22	19	63	32	19	19	70	80	8	20	80	10	22	71	18	15	14	3	57	54	26	36	73	44	7	26	3	5	47	25	12	31	24	25	34	8	25	18	15	3	7	29	48	19	15	19
ENSG00000008256.14	2095	946	1365	2090	2034	6646	7363	371	7597	1754	2765	554	819	9012	716	922	1718	1599	3021	383	174	3679	6429	1402	1034	6195	2604	1025	1708	669	1214	592	4091	3388	556	444	7528	5704	553	2179	1315	2350	639	1249	1558	4533	2007	1308	3197
ENSG00000008277.13	593	729	291	597	114	170	208	137	832	750	346	190	274	490	367	812	565	612	421	348	98	122	149	764	406	707	910	295	39	128	184	87	17	45	563	335	592	191	167	470	376	204	50	248	535	159	462	238	71
ENSG00000008282.6	7188	4531	3063	5806	6822	12252	10217	1196	6633	7973	7595	2863	4187	5142	3448	5941	5478	8141	6053	2261	1182	11604	9295	6524	4808	8364	7428	3817	6374	2310	3284	3595	9347	11748	4126	5929	9138	19949	2561	5410	5916	6867	1145	5120	5208	9054	7331	3838	5899
ENSG00000008283.14	2637	662	1870	1655	4138	11708	2548	743	1354	2262	1392	489	406	2928	943	790	823	1223	1465	420	298	7043	6700	678	465	2614	957	971	6692	818	785	1183	5360	5874	421	350	2608	14335	1078	1676	1433	1838	1039	3183	1476	6133	1889	2340	2172
ENSG00000008294.19	3258	2889	1522	3596	1620	5739	5099	562	8560	5982	3654	1459	1942	7321	1932	4111	4134	3628	3576	1087	739	5817	4591	3837	3260	6176	10558	1435	1213	810	1087	2499	3349	2798	3329	2674	6138	8916	977	3058	2379	2311	473	1723	2747	4574	2799	3208	2215
ENSG00000008300.13	247	88	214	252	84	199	138	140	199	315	134	112	217	351	138	196	107	168	96	174	38	185	148	130	177	268	201	54	132	95	80	51	103	137	85	267	233	97	91	134	121	688	37	100	175	244	171	160	75
ENSG00000008311.13	174	170	154	265	85	959	883	31	1469	778	249	47	38	1385	42	142	69	229	187	60	16	1168	579	246	349	769	257	65	36	24	66	207	814	365	142	168	645	1891	30	193	166	303	39	85	122	961	219	51	141
ENSG00000008323.14	497	25	147	131	212	1101	100	87	44	117	124	44	25	419	56	151	198	129	56	36	213	373	1069	30	42	447	122	91	708	54	55	487	391	577	109	6	157	1031	164	142	172	346	250	298	212	1253	255	62	136
ENSG00000008324.9	1456	1381	2053	1318	1279	995	1525	1047	1002	1276	897	1997	1503	536	1240	1955	1394	1527	1448	1477	1250	986	1091	1276	950	910	1597	1635	1647	1709	1200	464	525	968	1455	1413	1536	513	1514	1534	1595	640	1348	2611	2092	800	2272	1451	1513
ENSG00000008382.14	2189	1470	1102	1559	1284	852	865	2455	976	1713	744	2183	1482	613	1655	1967	1818	1782	1576	1732	2097	660	1103	1116	790	1062	2789	2370	1210	2443	1159	676	677	612	1793	1514	1249	623	2049	1790	1394	1832	1836	1856	2750	674	1664	1560	900
ENSG00000008394.11	162	32	14	25	9	156	7	42	15	4473	2435	39	43	156	10	12	47	14	16	71	28	176	10	10	68	19	1155	10	15	4	14	144	48	3	73	179	11	11	9	33	14	933	8	18	124	139	34	154	24
ENSG00000008405.10	2628	2007	514	2177	1011	2275	1901	278	2743	1898	1143	907	1336	1291	1502	3915	1254	2505	2678	809	371	1531	2443	3239	541	2883	2316	1234	511	517	711	337	1173	1594	2130	1624	2444	2587	490	1833	1586	333	371	1103	2317	1442	2032	1477	914
ENSG00000008438.4	26	5	20	2	5	5	1	4	8	19	2	14	7	2	3	3	8	4	5	23	4	5	3	10	1	4	12	14	3	5	1	4	3	23	6	2	16	9	1	2	11	2	0	11	6	3	2	2	4
ENSG00000008441.15	5428	1829	5297	6206	10898	24273	15086	1494	16201	8421	10362	1606	2079	10133	1965	1783	6736	2876	7155	1561	1543	17394	19346	2312	8671	12910	7658	2647	5239	3008	3836	2302	21911	15734	3037	7212	13906	15041	1252	6902	4676	10624	2369	2703	3747	14664	5755	3079	8850
ENSG00000008513.13	2287	3371	609	2159	696	1554	1062	401	1450	3599	4468	1520	2992	2411	1155	1640	1904	1830	1437	3914	615	969	2409	1941	3685	1504	2361	1039	908	829	433	3545	593	680	2397	2770	2179	1073	603	1747	1391	4604	411	673	2005	1713	1546	3226	1111
ENSG00000008516.15	335	166	132	164	175	280	86	82	93	251	163	198	305	111	94	177	156	100	110	76	111	118	524	86	199	126	242	125	534	112	38	178	141	281	264	42	146	123	97	120	98	54	241	147	216	433	116	180	123
ENSG00000008517.15	10475	12359	13639	8750	15290	14914	5532	10844	2713	2392	3707	7136	9998	5093	26597	6290	8951	6791	10217	4437	13224	5029	14784	3788	2586	4754	3514	14643	39486	14279	4146	3407	3525	17872	14703	4408	11322	4566	6146	13680	12747	336	11623	7702	10839	18470	7506	9207	9229
ENSG00000008710.16	4327	2946	4006	3561	2178	4022	4479	3153	9033	5049	3003	2010	2008	5792	2188	3333	3784	2437	4222	1809	2117	4082	4293	2825	2828	5818	7467	2711	1827	2533	1328	1949	3619	2347	3545	3501	5695	4197	1517	3097	2014	2330	1689	1998	4109	4828	4380	2338	3483
ENSG00000008735.13	230	153	148	242	379	639	451	185	243	2420	337	591	189	288	67	28	362	119	228	163	142	98	237	54	1398	270	1458	204	249	312	196	938	204	735	89	872	363	830	224	322	303	2818	80	288	439	275	311	234	786
ENSG00000008838.16	8815	6792	4810	6918	4692	7832	5347	1499	6137	6804	3545	3002	4021	4300	4922	8834	6641	7914	6508	4286	1486	5950	7596	4627	2067	6960	11120	5011	4353	2907	3608	2806	5516	5792	7133	4485	8954	13253	2529	7676	5062	2652	1558	5260	8977	5043	6129	6715	5364
ENSG00000008853.15	3165	2030	2357	1854	2599	3562	4216	853	3135	3652	1276	1110	1783	3721	1617	1007	1085	1314	2590	815	514	4504	6769	1367	2623	2563	1906	1656	3012	1604	919	1345	3676	6220	2195	1131	3777	3193	1292	1882	1702	1124	973	1627	2115	5625	2419	1552	2986
ENSG00000008869.10	2080	2105	701	2262	969	2625	2277	307	3258	3457	2021	646	1259	2534	1106	2802	1989	2219	1831	669	286	2868	3483	2876	1597	3670	3338	853	625	441	532	1310	1748	1553	2078	1599	2810	4227	510	1888	1716	1072	234	889	1909	2877	1873	1064	1447
ENSG00000008952.15	6113	4072	4508	7243	5382	9220	10457	1402	12090	6893	5313	2927	3997	8799	4422	7312	4703	7415	7248	2433	1566	10065	12183	8264	4660	8738	6297	4397	4627	3015	2901	2854	6052	7066	5824	5476	11471	17734	2402	7615	5188	5373	2365	5456	6039	8294	8686	4606	7519
ENSG00000008988.8	97714	106045	154476	68530	87976	104925	61138	98413	56291	92773	48930	134805	92261	37165	69870	126210	67618	90372	81785	101381	123831	76034	59802	57967	46087	54139	118076	138161	107414	150029	77494	48238	42982	54305	88496	81897	98091	44708	120989	96270	84836	65720	121941	120783	142970	47768	135165	82036	96503
ENSG00000009307.14	34669	24747	17446	33269	28120	63729	41602	9533	50296	38071	25333	21288	19830	46758	19730	33508	31570	35940	32759	14704	11233	51657	51488	29514	21253	43840	44663	19192	20193	14537	14092	19533	36835	45175	27461	21575	51716	71913	13867	34825	26897	13237	9715	22010	29918	44616	29306	26905	29739
ENSG00000009335.16	3347	4250	1015	3627	1991	3932	3347	326	4107	5082	5080	917	2464	3089	2002	4098	6540	3085	2938	1892	636	4404	6537	3242	2638	4866	6208	1354	1535	632	1014	2974	3765	3300	2986	1930	4354	8341	699	2982	2201	4631	383	1324	2665	4383	2410	2388	2499
ENSG00000009413.14	1752	1883	631	2630	1081	2868	2847	109	4136	3110	2598	417	846	2593	1005	2310	1502	2032	1758	522	136	2681	5839	2883	1732	4376	2799	569	510	232	634	674	2320	1888	1636	1203	2855	4424	261	1835	1462	2028	79	785	1321	3444	1515	1382	1265
ENSG00000009694.12	1578	1335	194	1217	113	2	260	322	1269	652	950	544	1165	108	1001	3154	78	2197	1425	189	352	7	38	2579	150	1862	415	942	36	510	331	126	12	7	2184	1347	432	391	676	964	1453	208	313	935	1984	64	1702	286	21
ENSG00000009724.15	130	68	4	90	25	224	99	7	231	149	126	4	12	173	27	90	47	71	67	1	2	237	140	73	79	121	151	4	2	2	2	57	140	112	76	36	73	250	2	58	28	38	0	4	33	278	23	12	39
ENSG00000009780.14	1189	762	517	964	551	893	832	284	914	925	721	652	669	773	704	1179	893	927	912	521	340	803	1089	915	621	1023	1410	784	595	487	410	492	429	631	844	755	1071	1032	448	926	860	538	268	746	1069	806	1057	783	720
ENSG00000009790.13	8843	7472	1127	7626	2511	589	2037	1315	3896	6356	2814	3941	8569	1455	6487	9987	3738	9076	6829	4051	2521	690	2190	7940	1883	5343	5245	7163	1563	3566	3395	1041	409	476	10270	5205	5062	1161	3757	8151	6916	123	1370	6196	11293	2207	8166	3567	1343
ENSG00000009830.10	2892	1661	2560	2149	4993	4406	2056	1218	2148	2249	2201	1350	1397	1210	1217	1419	3455	1422	1583	867	899	3871	5844	1156	1556	1890	5467	1180	3498	1381	1590	1156	4278	3366	925	1068	3083	9025	871	2584	1503	2869	1765	2095	1653	1964	2322	4265	4521
ENSG00000009844.14	3108	2547	1130	3085	1662	3152	2315	571	2885	2957	1725	1463	1809	1666	1958	3522	2883	3210	2796	1557	786	3004	3270	3517	1185	3692	3540	1981	1428	979	1339	632	2263	2240	2789	2522	2760	5936	1070	2626	2762	1155	607	2346	2959	2696	3557	2932	1437
ENSG00000009950.14	1254	8	1838	1128	1222	1419	440	674	497	259	2220	38	365	2257	68	6	0	295	235	9	1	784	4242	201	147	286	870	417	3254	1292	538	40	79	1277	0	23	749	1168	155	479	892	3798	1707	519	142	273	1702	469	3556
ENSG00000009954.9	9519	10065	3934	10422	4748	9189	8317	2562	12004	12052	6480	4571	5244	7333	5292	11120	10148	10601	8614	4501	2814	9520	10633	10078	4405	13906	14539	5415	4009	4383	3960	4909	6509	6360	9302	8360	11740	14465	3361	8777	8500	5126	1906	5535	9176	8613	10075	4500	4814
ENSG00000010017.12	3481	3195	1371	3420	1921	3529	3000	327	3695	4028	2448	1041	2023	2971	2195	4608	3720	3924	3378	1172	548	2997	5975	3881	1269	4343	3799	1936	1306	618	1281	1582	1603	2201	3471	2694	3787	4815	855	3277	3125	1806	314	2515	3187	2853	3780	2922	2160
ENSG00000010030.12	247	526	152	285	125	403	345	73	119	114	881	298	1551	840	101	239	1050	49	103	82	450	277	1883	24	637	106	167	141	1189	158	115	1659	183	200	254	290	274	871	144	219	69	2457	173	156	303	836	197	355	262
ENSG00000010072.14	761	919	314	734	359	885	607	121	757	1940	698	364	533	436	439	1021	962	854	658	409	194	767	791	969	771	1004	1473	408	225	199	255	403	638	571	948	1078	646	1279	224	713	652	1003	129	460	707	880	926	536	336
ENSG00000010165.18	3169	2203	834	2609	1831	2112	1527	1025	2072	5013	1286	2213	1582	1614	1797	2929	3471	2656	2294	2674	1493	1847	3021	2164	1422	2536	4428	1950	1200	1403	1325	1779	1788	1577	2878	1611	3358	3191	1308	2148	1613	2489	898	2058	3249	1908	1444	4363	1814
ENSG00000010219.12	1229	876	1272	1193	922	803	1097	876	1000	1406	1079	1576	1202	1037	1012	1905	1422	1172	1160	1242	1017	737	1467	1112	613	891	1867	1544	881	1246	857	538	364	577	1268	874	1537	808	1100	1366	1141	837	1097	1821	1726	567	1944	1467	975
ENSG00000010244.15	12446	10385	4256	11367	5833	9295	8691	2698	11474	12616	7393	5943	7342	6905	6824	15813	11162	12209	10153	5730	2849	9636	11155	11646	4236	12333	16176	7220	3734	4198	4681	3490	6008	5650	10534	8705	10513	19183	4243	10648	9104	4506	2453	8921	12268	8994	10798	11141	5827
ENSG00000010256.9	12326	11090	10914	9866	10035	9261	8057	10525	7461	12451	5844	16801	11452	4796	8637	12722	20776	11738	10529	18644	13766	7841	12136	7366	12024	7950	20435	13188	10917	14041	7523	4683	4785	7130	13115	10191	12930	5343	10215	12095	8961	12176	12859	15339	17145	6871	12874	13007	9840
ENSG00000010270.12	1979	1374	717	1733	1677	1922	2426	406	2055	2139	1601	1085	1211	1860	1152	2135	2568	1773	1901	1058	597	1494	2584	1693	1323	1919	3570	1303	1054	630	729	570	1437	1779	1421	1431	2789	2982	650	2024	1529	1373	519	1453	1868	1396	2169	1689	1691
ENSG00000010278.10	7744	2757	1769	4943	10669	20221	6832	629	6228	2678	9569	2599	4512	6300	3102	4557	14868	4118	8905	2612	2241	14927	19209	3152	1373	10052	7351	3099	7441	1410	1389	3339	10955	11892	3497	1764	8730	19256	1701	4606	4259	5422	986	4132	5548	13173	5868	5224	7114
ENSG00000010282.13	229	482	406	353	26	232	1555	13	316	367	1935	935	273	557	350	98	1051	115	292	12	327	33	98	97	264	238	5003	302	321	138	452	106	44	248	177	15	630	15	54	729	70	1048	18	431	167	390	161	279	1114
ENSG00000010292.11	15066	18753	3640	14601	5238	4655	6590	2690	11831	19110	5425	6227	9164	3483	10252	26857	13011	20628	14881	8075	3259	4853	5461	17360	2347	16671	17556	10404	2339	5552	7238	2009	4683	3893	19875	14560	10260	10011	5367	15162	14570	1809	2661	11758	20352	5310	16604	11603	3076
ENSG00000010295.18	3156	2287	2475	2065	1302	1027	2031	990	2136	2135	1387	1269	1790	2870	1519	3009	2154	1746	2178	1139	840	1525	1479	1465	1268	1858	2576	1662	1442	1192	918	784	1557	1081	2088	1562	2960	1934	1073	1816	1435	443	753	1428	3291	1436	2584	2054	2095
ENSG00000010310.7	59	38	28	42	30	36	34	14	8	79	100	31	82	26	27	29	37	36	25	22	20	30	47	13	52	37	37	17	56	13	15	33	36	13	41	13	41	41	13	38	28	7	10	26	43	84	50	25	34
ENSG00000010318.18	605	505	143	569	153	175	312	106	474	727	365	173	354	225	344	794	463	690	456	207	161	172	272	715	241	690	633	282	87	156	162	72	114	104	735	507	257	196	201	584	483	438	83	286	562	205	483	193	95
ENSG00000010319.5	875	221	802	471	828	969	1005	104	241	1169	1253	115	479	545	717	380	839	1097	514	184	123	269	1154	563	875	475	1121	189	341	246	148	462	742	687	415	706	877	485	294	678	339	659	43	569	619	525	190	288	1336
ENSG00000010322.14	17469	9567	16002	13065	11473	19321	11577	6469	17426	14041	5912	5918	5448	11860	8065	9877	13256	9730	11052	5815	3935	23055	21945	7703	9575	13161	12943	7472	11709	7255	6688	2416	19667	18840	8576	6491	19721	12441	5049	12763	6793	4841	5548	8072	12698	17947	10901	6177	15917
ENSG00000010327.9	4959	1461	17425	3478	2538	4331	5967	4354	3661	1261	4980	1857	2183	19008	1957	1065	4885	2590	4955	3363	1083	5679	6209	1640	1097	3328	4054	4722	11694	4929	1612	1349	3379	2417	1994	755	12166	3486	3109	4731	2129	1214	6191	2328	5621	7631	4438	1481	8035
ENSG00000010361.12	2247	1702	1776	1369	1952	815	2273	963	1749	2032	815	1098	1317	1209	1512	2503	1388	1942	1491	1456	1146	1462	2748	1559	1240	1583	1636	2061	1944	1988	1487	774	838	1654	1540	1778	2108	1814	1517	2194	1734	1998	860	1990	3319	1259	2546	775	2002
ENSG00000010379.14	6	17	14	9	2	14	24	9	27	5	15	5	13	67	8	9	8	8	6	1	2	11	3	6	44	21	6	11	12	3	3	16	4	2	11	3	12	1	14	6	8	0	1	2	7	14	22	4	24
ENSG00000010404.16	3941	1835	2020	4110	2479	8386	9177	501	9562	4165	8046	984	2338	10095	1498	2338	3899	2266	4549	1305	641	7363	9240	2376	4409	5112	4309	1572	4114	1135	1014	4244	5506	6110	2309	2414	8056	5812	758	3225	2668	8433	778	1544	2523	6736	3357	1828	4343
ENSG00000010438.15	70	99	378	115	50	7	29	152	35	140	16	179	30	3	34	139	226	125	115	650	235	0	2	138	17	59	238	94	4	235	94	4	13	1	120	87	103	8	323	165	164	4	345	207	220	1	247	3	22
ENSG00000010539.10	661	633	258	753	453	770	623	149	650	837	515	214	482	651	437	713	517	702	638	273	66	1112	925	594	459	807	962	331	357	202	258	346	675	634	577	604	1008	863	191	617	505	392	112	453	650	816	643	534	562
ENSG00000010610.8	28591	42638	5992	23444	5869	3220	10399	8662	18119	16043	9169	22610	33859	12149	24744	54427	9251	41854	33113	10447	10225	3564	8628	27361	7070	20528	14288	25025	7591	20381	13209	5845	3699	1516	43558	31759	18755	5286	15920	29564	23755	1158	8419	23625	54192	6134	36303	13930	2669
ENSG00000010626.13	896	547	990	480	989	1097	686	860	790	746	562	670	525	495	448	704	985	530	538	526	717	833	1329	460	383	492	724	798	1079	872	529	431	499	682	622	567	807	900	938	729	526	634	1058	828	992	395	752	557	729
ENSG00000010671.14	560	354	259	375	353	407	713	151	387	757	802	458	460	1644	137	140	525	327	439	421	276	417	885	156	593	334	1019	235	819	201	82	472	454	196	316	66	612	326	172	289	250	115	190	183	311	760	203	304	276
ENSG00000010704.17	299	296	128	383	270	567	1096	8	1049	668	733	64	139	1385	111	223	743	145	322	102	75	748	1792	217	424	551	455	69	141	37	86	506	502	250	256	312	900	1668	25	254	222	574	21	162	112	719	184	107	411
ENSG00000010803.15	3197	1926	2580	2822	1977	2872	3896	924	3764	3446	3159	1291	1673	2682	1690	3676	2439	2941	2835	1907	615	3742	3620	2593	2616	3192	4592	1780	1631	1335	1417	1940	2373	2361	2712	2475	3681	4732	1074	2921	2284	1868	763	2207	3465	2612	3952	1875	2383
ENSG00000010810.16	7173	7338	2373	6424	1988	1416	5142	1541	4641	5770	3785	4448	7262	1715	5339	10547	4440	7446	6789	3472	2321	985	4269	6238	3952	4642	5341	6308	2829	3223	3297	1637	3251	1700	8505	4949	4559	4713	3448	6568	6068	474	1584	5197	9519	2902	6496	4352	1741
ENSG00000010818.7	3116	3400	1542	3270	1987	5352	3860	606	5218	2799	3098	1363	2580	3366	1961	2994	2830	2570	3265	894	824	4077	6841	4294	1287	5911	2853	1825	1659	1161	1022	805	2887	2895	3136	2391	4294	10319	852	2448	2856	1134	715	2223	2665	5423	3727	1693	1964
ENSG00000010932.14	107	2979	47	265	32	408	166	10	1272	650	270	30	43	574	184	1997	234	97	481	12	173	594	113	183	4	584	159	102	26	21	24	2226	132	42	109	63	1157	62	101	632	113	142	7	49	89	225	35	104	245
ENSG00000011007.11	3947	3753	3896	4209	3703	4813	4317	1231	4640	4091	2848	2026	3092	1854	2625	4725	5005	3897	3561	2799	1389	4460	7307	3466	2923	4853	8038	2717	1983	2077	2359	1869	2856	3464	3645	2575	5888	7197	1461	4693	3029	2209	1811	2426	3762	3882	4007	5682	4617
ENSG00000011009.9	7900	4183	9753	6184	11866	14423	7124	7038	4781	5995	5678	8644	6891	1863	6553	7845	16802	7276	6097	7287	10131	10219	7946	4437	5535	6240	16841	9264	7721	8538	6432	3857	9010	7366	6824	6178	12958	15763	6524	7152	6434	3446	5600	6420	9707	5596	14262	13331	11864
ENSG00000011021.20	1464	803	1095	1427	960	1621	3124	281	3262	1746	1197	354	526	2844	804	1180	1045	1141	1375	456	200	1815	2553	1102	1159	1802	2644	662	675	496	506	678	1075	1368	934	749	2625	2639	339	1251	833	446	229	686	1371	1555	1119	1181	1683
ENSG00000011028.12	1959	1250	3865	4530	452	2268	7986	887	16009	557	4047	1032	1593	18661	2665	1539	784	1630	6445	733	678	2495	1358	2080	2350	9231	2511	3622	570	2340	1037	1798	12901	477	1324	851	21579	2212	1125	3921	2030	1307	579	565	3153	1237	1700	1563	3307
ENSG00000011052.20	124	80	38	68	32	41	22	29	86	18	31	45	54	10	55	82	140	67	84	105	40	16	38	41	13	76	122	70	40	111	123	14	41	31	108	55	148	118	41	82	106	5	21	78	178	40	117	52	67
ENSG00000011105.10	4291	6494	2641	2145	4414	6787	3174	986	2991	1713	3863	1376	823	2765	1352	2391	884	1429	2385	659	240	8974	6436	1147	1187	3248	1762	1696	3054	1510	1419	1039	9195	9076	747	1210	5215	12300	911	3394	1373	760	1328	2145	1674	6211	3060	1757	4800
ENSG00000011114.13	1604	1457	1291	1785	1113	3072	2598	262	3276	2826	2404	605	1044	2719	833	1906	1834	1287	1426	669	312	2914	3661	2030	1897	3099	3006	718	797	461	578	1335	1810	1653	1222	1371	2565	3943	413	1362	1112	2143	264	945	1084	3267	1484	1132	1251
ENSG00000011132.10	1896	1517	1327	1325	1345	1157	1274	756	1122	1867	1375	759	1543	917	1172	2171	1917	1276	1552	1468	679	1055	2103	1059	1743	1240	2455	1299	1250	1229	749	1122	830	1013	1588	1512	1731	2503	774	1585	916	1840	731	1365	2642	1293	1690	1458	1580
ENSG00000011143.15	1765	1084	1438	1378	1339	1553	1196	648	1241	1577	832	1057	750	1019	917	1697	1211	1411	1190	976	692	1485	1847	1260	747	1227	2213	1275	991	958	867	837	739	1168	1012	862	1641	2956	756	1252	1192	478	645	1388	1674	1096	1399	1963	1414
ENSG00000011198.6	411	427	149	420	258	650	336	64	449	475	768	170	253	393	183	443	687	465	297	187	119	649	651	424	202	654	676	206	176	128	186	192	447	439	328	253	546	574	125	366	329	705	84	306	384	568	453	413	338
ENSG00000011201.9	2377	1265	2329	1575	4693	5902	1592	141	4568	1692	2051	155	830	1183	644	228	740	1703	1027	301	46	9142	6229	2157	1591	4037	1528	957	2279	150	1121	494	3058	6937	357	645	5180	5601	324	1279	1755	3821	181	1367	815	13954	2179	329	4431
ENSG00000011243.16	6927	5249	6306	4623	4601	5190	4180	2959	4574	4305	2969	4300	5453	3421	3911	7557	3910	4795	5318	2884	2853	4569	4694	3197	3047	4213	5978	4996	3902	4389	2722	1567	3058	3793	4812	4470	5705	5539	3050	5367	3827	3675	2340	4710	8454	3373	6436	4663	5161
ENSG00000011258.14	2419	2123	883	2443	1011	1839	1911	304	2798	2867	1261	807	1264	1857	1525	3507	1173	2604	2041	780	433	2698	1885	3531	879	3237	2698	1300	485	514	733	632	1080	1143	2235	1530	2211	2208	541	2173	2138	359	209	1535	2215	2258	2545	1261	1203
ENSG00000011260.12	2837	1819	957	2742	1598	2779	2021	1082	2600	2923	1184	2052	1725	1836	1638	2820	3038	2921	2454	1746	1137	2238	3484	2191	1433	2734	4725	1679	1560	1576	1215	1411	1648	1791	2339	1426	3167	5132	1432	2395	2210	1524	858	1748	3199	2085	2019	3002	2029
ENSG00000011275.17	4631	4817	2208	4179	2460	4551	4135	986	5044	5360	4146	2070	3638	4192	2595	4729	5601	3277	3789	2246	1416	4444	7400	3263	3059	4313	6677	2612	2293	1822	1702	1597	3514	2921	4137	3410	5288	6195	1324	4144	2809	4718	1052	2625	4102	4313	3702	2045	3792
ENSG00000011295.14	3465	1584	1989	2672	2074	4273	2901	1397	2811	3442	2023	1890	1507	2551	1800	2293	2798	2753	2689	1305	1125	4359	3901	2473	1122	3279	3571	1686	1947	1743	1451	1499	2574	2666	2075	1933	4001	2012	1686	2681	2622	1336	1052	2752	3060	2797	2123	1881	2410
ENSG00000011304.15	25677	22014	17333	24058	13630	18561	20208	11852	21556	24404	13915	14144	16007	13533	15330	31418	24479	26579	22373	17432	10930	20280	25037	21071	11234	26166	32934	18513	12106	15990	11857	7995	16581	15245	26466	24262	24389	47263	12514	25780	20032	12793	10582	17779	30602	17648	29628	18875	13969
ENSG00000011332.18	29	23	14	20	13	4	8	19	13	16	11	32	23	5	25	46	30	25	20	27	13	9	3	22	1	13	29	20	4	23	16	2	14	4	35	19	15	15	19	32	25	3	12	32	36	8	22	32	4
ENSG00000011347.8	60	4	35	17	56	174	29	32	7	112	1747	22	562	39	9	10	1996	36	17	73	27	207	19	25	13	112	5422	12	19	9	30	1085	162	29	27	44	16	159	23	18	13	729	20	17	40	66	44	207	40
ENSG00000011376.8	1996	2010	719	2010	1313	2100	2019	255	1945	2343	726	671	1106	1177	1241	1750	2013	1624	1724	1146	335	2439	2916	1511	1154	2132	2144	909	861	583	822	437	1431	1586	1599	1115	3037	1620	580	1809	1192	1020	315	988	1674	1657	1380	1561	1508
ENSG00000011405.12	1623	1050	1434	2166	1275	4496	3842	174	4467	3396	3042	365	794	4673	798	1725	2215	1391	1623	535	142	5023	6353	1928	2009	3796	2619	724	945	295	476	764	3624	2655	919	1359	3638	7739	326	1639	1508	1422	177	793	992	4563	2166	1344	1927
ENSG00000011422.10	419	235	141	377	154	466	357	121	468	237	1066	286	569	1205	234	338	327	297	276	590	210	274	625	226	403	529	575	356	420	148	91	329	94	174	279	123	425	341	163	433	274	252	158	166	578	258	237	762	456
ENSG00000011426.9	1574	2056	341	1693	428	430	732	155	1576	2038	1369	462	837	183	838	3310	2807	2373	1449	575	252	306	312	3196	190	2453	5119	775	116	306	549	34	217	498	1947	1808	1065	1433	435	1497	1740	849	103	970	1714	680	2182	1276	128
ENSG00000011451.16	4137	3080	2425	3397	2644	3433	3454	977	3586	4550	2344	1280	2391	2672	2204	3433	3661	2934	3513	2292	965	3772	4076	2419	2716	3953	5677	2365	2330	1582	1437	2319	3087	3526	3090	3461	4832	5640	1338	3456	2373	4483	780	1861	4059	3396	3611	2894	3415
ENSG00000011454.15	3661	2595	3326	4011	3023	8099	8083	801	6633	6216	3645	1256	2021	8412	1769	3445	3037	3276	3668	2099	912	10014	12586	3106	1816	7090	5143	1791	2184	1333	1650	3620	5286	5896	2742	2540	8274	11850	1095	3770	3061	2099	985	2684	2857	8578	3297	2187	4796
ENSG00000011465.15	2767	9578	262	29567	597	10510	695	1396	52702	36189	17674	1632	1652	27884	4425	15405	8126	4555	21139	42	2196	4798	230	8861	51	49331	35929	12234	1261	143	352	1644	485	34	283	549	47057	3656	443	18433	5810	1300	454	1721	4852	3880	1132	4597	9789
ENSG00000011478.10	784	516	764	631	447	282	527	575	515	625	383	1104	709	411	536	752	583	684	689	581	656	476	398	462	275	557	701	861	427	711	526	276	350	263	802	607	733	1087	498	731	602	508	557	989	996	327	835	1065	392
ENSG00000011485.13	4958	4094	2869	4080	3006	2381	3773	785	3909	5353	3010	1565	3079	2192	3016	4933	4334	4445	3822	2922	909	4042	5155	3289	2083	4076	6055	2834	2832	1818	2488	2354	2992	3295	4041	3825	4918	5902	1397	4254	3403	4043	996	3285	5236	3100	4147	4888	3963
ENSG00000011523.12	2697	1786	1084	2657	2069	3001	3367	524	3665	4573	4109	881	1541	2672	1382	2559	4130	2449	2331	1039	682	3371	6575	2456	2967	3886	3307	1478	1723	859	1193	1124	2635	2563	1734	1575	3578	5079	776	2749	1986	6633	735	1109	1934	3680	2461	4189	2753
ENSG00000011566.13	1092	616	697	1292	726	3129	2714	85	2680	1645	1391	213	346	3201	484	1071	985	1029	990	484	100	3564	3418	1262	1097	2435	2244	432	431	177	389	835	2130	2161	676	846	2140	5625	194	1153	917	1213	103	547	749	3158	1391	884	1151
ENSG00000011590.12	44	34	24	63	29	49	13	6	47	29	99	24	58	27	10	17	11	17	16	14	13	40	53	9	38	37	69	9	108	12	2	54	41	16	30	22	31	44	9	26	19	17	35	9	26	97	26	64	66
ENSG00000011600.10	2930	1545	4107	2729	1963	2177	6104	2121	1888	1145	2086	2296	2213	10036	1036	1018	2677	1704	3561	4062	1358	2670	4889	1052	4375	1777	2307	3823	8378	3022	1496	4645	1561	1010	1190	452	6724	1900	1852	3701	1565	808	4094	1514	3360	3055	2628	1422	3340
ENSG00000011638.9	1597	714	700	1113	2896	4543	1556	698	1535	1002	842	562	781	1735	781	957	589	1152	1461	876	583	3238	2594	952	552	1861	1059	1215	1818	1080	722	1103	2769	1891	693	592	2248	4530	727	955	1245	1049	896	1181	1545	2279	1343	465	1310
ENSG00000011677.11	29	35	3	54	118	58	8	7	55	1	6	8	1	8	17	10	3	10	15	1	0	218	1	9	2	31	2	12	1	0	1	2	356	7	6	0	5	51	2	15	33	0	0	27	3	12	101	0	4
ENSG00000012048.18	1754	1664	416	1842	525	370	664	575	1588	2414	703	797	778	265	1233	2529	1666	2378	1297	944	508	350	680	2570	228	2463	2898	1023	213	679	806	203	307	375	2127	1375	1447	1689	894	1516	1616	492	333	1183	1811	598	1694	1734	241
ENSG00000012061.14	3418	2504	4364	3225	2441	3994	3859	4085	3174	3453	2043	4456	2820	3050	2265	3301	3612	3266	3144	3776	3848	3313	3655	2042	2555	2653	4170	4141	3608	4519	2326	1797	2712	2272	2728	3067	4266	2933	3223	3552	2812	5393	4394	3939	4772	2416	3607	4036	3758
ENSG00000012124.13	322	114	51	30	96	179	117	12	50	320	1313	406	591	175	11	39	183	36	59	116	134	75	48	13	305	24	926	10	1190	18	8	147	206	57	127	27	40	33	13	20	11	14	17	34	18	668	9	186	53
ENSG00000012171.16	127	32	488	348	60	458	642	237	2906	198	131	51	177	2523	119	9	47	71	1308	22	32	563	160	134	43	1147	148	170	236	69	55	61	146	158	21	334	3524	290	192	407	100	528	23	56	161	334	125	299	642
ENSG00000012174.10	697	426	499	978	591	2204	1390	196	1721	1439	1266	284	432	1594	421	588	1191	763	846	265	186	2458	3069	798	738	1479	2095	401	476	353	368	430	1255	1225	469	706	1668	3883	253	618	573	1575	227	503	602	1862	548	854	1118
ENSG00000012211.11	682	521	362	512	618	1357	569	128	544	811	1068	255	428	448	276	637	2198	423	580	396	191	1495	1229	298	733	739	2139	301	472	227	243	778	1381	905	499	634	738	1840	134	579	306	1038	168	294	528	1111	584	427	507
ENSG00000012223.11	774	83	164	60	102	361	90	129	40	107	2547	248	428	188	50	48	26	107	80	116	68	53	179	140	17	97	337	84	1734	55	22	24	42	315	699	67	102	17	49	81	91	8	41	55	79	466	28	175	57
ENSG00000012232.7	3638	2578	4167	3405	3653	4894	5215	2548	4608	4641	1842	1740	1569	3922	2304	2434	4171	2691	3293	1849	1681	5192	9750	2448	1516	4365	6805	2521	3154	3156	2679	1771	6711	3709	2472	1513	5552	10242	1964	4389	2462	3735	3136	2324	3108	3403	3458	2522	4515
ENSG00000012660.12	7989	5493	1783	9055	2378	3201	4059	1210	7673	11744	5319	3038	4739	3611	4271	14612	7984	9784	8516	3339	1543	2111	5767	10380	3861	11647	11617	4840	1368	2470	2717	2573	1476	2082	7463	8968	5840	4174	1956	7139	8075	2136	1241	3740	8007	3888	9449	6755	2329
ENSG00000012779.9	920	1378	256	1276	455	1521	1741	217	1180	885	1518	251	507	3739	758	1042	1176	907	1151	683	144	1547	1995	440	115	1396	2339	563	831	209	231	176	1821	474	1018	615	1159	795	362	901	601	75	246	464	1093	1425	906	482	579
ENSG00000012817.14	5	0	1103	6717	2354	4557	0	2	1	5	4273	1693	4287	1	3977	0	10	1	4730	2240	747	7	0	1	3532	7632	9408	4	1	1177	6	5	6	2960	3	6395	6967	1	1	5743	0	1	2	2743	4	5044	3	2537	3325
ENSG00000012822.14	8088	4906	2224	5627	5534	8890	9135	908	11060	7812	5550	1820	3293	10543	3702	7184	2689	5925	6566	1628	823	10956	12003	5524	2616	7806	5556	2913	3028	1846	2131	3102	6554	7650	5023	3292	10697	13220	1226	7295	4803	3507	905	4038	7136	8964	5623	4529	5559
ENSG00000012963.12	4887	4611	1706	4890	2217	2567	2943	1169	4307	5339	3090	2706	3211	1874	3076	6415	4240	6047	4395	2796	1231	2526	3591	5328	2477	4724	6635	3056	1425	1896	2292	1570	1634	2180	5402	4205	4542	3744	2140	4981	4276	3740	1100	3729	5325	2149	5136	3672	1940
ENSG00000012983.10	1661	1132	1070	1792	718	2642	2630	226	3454	2286	3796	533	960	2369	898	1716	1676	1670	1673	430	249	3042	3257	1858	1218	2949	3828	682	642	340	545	595	1434	1828	1431	1315	2795	3891	461	1452	1384	4058	240	830	1276	2394	1875	1248	1270
ENSG00000013016.13	446	545	154	296	157	374	287	58	574	669	1989	396	744	288	190	494	395	370	338	365	114	139	426	356	785	586	563	199	133	150	180	312	140	162	314	225	576	371	154	285	255	1578	101	227	391	477	343	502	162
ENSG00000013275.6	6353	5494	5931	5662	4283	5142	4806	3377	4408	5880	5378	5724	5711	3380	5148	8317	8730	6071	5783	6216	4232	4456	7889	4066	4807	4305	10939	6160	5592	5747	4350	2784	4106	3668	6662	6152	7152	6649	4286	6865	5033	7206	4232	7813	8247	3000	7750	15631	6133
ENSG00000013288.7	5367	5855	2671	3837	4759	9557	5523	1387	7388	3655	3105	1924	2050	6588	2343	3934	5357	3076	4270	1678	1716	7295	8372	2647	3232	3782	5168	2489	3405	1758	1243	2154	8559	5768	2933	2368	7100	6702	2044	3695	2532	4168	1826	2245	3750	6216	2668	1930	2802
ENSG00000013297.9	144	5	33	59	45	435	95	41	66	86	240	40	105	677	21	29	71	44	128	18	90	362	19	68	13	891	179	28	52	19	26	41	228	297	16	25	238	617	25	222	120	20	14	254	98	425	24	34	153
ENSG00000013306.14	7827	4614	8529	5393	5289	7450	4714	4868	3923	6440	6110	8612	5212	3430	5414	6699	10287	5865	5936	6814	6898	6512	7966	3924	6701	4714	14416	6720	6242	6644	4895	3765	6669	4537	5592	5640	10087	8776	5557	6847	5758	6094	6026	9350	9233	4323	8124	9740	7003
ENSG00000013364.17	9438	5758	5498	7584	7093	8853	7645	4686	5693	4876	8647	5331	7829	11242	5223	7011	7999	4131	7641	6545	5382	4973	16207	2876	8167	5385	4705	6397	14287	7072	2689	4129	5166	6170	6710	4767	12465	5556	4358	6879	3914	3078	7741	3610	10321	9402	5858	6920	10504
ENSG00000013374.14	7247	6952	3994	7277	5127	6924	5847	4809	6568	7160	5742	5523	4789	7525	4551	7401	8054	5966	6372	3956	4506	6024	11782	5315	4450	5917	7000	5149	6957	5167	3013	4075	5000	5427	6662	4008	8785	9553	4406	6027	4891	6874	4227	5030	7600	6588	5498	5350	6066
ENSG00000013375.14	1125	586	693	1043	889	2507	1288	223	2213	1110	1290	335	451	1566	700	970	881	902	1040	467	208	2153	1834	957	526	1722	1236	493	657	299	431	587	1098	1343	700	754	1792	2082	332	855	838	615	147	730	865	1601	1155	960	974
ENSG00000013392.7	496	235	245	345	273	524	398	91	577	473	462	214	245	489	420	312	457	287	375	220	153	418	805	345	304	372	320	295	390	197	192	234	231	341	275	188	516	310	182	365	278	318	74	350	379	442	410	337	388
ENSG00000013441.14	11119	12718	9075	8124	3730	9497	6079	1355	12177	8607	12375	3169	9287	6840	6551	20070	7103	8742	7757	2920	1965	10283	5236	9131	5530	13166	11632	4527	2828	2411	2773	4636	3367	5761	8100	10134	10718	9833	3082	8020	10966	3242	1082	5524	15043	7563	11573	5252	10655
ENSG00000013503.8	1071	815	494	1038	678	1407	854	240	1051	1185	572	392	432	734	609	1032	1198	995	786	650	311	1107	1931	945	293	1227	1888	560	524	369	394	647	507	888	833	632	1242	1604	332	908	786	620	231	726	870	1357	745	758	646
ENSG00000013523.8	1047	963	684	1144	266	439	1428	497	1558	1604	1175	885	871	1740	512	1618	1441	1166	1024	547	408	1077	1263	1155	652	1498	2127	528	351	434	382	774	848	258	948	639	1599	2310	408	932	705	1839	337	748	1106	931	665	1064	501
ENSG00000013561.16	3121	2599	1892	2794	2255	3644	3076	905	3277	3855	3815	1683	1989	2628	1930	3894	4936	3005	2915	1900	1495	4027	4452	2982	2347	3395	5143	1975	2016	1449	1604	1858	3178	2804	2923	2754	4018	3997	1433	2896	2450	6112	971	2260	2835	3033	2711	2256	2978
ENSG00000013563.12	825	539	217	700	623	1333	808	45	639	914	1369	158	712	1393	347	703	1426	550	614	417	122	598	1416	379	1179	723	1168	275	539	106	170	1202	1011	733	642	616	1266	653	89	551	534	2524	59	223	799	941	503	626	546
ENSG00000013573.15	5483	4930	4113	2546	890	643	2703	2925	3366	3034	1678	6057	4815	1046	3010	7183	6839	4243	3533	2406	3592	740	4974	3240	953	2483	4765	2679	373	2108	1656	835	560	1279	4725	4103	1921	3215	3186	2947	2121	1370	1062	3259	8242	2649	4571	4607	1277
ENSG00000013583.7	1139	1068	874	917	1246	2990	2050	438	1752	1780	1543	784	1020	2928	908	1234	1040	1043	1373	1094	568	1690	2276	633	1214	1467	1341	1220	1024	837	674	1346	832	1978	1179	848	2713	1375	670	1585	759	1194	653	1066	1349	1731	1890	1068	1939
ENSG00000013588.5	56	4	26	9	13	382	62	457	7	43	393	9	24	1256	8	4	33	42	16	1	5	109	32	18	5	4431	45	7	19	8	8	218	51	53	2	21	45	576	15	16	23	144	4	26	42	1147	9	1236	88
ENSG00000013619.12	495	55	364	329	361	1495	523	40	408	89	336	57	76	904	176	79	185	159	257	38	10	1117	1302	142	66	527	115	145	160	86	93	55	947	430	47	49	642	510	101	380	100	2790	16	145	231	1637	376	62	495
ENSG00000013725.13	6391	6203	2061	4997	1387	503	1008	4681	2232	3875	2800	8035	8897	878	4642	6486	1756	4879	4870	3557	3837	324	2691	3714	2352	2967	3061	7242	2791	5665	2523	1540	428	517	9418	3718	3681	875	4592	4087	3126	69	3172	4726	9516	2452	4903	3170	1450
ENSG00000013810.17	14527	14964	7447	11703	5411	1050	3662	13301	7447	12040	3592	13305	11080	899	12598	19053	10809	16150	12983	11522	11312	656	2000	13041	1551	8637	13315	18045	2876	16487	10557	630	734	1144	18471	13547	7826	2960	14032	13600	12683	1165	7745	18560	23112	1601	19721	10917	1723
ENSG00000014123.9	1949	1698	847	2746	939	3235	2812	171	4218	2900	2345	743	1266	2700	1242	2811	1883	2570	2117	585	313	3607	4333	3603	1761	3711	3203	1056	651	365	610	1110	1940	1697	1903	1966	2933	5185	394	2220	2152	1123	218	1365	1708	2856	2783	1575	1222
ENSG00000014138.7	4060	2905	2029	3456	1872	1340	1724	4043	2531	3017	1166	3878	2556	1105	2838	4202	3777	4170	3200	3089	3332	1325	2266	3220	1044	2790	3926	4099	1488	4185	2491	689	1131	1394	4434	2925	2868	2595	3515	3622	3400	1984	3098	3973	5018	1331	3435	4273	1634
ENSG00000014164.6	2999	2684	2315	2067	1655	1677	1811	1075	1834	2274	1245	1266	1894	1186	1591	2654	2019	2299	2530	2158	1163	1904	2521	1947	1530	1951	4359	1787	1379	1760	1171	1145	1089	1410	2995	2474	2578	2593	1040	2719	2040	1945	1026	2538	3338	1550	3980	1849	1775
ENSG00000014216.14	18014	10442	5506	11236	16176	25560	10798	3507	10341	14377	11500	5112	9008	9014	9167	14290	19644	12482	13237	7865	4362	16371	30124	7717	10769	12786	13420	8363	13533	6557	5330	6479	19617	21578	14073	11695	14558	20263	4953	13262	8756	13054	4492	8269	16624	21578	10204	8335	11439
ENSG00000014257.14	88	8	23	20	97	349	51	9	40	44	51	17	24	156	9	13	20	48	14	17	10	266	67	28	22	80	28	19	56	3	62	30	106	76	30	5	37	757	9	25	21	84	5	50	30	222	17	44	15
ENSG00000014641.16	11569	10269	4975	10933	8921	10497	8327	1913	8070	14039	8828	6852	8327	5264	8528	15189	18880	11981	10081	10997	3747	8725	15538	9575	13750	8679	19120	8871	7543	5134	6855	4948	6711	7840	11391	9467	11247	11703	5542	10944	10709	9484	3305	10906	13714	6914	11867	10615	9425
ENSG00000014824.12	3336	2624	1973	3442	2573	5580	3621	1183	4400	4054	2797	1528	1950	3273	2106	3517	3463	3467	3256	1418	1053	4811	6589	3773	2644	4672	4000	1888	2318	1488	1481	1623	3016	3702	2524	2235	4468	7046	1512	3368	2613	2547	1079	2311	2976	3611	2946	1996	2964
ENSG00000014914.18	88	19	75	84	261	324	284	28	251	144	233	15	19	548	33	12	40	34	86	14	9	117	88	57	561	232	107	45	211	32	47	50	79	114	20	53	327	306	26	49	40	146	9	35	57	207	71	70	78
ENSG00000014919.11	2699	3109	2240	2618	1876	3034	2637	1413	2926	4636	2711	2416	2058	2343	1627	3751	3560	2905	2485	2124	1501	2878	3536	2435	2116	2822	4857	1983	1877	1928	1280	1666	2146	2184	2711	2214	3531	4425	1933	2347	2525	1902	1486	2355	3052	2542	2778	2343	1989
ENSG00000015133.17	4279	5787	2108	4077	2006	4297	1449	839	2446	9073	8912	2552	4501	1559	2272	5710	6294	2860	2488	2861	1295	2238	6422	3084	5759	4785	6886	1519	1333	1054	796	4079	3661	2797	4744	4329	3365	5295	1134	3122	2394	7871	568	1558	3807	7171	3291	3525	2703
ENSG00000015153.13	1301	1150	1025	1032	640	1026	1071	340	1299	1019	742	834	831	850	778	1655	1257	1118	1299	522	473	1078	1092	1196	427	1305	1625	865	545	512	511	529	690	886	1043	814	1990	1395	492	1006	1062	599	342	998	1296	840	1311	1199	1582
ENSG00000015171.17	4258	2193	2718	4429	3789	8489	7248	516	7721	6100	4237	992	1477	6456	1958	3313	3385	3431	3869	1152	457	9383	12115	3610	3297	6853	6524	1700	2911	1004	1456	2753	4997	6877	2150	2738	7164	9945	1002	3747	3202	2828	610	2308	2655	7593	4029	1905	5009
ENSG00000015285.9	6595	7889	4083	5651	2204	635	2761	3849	3055	4257	2255	6773	7586	2777	5483	10648	4148	6929	6486	5359	4480	822	2300	4589	2079	3571	5723	7550	3090	6943	3418	1828	590	442	8535	4849	5192	1034	5032	6690	5813	336	3463	7282	10866	1707	8681	3439	1799
ENSG00000015413.8	80	5014	254	76	44	52	33	85	144	175	42	51	48	54	59	263	98	71	107	209	73	11	35	109	26	103	318	239	44	85	38	274	20	3	45	45	138	27	82	34	49	29	61	70	320	20	83	152	59
ENSG00000015475.17	2760	2626	1731	2554	1295	1129	1448	1542	1408	1805	1158	2460	2169	1103	2169	6292	2339	2921	2239	2735	1385	862	909	2395	827	1875	3143	2786	1425	2534	1727	741	566	750	2230	1743	2378	1270	2376	2777	2407	639	1788	3007	4414	882	2894	1844	1051
ENSG00000015479.16	282	252	37	383	39	667	492	11	907	512	801	20	61	743	76	479	334	292	212	21	11	785	610	538	251	729	694	15	13	8	24	180	483	325	234	225	373	1337	11	181	219	314	2	23	138	746	154	98	70
ENSG00000015520.13	3	3	5	3	1	1	3	2	2	14	21	0	7	14	2	4	2	2	3	1	0	3	11	1	15	1	1	1	3	0	1	6	3	0	2	10	10	5	0	2	1	7	0	2	1	4	0	3	4
ENSG00000015532.8	3951	3233	4522	3348	4257	6212	3537	2473	3453	5473	4538	4441	3113	2269	2712	3957	7419	3001	3355	2602	4306	4553	6318	1924	5155	3428	13369	3006	4278	2810	2351	4811	5571	2087	2937	3834	5986	16984	2072	3992	2615	4506	3497	3302	4157	2982	4483	9415	4454
ENSG00000015592.15	7	1	22	8	3	13	0	7	6	11	14	11	5	5	6	5	1	0	3	14	2	6	3	2	28	3	4	6	4	6	1	19	4	17	3	3	30	1	4	17	0	15	2	1	5	2	2	6	167
ENSG00000015676.16	7695	5277	4734	5675	5438	7326	5922	3128	6629	8729	5517	4085	4532	5968	3692	5963	8653	5158	5574	3724	3293	6609	10272	4287	4210	5885	8605	4171	5839	4065	3026	1948	5275	7117	5341	3516	9272	7810	3365	5585	4043	11691	3329	5072	6353	6367	4628	3665	6411
ENSG00000016082.13	88	496	2232	367	97	450	1260	1	523	3412	1010	1047	548	616	120	403	3835	98	630	615	880	54	3285	111	1308	549	4033	94	464	5	6	3241	10	1349	751	184	1191	1532	47	447	228	2364	239	298	154	3102	93	10	770
ENSG00000016391.9	49	871	22	57	35	178	14	8	84	1055	154	188	53	120	16	13	329	22	56	81	17	141	512	15	101	144	1916	33	32	14	33	93	38	78	43	52	125	59	18	44	15	191	11	27	26	177	84	599	81
ENSG00000016402.11	975	466	919	697	1732	1512	2591	434	177	491	763	188	297	1226	281	416	696	349	350	1350	51	2817	5448	305	889	580	474	282	1949	379	322	312	1205	1842	494	211	479	4053	152	757	741	1774	1221	1280	465	1414	544	173	2078
ENSG00000016490.14	2	2	0	3	2	6	2	0	12	0	1	1	1	0	4	3	0	11	10	1	1	30	0	3	0	4	0	2	1	2	1	0	4	17	5	9	0	10	5	4	2	1	5	4	7	2	3	4	0
ENSG00000016864.15	3542	2360	2435	2616	2781	3995	3265	893	3488	2556	1620	1742	2143	2627	2017	2934	2071	2972	2976	1598	888	4073	3770	2424	1666	3031	2745	2360	2861	1629	1754	743	2526	2889	2352	1960	3946	2539	1551	3321	2527	1486	853	3074	3466	2740	3075	2570	2791
ENSG00000017260.18	5729	5600	4624	5759	4371	6787	11461	1062	8321	11628	10512	2588	4119	7486	3033	5993	9285	5358	5038	3015	1822	8611	19219	5728	10628	8148	15457	2528	2800	1662	2318	6677	5878	6539	7104	5039	9871	14178	1885	4854	3629	19607	1116	3521	5366	7973	5637	16301	5658
ENSG00000017427.14	65	32	62	80	31	56	63	27	28	48	135	44	36	112	15	44	49	46	64	15	30	46	56	38	52	46	124	56	63	35	24	33	7	10	30	19	100	32	40	86	33	19	38	32	66	25	54	34	26
ENSG00000017483.13	1153	1016	993	1251	318	1312	2333	1067	2274	796	464	1063	1077	1545	1002	1660	927	1651	1539	1107	862	2113	327	836	274	2644	1422	1671	398	1043	664	138	651	519	1499	909	2668	1173	1253	1306	939	57	643	963	1849	1774	2003	893	730
ENSG00000017797.10	5133	4421	1341	5206	2609	5382	5992	681	7170	6177	3479	1301	2453	5193	2758	6451	4863	5553	5208	1953	820	5816	7659	5273	1362	6938	6781	2070	1915	1211	1906	2062	3853	4095	4391	3446	8463	9120	1215	4932	4123	1526	597	2431	5327	5607	4537	3891	3663
ENSG00000018189.11	4478	3135	1439	4440	1440	1674	2053	716	3722	4489	1653	1560	1887	2287	2213	5115	3740	4086	3274	1393	1006	3404	1261	5232	744	4377	6654	1853	505	908	988	635	1137	724	3677	2487	2407	3142	1373	3068	3205	471	445	2271	3913	2231	3473	1921	840
ENSG00000018236.13	316	1	179	42	72	1880	29	10	67	220	121	46	14	100	31	1	49	23	33	28	9	842	110	60	614	139	364	5	466	8	12	183	490	1556	16	12	100	1089	7	31	33	30	73	335	18	812	5	7	83
ENSG00000018280.15	124	165	337	103	175	244	327	284	180	130	172	152	100	1466	102	131	91	117	193	556	209	158	249	77	136	105	136	194	190	259	70	341	133	129	99	90	487	390	139	140	102	111	324	194	212	133	139	179	428
ENSG00000018408.13	1339	213	1327	1824	1389	7720	4919	416	5316	1195	2976	477	526	7787	562	340	1262	857	2030	194	384	5672	6886	998	1120	6783	1343	985	1010	772	897	626	2881	3923	342	369	5401	8151	406	1820	946	2188	478	1175	720	6682	1557	1864	2002
ENSG00000018510.11	2541	2750	1154	3163	1083	1668	2057	621	3140	3796	1804	1262	1499	1777	1724	3533	2674	3277	2400	1721	673	1505	2767	3841	1396	3744	4231	1662	710	900	1069	733	1091	1001	2606	2288	3206	2794	1030	2784	2501	939	415	1716	2537	1631	2836	2268	1125
ENSG00000018610.12	1523	1313	750	1802	1485	2173	1772	386	1686	2049	1699	1123	1571	1328	1387	1989	2563	1405	1502	1123	383	1750	2943	1367	926	1702	3899	1342	1264	709	852	959	1562	1904	1379	1388	2251	2468	863	1788	1647	2615	525	1337	2019	1519	1419	1541	1789
ENSG00000018625.13	75	14	48	493	11	80	6099	33	2135	449	294	31	16	1832	95	40	21	183	380	7	185	333	128	371	8	2259	2427	443	30	110	139	73	77	10	7	34	1080	65	53	1665	559	31	7	6	536	106	519	170	1867
ENSG00000018699.10	1505	1027	1372	1497	1242	2415	1627	594	1533	1726	691	743	704	2605	625	1328	1197	1020	1295	1074	695	1879	2390	872	710	1718	1710	981	1300	927	644	839	1033	1114	918	1212	1974	2839	709	1105	1173	543	449	931	1015	1839	962	1149	2075
ENSG00000018869.15	379	281	401	379	306	434	401	219	318	425	293	306	293	338	226	339	325	292	325	208	188	388	561	241	272	354	482	281	398	328	205	233	248	284	290	310	476	447	254	449	274	555	170	425	410	377	314	296	426
ENSG00000019102.10	50	6	165	100	8	1136	19	255	214	26	61	28	5	556	13	7	12	36	81	8	7	1675	13	19	5	644	26	112	10	29	489	32	106	40	6	8	471	124	13	61	24	10	3	289	65	432	310	99	367
ENSG00000019144.15	972	857	531	1217	252	1215	2343	122	2832	1322	2358	167	251	2740	584	1080	1310	1158	1480	211	97	2209	823	780	495	2746	1928	525	244	239	651	258	2641	402	491	416	3233	1269	268	1310	700	608	96	261	1194	986	935	884	1050
ENSG00000019169.10	320	254	0	3	3	37	3	1104	11	76	35	141	106	364	0	26	375	7	23	175	79	18	26	6	11	11	51	5	44	3	2	322	6	13	127	7	59	23	10	4	1	6	53	9	17	45	1	822	11
ENSG00000019186.8	35	2	2	4	8	69	89	3	13	1	300	8	20	89	16	4	1	10	3	2	3	457	57	18	6	97	1	2	15	1	7	7	1540	30	6	6	21	902	1	4	21	22	5	31	9	9	4	1	2
ENSG00000019485.11	1395	1017	1402	936	1749	3693	2079	223	2051	1913	779	280	355	1970	486	515	590	589	920	964	196	6272	1949	592	676	1933	1159	499	1154	456	369	1232	3664	2077	423	643	2076	5830	330	891	488	529	303	979	587	3926	1040	474	1430
ENSG00000019505.6	3	1	0	0	0	10	0	0	4	129	3	44	1	6	0	2	5	0	0	13	4	0	7	0	3	3	3	0	0	3	2	37	87	1	12	3	1	2	5	3	1	12	0	0	0	7	1	8	0
ENSG00000019549.7	1126	479	1151	678	1752	1993	4000	164	1375	1492	2384	258	564	926	622	809	1121	711	1390	1267	128	4216	2020	333	2382	1010	3021	426	1025	325	762	1504	3230	3141	507	2084	1771	3565	311	1251	784	2833	335	372	634	2700	462	1754	894
ENSG00000019582.13	118519	194879	109223	103166	87209	96471	303440	39481	73666	77388	236967	136487	187171	423230	49489	144914	253758	75901	129672	132485	61423	124354	493377	39109	273786	65267	123578	110426	354571	98905	48456	109343	88267	48220	134224	18529	207351	83937	55723	134480	88748	12764	260277	58340	171369	188133	105224	184539	134693
ENSG00000019991.14	209	16	29	190	110	204	201	23	153	178	401	29	27	499	107	48	44	88	146	21	22	143	365	87	278	264	172	98	330	18	29	51	78	1052	34	20	179	189	19	116	86	118	12	26	101	328	98	83	56
ENSG00000019995.6	984	906	62	1020	461	1450	1097	19	1750	1601	764	80	376	1405	384	1155	784	990	930	248	15	1573	1986	1044	551	1852	1247	154	176	40	213	680	1101	1014	889	591	1562	2419	49	867	616	439	16	216	625	1698	477	546	575
ENSG00000020129.14	3012	3723	2948	3277	1372	4614	5481	966	3688	2826	1225	1290	1386	4004	1748	2520	3426	2333	3421	2108	1026	4084	6288	1601	2861	6032	7214	2125	2648	1540	1482	1697	5036	1980	1916	1851	5460	3672	1171	3298	1984	3061	966	2588	3205	3452	2087	4122	2767
ENSG00000020181.16	904	3211	162	677	224	959	1171	17	2031	1257	1965	119	746	3901	523	1054	1356	649	1216	187	57	310	520	509	4822	3136	1963	393	166	70	232	929	331	171	997	541	2179	627	53	1180	432	1870	27	172	765	900	528	422	543
ENSG00000020219.9	7	4	12	4	2	5	4	4	6	2	2	4	5	5	8	7	4	4	8	1	4	1	1	2	0	6	1	4	2	2	3	0	0	1	5	8	0	1	4	3	4	6	0	6	8	1	5	1	3
ENSG00000020256.18	1355	987	616	1135	1027	1790	1509	327	1537	1694	791	481	731	1130	755	1220	1066	1350	1358	552	253	1966	2634	964	898	1781	1441	781	982	580	668	758	1315	1692	984	957	1910	2325	425	1275	971	1254	313	846	1408	2332	1031	945	1244
ENSG00000020426.9	1510	1128	1011	1374	1631	2204	1596	346	1528	1822	1659	1024	1346	1149	1030	1599	2074	1344	1187	976	607	1827	2784	1148	1231	1340	2720	1077	1219	623	719	463	1187	1885	1172	1296	1988	2732	720	1502	1310	3589	439	1237	1542	1093	1667	3121	1991
ENSG00000020577.12	791	66	433	1145	548	5461	2335	147	4938	377	842	219	635	4079	252	97	278	353	1780	108	76	2008	1389	466	1001	2671	909	246	522	240	238	329	1408	2132	177	388	4517	1623	106	753	317	3637	193	223	284	4570	659	163	774
ENSG00000020633.17	1326	1819	810	1970	566	595	928	413	664	1454	2100	1068	2141	1465	748	833	979	761	1053	1135	594	553	3225	821	1723	838	1744	984	1784	629	271	1390	997	469	1560	274	2201	816	487	1317	644	84	419	360	1293	2517	1254	1631	1352
ENSG00000020922.11	2488	2180	1313	2558	1309	2024	1652	508	2747	2949	1513	1018	1151	1360	1262	3769	1926	2782	2338	1092	495	2329	2199	2373	794	2904	2950	1676	839	939	1304	590	1417	1244	2197	1897	2061	3127	884	2253	2355	958	342	1868	2179	2001	2502	1975	1143
ENSG00000021300.12	207	169	92	186	76	94	81	63	60	541	250	218	617	112	134	164	167	96	195	153	107	58	293	93	638	107	149	156	166	123	33	137	27	60	330	49	252	45	92	163	145	434	60	50	346	176	179	327	104
ENSG00000021355.11	5638	2454	2858	4919	4648	7632	3322	1080	4766	4083	2941	2667	2418	4134	3137	2566	2723	4831	5558	2116	2475	3977	7131	3129	1844	4609	3774	4395	4696	2066	1336	2666	6353	6976	2597	2940	6529	6084	2355	3783	1923	1561	1148	3261	3939	4617	4844	2738	4596
ENSG00000021461.15	1	1	2	2	0	2	2	3	5	5	5	2	0	5	1	1	0	2	0	1	2	9	2	0	3	4	0	0	0	1	2	1	5	1	0	3	0	1	2	5	1	5	0	0	1	3	1	1	0
ENSG00000021488.11	25	14	31	10	22	13	26	3	29	16	40	5	13	29	9	22	10	5	11	11	5	54	65	15	9	16	24	7	59	3	6	29	27	22	8	7	38	29	12	6	15	8	5	10	16	38	32	6	37
ENSG00000021574.10	2168	1649	980	2345	1114	1878	1693	560	2477	2857	1108	1024	1051	1416	1304	2241	1369	2135	2094	803	638	2902	2468	2719	851	2773	2328	1537	710	889	882	746	1408	1676	1638	1693	2587	3154	914	1824	2067	630	495	1650	1806	2146	2123	1138	1059
ENSG00000021645.16	63	55	9	80	60	497	7	3	27	212	98	185	29	375	10	79	215	5	33	58	8	637	108	52	99	244	663	9	10	3	6	119	220	358	11	187	11	1207	14	18	90	18	0	87	30	30	165	220	80
ENSG00000021762.18	12056	10036	4694	8934	2731	2256	3867	3434	5820	8859	2969	2959	7961	2325	8829	17570	5300	11763	9790	6206	2815	2179	1532	10142	1651	8445	9686	6701	1629	5480	3651	491	1654	1737	12184	8259	7857	3710	4781	11916	7801	866	2008	5455	20549	2062	11991	4151	2289
ENSG00000021776.9	3260	2956	1610	3634	1483	3271	2862	472	4273	4655	2436	1071	1890	2525	1746	4130	4057	3869	2839	1544	586	3413	4535	4187	2220	4606	5499	1584	1256	938	1226	1289	2216	2029	3488	2839	4132	4997	876	3142	2988	1613	534	2152	3026	3324	3412	2154	1853
ENSG00000021826.13	87	443	47	97	82	387	102	26	260	205	118	32	19	129	32	75	61	80	58	10	25	622	700	71	314	111	132	58	62	42	36	27	409	111	22	23	172	2052	27	36	39	43	16	79	77	217	117	34	75
ENSG00000022267.15	2000	1807	2479	4982	855	3147	12071	317	11029	1925	4369	343	860	8407	1323	1992	460	3075	9683	274	250	3566	3931	3415	554	5700	3314	1350	585	656	1401	538	8979	3146	829	815	14879	7512	821	4666	2369	2640	243	1287	3229	1155	2979	570	3935
ENSG00000022277.11	8371	7158	4066	7456	5530	6603	6343	2629	6821	7607	4730	5406	6365	4747	6042	9687	7278	8033	8059	5342	3415	5850	9124	6582	4466	6327	10596	6306	5203	4434	4640	3371	4063	5440	7532	5722	8973	7945	4548	8571	7156	6733	4115	7809	10250	5056	8006	11989	6365
ENSG00000022355.13	4	367	2	0	121	820	0	0	0	90	6	346	103	28	25	284	848	1	0	75	115	376	205	4	1	205	1847	0	49	0	0	25	23	42	209	95	1	60	0	3	0	197	0	5	8	437	2	39	0
ENSG00000022556.14	924	634	326	771	119	34	453	235	895	3293	180	367	1200	1073	194	282	279	1750	666	1314	721	1296	2991	766	155	289	36	639	25	242	275	1040	860	844	1364	609	184	1790	482	13	230	2	39	50	1849	1109	1012	235	162
ENSG00000022567.8	6380	652	4090	3514	11741	7725	4400	1499	2050	2083	2825	1009	1138	1856	1613	790	2525	2050	2089	2163	896	4816	9786	1815	4036	2679	4042	1652	5523	1891	1124	1504	6238	5990	2162	1685	3936	21564	1093	2816	2590	776	2748	3227	3024	12838	2457	1354	6390
ENSG00000022840.14	12257	10964	9309	10666	9227	11160	11084	3560	11377	10154	8216	7157	8121	8452	8292	16039	11972	11720	11801	6651	4109	11114	12570	9065	4286	11787	13154	9690	6949	6487	7379	3712	8209	9255	10407	8016	14415	10673	5897	12783	10888	5639	3462	9432	13667	8685	13940	10143	9912
ENSG00000022976.14	897	802	266	813	538	869	638	122	734	915	684	137	597	538	305	1044	793	852	700	357	117	996	1109	693	373	703	1198	377	380	146	273	224	541	682	721	454	724	993	215	732	596	1165	104	332	937	664	553	546	528
ENSG00000023041.10	2633	2219	1902	2545	1635	2615	2244	599	2781	2747	1755	1260	1801	1539	1496	3612	2317	2561	2111	1237	606	2434	2563	2269	1726	2645	3412	1614	1368	945	1183	1048	1917	1908	2026	2152	2880	3268	1044	2427	2195	1082	487	2263	2743	2174	2668	1783	2019
ENSG00000023171.13	1024	1142	483	1105	396	801	745	250	1355	884	400	368	672	998	544	2296	2090	1088	975	277	555	1202	1397	1196	303	1353	2211	880	178	443	512	216	808	58	1038	548	965	2694	517	1033	766	253	249	1051	1386	565	783	1096	802
ENSG00000023191.15	13223	7641	9032	11190	15009	16300	9949	5398	12026	12381	10702	6371	7941	12140	8245	8755	9758	8002	12176	10030	6937	27680	21390	5114	8892	9331	14400	10562	16068	10568	4811	4631	19959	10553	9357	12170	17661	14605	6363	9819	6185	8347	29107	11055	14643	14605	8574	9022	32519
ENSG00000023228.12	4637	3358	2258	5297	2762	5599	4260	951	5135	6114	3376	2214	2779	3523	2721	4823	5683	4751	4084	2241	1288	4767	6822	4529	3680	6068	7201	2601	2240	1595	1845	2346	3484	3847	4953	3685	5942	6979	1587	4351	3467	3126	1150	3385	4123	4215	4260	3264	3498
ENSG00000023287.11	3379	3764	1728	3668	1842	4830	4372	393	5585	3500	3275	1206	2169	3467	2085	5303	2534	4006	3671	986	624	5904	6373	5377	2085	5992	4639	1757	1191	916	1174	1467	2985	3047	3379	2939	4262	7911	1028	3358	3404	3411	388	2629	3174	5541	4162	2328	2254
ENSG00000023318.7	4565	3244	3139	4037	4111	5730	4449	1199	4150	3438	3653	2661	3524	3647	2817	4979	4206	4272	4275	2980	1827	5479	5407	3632	2136	4166	4851	3246	3239	2110	2056	1903	3811	3663	3793	3270	5750	6765	2171	4049	3732	3310	2163	4365	4504	4261	5497	4190	3586
ENSG00000023330.13	2576	3125	803	2135	1765	2428	1836	460	1787	2456	1300	1140	1708	1987	1412	2329	3797	2218	1973	1739	761	3283	3247	1544	1502	2288	2885	1381	2094	1019	982	942	1732	2181	2126	1331	2490	1702	784	2358	1626	1868	511	1546	2561	2122	1492	2498	1858
ENSG00000023445.12	3411	6089	2330	3634	1929	2732	3740	1321	1937	1918	6131	1279	2381	2560	1981	12881	1161	3246	2132	2101	497	910	14794	2946	2758	2935	2454	1293	5008	1319	616	690	634	1994	3486	979	3454	3495	1850	3776	1986	5152	3237	1721	4629	7247	2032	3519	5949
ENSG00000023516.8	2288	1823	683	2629	1207	4615	3681	265	5628	3514	3243	893	1252	3155	1108	2511	2002	2096	2036	578	367	4000	6540	2890	1962	5268	3375	997	957	463	632	1018	3334	2312	1937	1633	4230	7394	416	1782	1946	1738	239	1063	1917	5169	1713	1020	1397
ENSG00000023572.7	150	147	164	141	122	168	116	58	114	322	214	297	134	125	108	164	465	113	145	288	213	127	195	128	199	153	374	123	154	126	93	194	127	103	219	270	282	212	104	127	142	839	150	229	185	126	209	338	183
ENSG00000023608.4	800	786	775	979	793	1314	1081	347	1122	791	717	596	508	741	643	1133	1152	781	844	427	396	1182	1467	878	761	1124	1751	507	594	559	506	338	744	1062	818	687	1501	2299	386	1000	803	2758	305	773	661	901	1169	1241	1270
ENSG00000023697.11	1480	1197	591	1406	853	941	991	505	1070	1570	827	827	1045	946	1078	1744	1582	1699	1442	1053	710	960	1226	1481	451	1216	1468	1219	573	858	701	704	674	615	1393	1094	1293	1281	833	1620	1383	738	516	960	1731	1024	1680	767	704
ENSG00000023734.9	6872	5139	2635	6706	4758	6615	4686	1769	6185	6814	3875	4305	4392	3731	5010	9128	7983	7588	6571	3742	2001	5986	8236	6111	2148	6780	8124	4747	3435	2731	4153	2816	3990	5478	6235	3768	7185	8261	3144	6403	5492	3072	2047	5952	7570	5044	5698	6974	4764
ENSG00000023839.9	120	172	48	103	15	16	55	11	119	92	85	36	93	39	86	100	24	101	120	34	11	27	58	156	35	93	119	44	12	15	35	41	47	9	176	121	44	57	23	85	86	41	4	67	91	34	84	43	23
ENSG00000023892.10	8302	8957	5324	6672	2829	968	2492	6216	3269	7751	4442	8666	10886	2491	6315	13995	5656	6968	6989	6703	5896	802	2754	5664	3139	4109	7911	7754	3425	6371	3362	3993	955	699	10823	6522	5943	1340	6483	7480	5299	2756	4637	7229	13809	1974	8366	5264	2714
ENSG00000023902.12	7664	5719	7775	6621	3384	1496	4329	9433	3806	4695	3366	11197	8338	6331	6507	8254	4795	6657	6630	5687	8808	1715	3688	5840	1658	3519	5919	11257	7516	12236	5051	1370	1336	762	7403	4530	6936	1612	9014	8206	6819	1598	7088	8728	11863	2338	11114	5627	3293
ENSG00000023909.8	846	696	248	985	544	1502	1479	113	1138	1129	1558	249	506	1154	480	766	1966	901	866	347	181	1422	2863	920	1055	1453	2000	357	476	130	269	687	1329	1040	654	611	1427	2803	225	845	979	989	127	416	851	1050	1034	1516	856
ENSG00000024048.9	3345	3123	1996	3814	1990	4636	3858	655	4981	3889	3142	1384	2149	4484	1896	4639	2834	3608	3211	1209	710	4728	5923	4282	1736	4856	3757	1829	1514	971	1198	1589	2831	2891	3229	2425	4964	6028	1040	3179	2855	1939	490	2208	3051	5109	3815	2093	2556
ENSG00000024422.10	3783	677	4995	3111	3770	3326	7392	2117	5449	2585	4484	1501	1058	4144	1777	567	1222	2599	4136	959	818	4921	5804	1151	1561	4277	6240	2764	4424	2782	1530	2238	5529	6784	720	3722	8572	6474	1960	3333	1982	5608	1903	2098	2899	5440	5570	2034	6270
ENSG00000024526.15	1096	1009	220	1002	319	56	286	292	893	1667	334	549	530	49	854	2028	993	1615	933	326	287	99	88	1909	118	1580	1367	679	67	384	478	17	71	106	1366	1087	643	687	475	1076	1130	241	127	900	1316	178	1265	1101	91
ENSG00000024862.15	3241	2726	1843	2847	2506	2533	2069	855	2303	3041	1854	2094	2299	1453	2327	4741	2084	3949	3221	1825	1283	2416	2478	3204	2261	2603	2541	2546	1983	1586	1646	886	1501	1899	3107	2259	3517	2528	1790	3118	3267	1023	1118	3402	4463	1710	3157	2593	2728
ENSG00000025039.13	1496	1654	1313	1856	835	1627	2657	676	2858	4650	3253	1822	1243	1116	990	2120	6156	1550	1419	1633	1869	992	5760	1450	4354	1950	4844	1385	1136	1382	1304	3054	427	780	2093	1745	3322	3927	741	1453	1406	2264	1177	1119	1607	727	1683	2676	1891
ENSG00000025156.11	1241	1156	790	1358	653	1113	1317	215	1515	1362	1191	746	1097	879	811	1897	1454	1567	1281	585	291	1172	1551	1337	756	1476	2008	783	438	407	543	419	699	728	1344	1104	1730	1844	376	1238	1209	617	261	944	1450	1050	1636	1576	970
ENSG00000025293.14	3479	2708	1574	3299	2287	5074	3447	937	4480	4761	2946	1889	2052	3182	1871	3792	3749	3348	3034	1874	1151	3709	5704	3554	1848	4374	6236	2086	1973	1413	1437	2074	2608	3464	2917	2387	4645	6431	1385	2840	2654	3693	1092	2462	2877	4551	2962	2539	2282
ENSG00000025423.10	59	69	22	48	13	37	24	41	48	46	72	23	40	17	84	111	50	78	46	34	23	33	15	90	3	70	71	60	20	24	54	20	7	10	65	46	59	56	46	64	71	22	7	53	109	16	61	136	12
ENSG00000025434.17	1862	1649	1554	1262	1700	1711	1430	1326	1018	2334	1406	1553	1519	1293	706	1046	1466	1014	827	1260	1205	1587	1808	891	3963	788	1813	939	2008	1349	668	2948	1176	1415	1030	1393	2150	1365	940	1255	788	2225	1339	1275	1371	1671	728	1755	1686
ENSG00000025708.11	8348	4289	6237	9028	8405	4746	6217	3726	2172	8471	6208	1538	5098	10718	4784	4825	13657	3354	4526	18941	4786	1664	13395	1908	15987	1973	3889	4952	11495	3192	1844	5080	1438	4227	7861	4131	6910	1996	4037	5394	2210	14717	4376	2088	9807	5367	3313	9255	19711
ENSG00000025770.17	7674	5582	6076	5665	4864	3586	4106	7273	4223	5548	2462	6048	5355	2037	5575	7745	5478	7181	6067	6350	6165	2910	2234	4729	2649	4243	8207	8847	5006	9240	4601	1918	1923	3457	7201	6260	5591	2404	6842	6419	5266	5263	4804	7635	11060	2642	6525	5324	5034
ENSG00000025772.7	4295	2370	3884	3467	4161	6077	8673	1451	4522	2126	2077	1405	1595	4018	2706	2831	4688	3562	4000	1991	1241	6265	7226	2254	1499	3931	6425	3081	4723	3014	2883	1370	7989	4839	2325	1978	7472	8856	2262	4161	2800	2002	2693	4545	4149	3941	3845	3507	5590
ENSG00000025796.12	5607	3849	3422	6031	4005	10255	9412	1134	10720	4846	4206	1867	2761	7796	3347	6690	4725	6252	6081	1799	1074	8881	9117	5525	2709	8621	6681	3168	2526	1793	2587	1387	5094	5854	4617	3492	9287	10612	1671	5955	5571	2031	1032	3777	5200	6687	6304	4104	5231
ENSG00000025800.12	4356	3689	1866	4321	3388	7097	4134	781	5151	4732	3980	1795	2437	4351	2536	5222	5328	3788	3854	2518	1054	5660	6717	3843	3481	5627	9305	2409	2513	1519	1911	2946	4964	4650	3712	2838	6205	10683	1363	4099	3060	3054	877	3066	3863	5290	4222	4909	3889
ENSG00000026025.12	46078	29911	37572	57477	24334	27261	141423	12097	98764	34207	44513	29352	35478	90947	39232	32972	33620	35856	92386	34449	19393	54828	33378	31499	12109	48919	61400	54808	30166	29594	17047	12181	21014	16911	33210	24806	130977	12065	24808	62633	37834	4666	15233	33872	55749	19005	68561	31415	44981
ENSG00000026036.19	395	274	137	342	92	177	274	26	343	450	282	20	154	227	186	362	247	221	232	90	20	266	205	213	226	267	547	82	95	54	62	104	146	103	261	228	270	335	41	269	143	213	35	50	358	174	283	96	214
ENSG00000026103.18	2267	786	1707	1806	1947	3714	5289	384	1673	3573	2490	362	868	2744	969	1222	3797	1487	1198	1135	262	2943	12479	1231	4556	2374	1516	786	2176	798	567	1489	1650	2866	1308	1065	2496	6588	614	1707	1419	810	468	1347	1755	6848	1221	3105	2466
ENSG00000026297.14	2332	3503	5305	3660	1736	2330	5127	3654	3262	2143	2506	3230	4043	6187	2520	5081	1956	2457	2836	3809	3368	2726	3323	1559	4520	1969	3023	4659	3887	3146	1848	2642	1249	854	3168	1561	5064	2319	1939	4016	3455	2210	3523	5566	7080	2504	3298	1195	2679
ENSG00000026508.15	4668	3352	1181	5428	1935	2242	3957	1028	1842	5221	15283	3914	6927	3448	3559	2962	2730	2846	3193	2928	1381	1002	6613	2797	14031	2188	6719	2181	4903	1523	732	2673	2246	1712	5687	1979	5873	1346	1456	3903	2640	13299	1474	1266	3819	5988	3261	3263	2477
ENSG00000026559.12	66	4	263	83	74	224	280	131	158	522	440	460	267	206	66	21	309	164	144	267	17	421	192	48	160	177	210	188	78	139	358	80	361	89	47	454	231	125	149	236	148	1029	22	156	205	280	274	56	195
ENSG00000026652.12	1408	301	2215	1190	1877	2820	2046	571	2052	369	1265	304	430	1797	832	421	338	905	1300	198	164	2010	2226	955	205	1653	389	998	1175	511	746	75	1382	1559	268	178	2428	4187	442	1240	1044	46	98	1008	1322	1964	1737	4509	2435
ENSG00000026751.15	716	215	213	974	401	232	543	187	196	775	848	591	1024	735	206	153	560	241	453	272	214	192	1508	162	932	149	596	248	1496	262	115	876	137	134	289	59	840	316	235	429	174	76	89	209	305	1728	282	910	537
ENSG00000026950.15	2416	1742	962	3312	915	1864	2997	218	2611	2240	3283	650	1822	8329	1324	2287	1927	1710	1769	725	383	1786	4845	1599	2365	2388	2055	963	2125	570	543	1457	1381	1041	1736	872	4141	3670	585	1760	1126	193	215	925	2179	5378	1699	1501	1551
ENSG00000027001.8	991	572	1820	1379	1237	954	814	328	740	875	1004	440	494	378	550	1306	1262	890	758	433	291	1071	1735	672	475	895	1003	550	2728	401	562	268	1277	754	714	617	1119	1431	368	1399	688	838	337	995	846	771	2411	420	5186
ENSG00000027075.12	5897	4834	1134	6208	2194	2455	2214	673	2740	4143	3766	2592	4231	1880	3193	5158	4577	5541	4557	1893	1120	1704	6286	5175	2145	4843	7295	3195	2407	1453	1322	1624	1253	2344	5389	1769	5728	5110	1438	4094	4048	2170	869	2582	4946	3872	4235	3603	2990
ENSG00000027644.4	6	916	8	3	1	17	89	6	7	863	147	144	121	123	1	23	95	4	5	21	182	281	41	7	525	7	1601	13	8	22	6	49	23	0	160	619	9	107	5	10	6	2980	8	16	38	3	11	396	7
ENSG00000027697.11	6133	7615	6078	5758	5406	9316	12756	465	4311	8336	10200	2650	4869	7667	3010	6167	4900	4904	4919	10831	577	14239	17366	4066	18814	5640	13608	1884	5921	976	1596	6174	9365	7683	5612	5754	7064	14648	858	5640	4580	13588	1170	7601	4015	9893	4539	8341	13017
ENSG00000027847.12	2427	1815	2492	1591	1704	2277	1640	1688	1409	1640	1847	1963	1429	1641	1293	1967	4656	1210	1646	1416	2331	2158	2293	1057	1364	1138	3438	1869	2453	2006	1255	1454	2005	1737	1549	1484	2866	2748	1354	2083	1055	2681	1858	1990	2343	1357	1582	2139	2172
ENSG00000027869.10	1264	2225	586	1052	344	201	379	908	608	2831	1863	6345	3077	417	1230	1149	1306	1085	1349	973	4829	69	799	888	2612	739	4379	1729	627	1745	620	1067	84	111	2082	3502	946	304	1363	860	1024	9501	699	1621	2139	420	1549	2863	348
ENSG00000028116.15	568	427	224	639	432	1051	809	36	881	922	724	217	323	1008	230	501	898	573	553	287	80	958	1592	543	533	926	1063	227	251	71	206	438	658	722	420	503	856	1130	82	413	481	501	53	384	471	1187	572	486	461
ENSG00000028137.15	2480	1543	1810	2215	1340	1685	3065	807	1902	1499	4035	2236	2951	8370	1042	998	1774	1127	2022	1534	994	1606	6403	812	3941	1200	3109	1712	4781	1458	544	3046	1233	1183	1926	412	4626	1756	987	2109	845	749	1302	811	2205	4448	1361	1994	3033
ENSG00000028203.16	3100	2759	877	2926	1371	2809	2979	386	3231	3401	2818	1117	1506	2284	1647	3811	2629	3308	2907	1152	565	3055	3657	3635	866	3555	2985	1418	918	624	1016	976	1927	2138	2695	2081	3118	4450	782	2657	2542	945	304	1559	2903	2291	2670	1990	1308
ENSG00000028277.19	352	200	237	296	181	450	485	102	327	657	780	314	630	1721	208	219	222	192	300	133	224	420	593	191	379	332	599	193	568	141	79	347	146	182	327	109	493	365	115	316	193	111	86	160	317	824	295	208	227
ENSG00000028310.16	5449	3903	3205	3768	2445	3246	2586	1946	4084	3797	2214	2741	3430	1992	3718	4770	11516	4277	4272	2456	3973	3433	4246	3385	1560	3498	5719	3438	2422	2386	1918	6749	2605	2144	5004	3061	4449	4808	2112	4498	3100	2655	1549	3709	5482	2475	4334	3003	3473
ENSG00000028528.13	13962	9781	6252	11178	8655	13535	11309	1375	11980	14740	8957	4056	8697	9321	6902	14389	20461	10376	9527	8155	2513	13830	14581	9253	10565	12316	20068	6128	7071	3326	4522	6765	6258	15174	10060	7645	16531	16420	3269	10853	8647	8505	2037	7212	11427	12817	10458	9121	12339
ENSG00000028839.8	1357	1307	584	1141	855	1254	1041	297	1127	1053	873	1123	1048	566	1051	1898	1223	1576	1305	718	508	850	1218	1406	515	1261	1466	1125	804	648	738	259	617	1197	1179	1033	1480	1498	625	1336	1358	386	307	1215	1779	911	1635	1547	1064
ENSG00000029153.13	455	560	233	487	284	507	250	84	324	478	774	150	303	294	274	741	298	338	243	446	74	169	2555	368	163	540	421	201	273	115	193	196	110	241	632	234	398	1183	190	354	354	133	108	167	494	863	356	1310	375
ENSG00000029363.14	8699	6392	4124	8913	4804	9926	7751	1773	10695	10821	6134	4035	4570	6612	4859	8769	6826	8087	7046	3871	1909	10399	11568	9210	5573	11066	10398	4920	3588	2994	3582	2401	5914	5827	7426	6902	9591	13319	3069	7311	7149	3660	1459	5736	7219	9195	7536	5720	4983
ENSG00000029364.10	4435	3931	2673	4047	3293	5746	4037	894	4662	5205	3868	2225	3139	3651	2564	5067	3693	4351	3697	2115	1166	4662	4766	4164	2782	5269	5886	2823	2696	1751	1756	1196	3829	3797	3785	3486	5453	7743	1731	4201	3239	4039	942	2976	4176	4127	3942	4416	3219
ENSG00000029534.18	78	36	67	108	39	157	88	19	76	294	266	14	55	123	29	30	128	26	36	9	27	137	114	48	311	54	139	40	81	21	26	743	230	474	68	26	129	71	28	64	29	774	14	42	61	67	60	127	48
ENSG00000029559.6	7	2	27	26	10	22	66	0	64	0	15	0	0	59	14	0	0	11	20	0	0	95	32	16	0	37	1	12	8	2	4	0	46	40	0	0	33	52	1	14	3	1	0	10	5	37	12	35	20
ENSG00000029639.9	786	624	680	830	535	653	591	229	651	682	538	484	641	420	572	873	812	664	579	561	293	633	906	533	400	619	965	545	472	368	437	194	472	509	618	483	696	886	388	805	692	218	274	754	869	458	770	804	753
ENSG00000029725.15	4851	4489	2439	4521	1973	4458	2955	1317	5095	5301	3761	2637	3243	2973	3057	6669	5528	4829	4002	1822	1625	3530	5902	5417	1530	5857	6662	3062	1805	1984	1970	2000	2529	2813	5182	3665	5013	4641	2086	4174	3700	1969	1032	3543	5024	3931	4899	2927	2126
ENSG00000029993.13	4886	4377	3358	4834	1883	1357	1571	4601	2793	4613	1994	5246	3242	476	4305	6758	4199	6405	4265	3669	3898	1781	387	4899	300	3650	4779	6900	932	5360	4234	589	911	1163	5062	4208	2654	2370	5669	5291	5206	1655	4185	7230	7161	1329	7797	9416	576
ENSG00000030066.12	4989	4336	1767	5612	1822	3980	3503	708	5723	6034	2756	1496	2558	2860	2769	6573	4592	6913	4230	2005	718	3892	4057	7221	1948	7854	6503	2375	969	1150	1739	948	2774	2574	5088	3670	4860	6485	1472	4666	4468	1584	614	2786	4742	4185	4454	3408	1878
ENSG00000030110.11	1946	1886	820	1747	1255	1477	1017	793	1110	1375	1245	1348	1753	844	1282	2237	1777	1774	1746	1083	744	970	1365	1747	680	1298	1786	1480	867	983	914	580	1209	581	1816	1335	1634	1739	1211	1862	1254	866	591	1175	2455	882	1527	2073	1123
ENSG00000030304.11	1	0	3	3	5	10	8	1	33	1	27	1	4	23	3	1	8	1	8	1	0	53	2	5	0	13	1	2	4	8	1	1	26	10	0	0	23	37	3	6	1	0	0	3	1	4	6	5	4
ENSG00000030419.15	6460	7509	1505	6872	1259	1771	2100	1200	5809	6129	2676	3176	4060	1933	4584	9165	2538	6029	5987	1605	1269	1635	2338	14484	1291	10761	5212	4079	622	2558	1934	845	607	1062	6435	6093	4393	4617	2928	5319	7588	533	1158	4346	6586	3059	8090	2668	872
ENSG00000030582.15	23180	10931	10560	13350	22773	40816	14788	10286	11732	16576	19139	20069	15890	15149	9720	15940	31278	12116	14485	16987	17402	31511	17946	7914	16985	12785	42135	16944	22394	12485	8103	20829	34069	16133	11134	8125	27749	88340	7822	15407	7240	13778	12383	17742	16519	22520	12844	30721	13942
ENSG00000031003.9	2212	1593	1031	2651	973	2091	2542	301	3276	3141	1806	580	959	2480	1160	2521	2074	2223	2198	847	355	2898	2942	2727	1113	3482	3285	1003	731	596	618	838	1696	1560	1794	1488	2782	2700	668	2122	1562	1278	286	1101	1682	3246	1821	958	1186
ENSG00000031081.9	1330	1033	990	1299	667	2327	2550	302	3134	819	2301	569	1065	4988	524	949	1085	973	1420	350	331	2311	4052	979	581	2342	1503	837	790	532	411	481	1823	1251	1238	498	3106	3301	376	1242	721	1263	477	541	1277	2891	974	502	1382
ENSG00000031691.6	654	486	237	801	402	593	646	71	663	716	310	250	394	349	467	1048	602	764	647	208	95	751	576	1006	266	808	895	432	145	172	284	200	368	488	557	620	684	851	184	640	722	269	44	581	589	475	955	460	422
ENSG00000031698.11	12433	8958	6131	9984	14231	17083	10662	6696	9696	10132	8197	9497	8339	7340	7764	8778	12927	9226	9880	8539	7455	14353	15647	6339	7467	8042	17414	8739	14493	8733	6555	6408	15344	15326	8079	6091	14017	16826	6639	11637	8026	6869	7418	11325	11434	11463	7550	9247	12146
ENSG00000031823.13	7629	5859	5506	6037	4808	5704	5509	3155	5642	5850	3358	4030	5240	4140	4919	8120	5993	6033	6149	4557	3125	5685	7546	4650	4147	5271	7751	5538	4835	5004	3785	2763	4966	4711	6579	5381	7479	4375	3586	6600	4779	3995	2986	5534	8538	4629	7126	4920	5798
ENSG00000032219.17	1720	1705	704	1930	747	1767	2072	237	2625	2927	1887	728	1031	2137	881	2741	1103	2073	1589	562	270	2065	2554	2800	1142	3086	2450	858	467	434	526	495	1213	1272	1875	1671	2163	2860	447	1451	1574	1446	212	809	1509	2417	1677	883	873
ENSG00000032389.11	3193	2191	1804	2446	2009	2234	1613	1289	1787	2370	1252	2162	2064	877	2258	3557	3455	2982	2644	2346	1930	2037	2412	2328	1395	2054	3821	2963	1868	2314	1720	999	1538	1904	3082	2325	3202	2206	1848	3024	2551	890	1377	2609	3962	1346	2734	2963	2000
ENSG00000032444.14	5078	3339	3929	3555	3536	3531	3088	3854	3715	5243	2402	3552	3428	3805	2921	5033	5463	2968	4019	3385	3143	3814	4465	2589	2829	3432	6257	3436	4200	3596	1954	3110	3688	3610	3800	2731	5655	1000	2484	3690	2282	3802	2841	3905	4658	4189	3864	4812	4302
ENSG00000032742.16	1237	852	941	1243	1062	1582	1418	229	1482	1582	877	406	662	764	793	1451	1032	1230	1206	468	245	1177	2834	1425	748	1490	1181	767	694	498	711	320	960	1240	1319	1121	1383	1955	419	995	1061	447	267	1231	1366	1045	1425	413	1203
ENSG00000033011.10	1240	925	444	1047	776	987	1008	364	1038	1136	600	633	851	826	826	1189	1025	1075	1064	808	377	1002	1527	799	425	1000	1443	852	629	667	583	419	753	731	1106	894	1587	1632	583	1251	705	357	372	742	1365	808	819	1377	1078
ENSG00000033030.12	2277	1928	1314	2136	1617	2328	2126	200	2397	2411	1689	515	1209	1515	1196	2856	1371	1989	1791	839	223	2280	2755	2293	894	2132	3267	996	888	450	701	957	1154	1563	1793	1589	2239	3097	497	1964	1946	802	207	1410	1954	2050	2681	1436	1629
ENSG00000033050.6	4203	4617	2038	3822	2277	3124	2478	1650	3261	5187	3067	3445	3110	2271	2502	4297	6341	3746	3345	3687	2129	3056	5112	2849	2465	3465	6799	2714	2338	2245	1872	3246	2363	2404	3594	3299	4478	4885	1821	3750	2886	3645	1559	3388	4355	2611	3092	4175	2285
ENSG00000033100.13	4400	3663	2285	2907	1952	3233	2288	1853	2610	2926	2200	1876	2810	2411	2338	3947	2889	2704	3179	1990	1515	2667	5154	2347	1759	2960	3211	2323	2226	2271	1409	1973	4809	2306	3804	1811	3743	5546	1571	3228	2024	1200	1817	2066	3931	2687	3407	2468	2390
ENSG00000033122.17	79	52	185	60	23	86	40	6	293	67	60	13	21	105	42	56	55	34	77	11	4	230	32	63	55	65	74	23	38	14	15	39	111	62	27	28	176	99	23	59	35	26	5	21	33	92	47	15	95
ENSG00000033170.15	1351	1310	369	1711	509	1026	1023	206	1337	1426	1261	644	980	1416	825	2042	1166	1525	1353	639	325	663	1208	1540	724	1521	1917	864	301	373	526	588	482	670	1358	918	1509	1335	433	1610	1435	1514	227	701	1489	916	1326	1206	423
ENSG00000033178.11	2374	3002	1194	2706	1293	2555	2456	707	3111	2831	2892	1338	1555	2934	1523	3327	3011	2551	2314	979	716	2911	3598	3469	2527	3360	3215	1388	876	981	801	907	1765	1218	2533	1916	2627	4550	1061	1950	2229	1666	588	1428	2181	2548	2693	1636	1375
ENSG00000033327.11	4690	5859	667	4084	884	727	2007	816	3764	4835	1616	1980	2390	2444	2811	8168	3669	5610	4734	1782	1093	789	1054	4838	534	6276	5132	2255	318	1113	1289	619	442	247	5211	3348	3392	1526	1470	4874	3573	223	646	1757	5195	1030	3194	1839	545
ENSG00000033627.13	5634	3078	4848	3703	4481	6214	5172	3531	5661	6202	4407	3227	2336	4604	2895	3404	7797	3253	3835	2869	3457	5272	6462	2475	5133	3841	8308	3482	4045	3957	2078	3131	4888	4903	4182	2324	7400	11002	2258	3746	2654	3280	3548	3486	4311	3931	3101	4716	5962
ENSG00000033800.12	2500	2763	1153	2802	1212	3264	2640	548	4136	4617	2597	1048	1698	3036	1384	3959	3132	3255	2549	1110	763	3406	4310	3945	1929	4632	4712	1163	779	771	801	1872	2264	1786	2733	2420	3956	6505	698	2337	2145	1364	531	1499	2506	4248	2532	1826	1480
ENSG00000033867.15	844	710	183	1100	191	625	1200	128	1304	1035	1385	261	318	2321	388	1239	700	878	751	161	104	929	1367	1495	326	1548	1251	328	138	107	130	234	528	332	713	492	1073	726	99	804	835	221	84	242	642	1276	614	447	200
ENSG00000034053.13	2971	2692	4386	2866	641	1253	2634	2129	3018	3684	597	1569	1879	1388	1355	6131	4603	3081	3184	3419	2181	2660	590	3099	398	2523	12120	2779	374	1977	2078	905	1483	637	1804	1247	2207	1675	2100	2179	2036	470	591	1544	4807	916	2450	4494	1569
ENSG00000034152.17	3583	2948	1880	2241	2807	2679	1591	1890	1813	3413	2322	2962	3526	1634	1996	3677	2868	2527	2714	2005	1905	2008	3178	1759	1345	2150	3989	2594	2921	2614	1551	1453	2562	2917	3446	2202	3294	6029	1939	2460	1766	1056	2120	2433	3866	2394	2540	3629	4932
ENSG00000034239.9	600	8	320	43	882	353	191	58	43	15	63	16	12	17	42	98	508	111	85	29	42	52	864	86	16	102	970	32	693	33	50	148	400	617	65	64	43	166	24	101	205	100	164	134	139	217	22	56	188
ENSG00000034510.5	62022	64724	125101	57170	42838	23993	27631	146512	23779	38830	35381	148674	95228	25756	61278	76528	60380	54896	56269	113928	190724	20236	30994	39010	25476	26179	66485	122110	93426	163134	39927	21370	12641	14946	68818	33540	72930	11229	121158	60447	55915	13931	167319	82729	95775	20603	95071	78874	45665
ENSG00000034533.10	1049	893	469	1002	485	715	667	185	910	827	602	512	747	619	645	1034	608	1003	823	470	217	739	904	968	342	832	882	539	482	423	382	413	356	612	933	682	976	941	389	978	597	908	146	706	1029	689	730	794	586
ENSG00000034677.10	2907	3664	744	3691	1160	3856	3260	211	4795	2242	2901	717	1553	4805	1684	3619	1849	2873	3414	697	223	4297	4226	3816	1353	4841	3836	1170	861	463	639	852	3142	2084	2745	1835	4554	6227	558	2554	2185	1769	170	1113	2537	3532	2408	1435	1494
ENSG00000034693.13	1116	607	358	1072	829	1911	1370	129	1225	1167	949	309	583	1062	610	937	1202	1053	884	481	185	1779	2734	989	1331	1234	1253	488	567	204	333	305	1151	1362	848	693	1332	1941	222	1019	912	866	151	829	784	1314	957	1067	855
ENSG00000034713.6	6650	4598	3221	5283	6050	7738	6436	1774	6460	7293	5176	4632	5738	4840	4479	6678	7596	5736	6384	5276	2837	7211	8770	4932	6467	5334	7086	4939	5627	3931	2588	2986	4524	6742	5772	4530	8482	7888	3300	4883	5304	4540	3016	6517	6928	5003	7453	3825	5847
ENSG00000035115.20	2922	2094	2279	1586	1886	4536	2637	413	1936	3266	4675	472	1345	2510	935	2495	7348	1571	1383	1454	617	3436	3575	1709	5691	2021	3941	928	1999	495	899	3391	3887	5879	2407	1161	2181	6793	444	1166	1888	3926	524	1355	1761	3027	1852	1345	1612
ENSG00000035141.6	2699	1944	1912	2415	1710	1927	1430	1458	1833	2634	1727	1795	1584	1069	1594	2713	2882	2541	1983	1886	1145	2056	1935	2134	1162	2128	3664	2197	1491	1939	1673	799	1237	1372	1891	1790	2659	2524	1644	2211	2119	1047	1228	2690	2972	1493	3122	2922	1613
ENSG00000035403.15	2975	1637	2316	2948	2083	8550	4760	637	4661	4444	4586	760	971	5266	1222	2157	3528	1841	2143	2232	408	6111	8853	1440	2720	4967	5958	913	1750	617	699	1021	8409	4919	2035	2340	6147	17144	649	2959	1058	3983	604	1353	1442	8052	2525	2723	2813
ENSG00000035499.11	1579	2041	328	1643	302	74	479	404	1285	2150	463	675	813	103	1198	2841	1549	2357	1473	657	428	67	119	2907	92	1872	2381	983	52	489	750	29	42	59	2088	1672	895	498	681	1622	1635	239	264	1223	2004	118	2369	1302	87
ENSG00000035664.10	365	102	1044	484	170	332	969	462	167	100	361	138	178	604	482	139	165	219	261	147	74	110	1742	226	282	176	137	295	212	98	71	103	138	144	199	80	450	647	506	592	200	154	762	234	545	259	520	1211	480
ENSG00000035681.6	3768	5410	1864	3751	1747	3228	3365	713	3987	4194	3116	2056	3128	2422	2612	7220	7855	4039	3398	2510	1104	3786	4403	4408	4368	4197	12996	2218	1382	1277	1452	1859	2088	2062	5090	2992	3977	5053	1548	3453	3148	9685	847	2109	4195	3206	3568	3032	2487
ENSG00000035687.9	3584	3079	1021	3796	1345	3370	2602	407	3146	7014	2260	1524	2243	2298	2110	4053	3522	3780	2978	1780	763	3314	3857	3629	2604	4389	5139	1943	1144	901	1264	1917	1981	1988	4628	3738	3438	4966	911	3266	2997	5023	435	1804	3679	2939	3792	3007	1709
ENSG00000035720.6	88	96	41	35	43	30	63	52	45	109	241	153	157	32	36	69	110	61	59	132	85	9	37	53	166	39	258	79	196	31	52	14	7	23	138	101	32	13	57	47	53	28	37	131	71	103	83	146	72
ENSG00000035862.11	11437	8653	4921	14051	5817	12959	29255	5709	42615	22182	17788	9249	10571	30002	8610	11493	6858	9860	22021	6100	6830	6659	8151	12270	5082	31409	45542	10987	4234	9259	6363	6368	5325	6925	9415	8941	34592	12033	6561	13351	11089	6309	5915	9834	14781	6235	12264	11833	8921
ENSG00000035928.13	5163	3983	1487	5157	2658	4908	3870	1083	5828	5676	2695	2216	2589	4132	2872	6014	4233	5788	4326	2538	1244	4207	6900	5655	2673	6689	5140	2830	1804	1680	1901	1939	2884	3774	4911	3106	5516	7743	1841	4504	3748	2203	1135	2979	4837	4851	3788	2615	2785
ENSG00000036054.11	1860	1627	1141	2003	1421	2843	2144	295	2754	1975	1603	660	1150	1925	1177	2314	1737	2080	1945	708	275	2620	3930	2477	1261	2803	2476	1044	859	570	668	999	1669	1766	1577	1430	2675	5399	592	1758	1795	939	280	1216	1810	2534	2083	2331	1827
ENSG00000036257.11	4613	3823	1274	4591	2945	5372	4277	658	5504	5498	2904	1267	2631	3837	2740	5748	4200	4667	4445	1811	859	5846	6423	4747	2448	5871	5719	2168	1722	1197	1630	1958	3157	3811	4333	3513	5162	8796	1240	4328	3394	2033	570	2434	3952	4754	4439	2685	3060
ENSG00000036448.8	418	813	647	1067	831	1308	335	659	292	1064	416	402	331	354	548	630	860	383	743	387	675	531	946	635	538	620	652	1062	695	601	396	402	373	705	727	363	1006	245	956	931	797	27	776	1646	368	1702	244	512	1041
ENSG00000036530.7	399	274	134	203	69	61	86	239	219	178	146	59	367	75	126	369	45	100	290	31	98	87	38	309	101	218	76	140	33	108	43	42	56	34	654	29	105	74	62	271	76	220	113	115	472	30	223	85	39
ENSG00000036549.11	2460	1891	1672	2604	1529	3850	3023	501	3744	2884	1851	854	1218	2976	1344	2529	2033	2500	2128	974	529	3966	4157	2751	1607	4158	3002	1310	1234	907	1020	1571	2471	2460	1776	1550	3367	6484	838	2258	2033	1334	497	1728	2051	4049	2317	1302	2111
ENSG00000036565.13	4	1	1	0	1	2	6	1	3	1	4	1	15	2	0	3	2	2	1	3	1	6	6	2	1	3	11	4	13	4	0	0	2	6	0	2	6	1	3	0	2	1	10	0	14	15	0	0	2
ENSG00000036672.14	439	70	547	331	817	2033	467	176	407	239	471	199	130	452	161	71	1074	274	254	32	494	1017	2123	117	293	792	367	293	1082	294	314	390	470	1371	49	107	983	2000	137	321	323	119	295	298	201	932	699	218	1275
ENSG00000036828.12	9	13	2	1	23	3	2	0	3	4	89	3	41	6	2	2	2	3	0	1	5	262	21	3	154	27	7	0	3	5	8	0	136	19	7	7	2	9	4	9	7	1609	0	3	2	30	0	2	1
ENSG00000037042.8	1537	872	1746	1043	1568	1918	2417	457	1801	1379	1189	563	661	2113	658	951	1013	720	1090	513	329	1878	2802	547	1100	1155	1844	707	1609	640	1153	1097	1343	2280	776	1182	2429	3662	424	1528	806	1398	546	1058	1093	1256	1172	1214	2129
ENSG00000037241.6	1391	1144	926	1238	1201	1161	952	782	856	1378	1066	1668	1051	578	1132	1695	2764	1439	1276	1523	1409	922	1333	1007	860	842	2996	1672	1313	1350	1111	675	684	800	1192	1228	1341	1176	1240	1532	1319	1648	1009	1770	1833	639	1778	2071	1183
ENSG00000037280.14	614	610	706	585	481	1427	657	181	577	294	994	119	290	523	320	358	321	527	497	339	78	1257	1312	449	190	864	742	362	438	312	275	187	1075	643	254	384	531	1177	138	602	313	245	135	373	506	706	397	389	928
ENSG00000037474.13	4471	3735	2281	4343	2298	3968	2744	783	3587	5305	3936	2041	2682	2687	2817	4470	7967	4295	3656	2519	1038	4100	5401	3515	2205	4209	8430	2476	2018	1304	1782	2287	2290	2760	4314	3541	4460	5410	1514	3995	3094	4873	835	2927	4413	3803	4170	3059	2919
ENSG00000037637.9	3398	2602	2195	2912	3088	4766	3258	1267	3321	2858	1842	1595	2478	2750	2045	3468	3283	2854	2804	1770	1435	3239	5611	2720	1802	3352	3249	2219	2001	1617	1503	1858	2535	3127	3089	1814	4266	5780	1387	2800	2418	1560	1439	2374	3147	3221	2959	2798	3177
ENSG00000037749.10	292	356	48	484	71	798	519	31	969	770	672	62	115	632	104	533	325	534	302	53	22	670	885	792	228	1225	663	43	47	45	62	182	685	374	334	240	629	1679	52	254	170	327	37	84	208	1152	125	146	105
ENSG00000037757.12	2003	1468	677	1777	922	1189	1276	252	2139	2386	1612	613	1359	1431	998	2180	1847	2026	1839	1142	202	1283	1853	1258	995	1859	3088	1233	627	534	748	925	925	1259	1795	1990	2066	1783	532	1655	1210	1422	323	929	2295	1013	789	1146	1141
ENSG00000037897.15	679	385	879	733	384	670	570	565	527	684	397	723	431	351	400	417	704	582	485	822	515	610	906	310	175	514	1371	671	761	612	464	575	321	406	411	616	1013	820	437	595	519	552	573	899	609	421	659	899	826
ENSG00000037965.5	2	2	28	563	7	26	1	0	0	1	10	12	0	9	3	61	18	0	2	0	5	1	1	7	0	12	10	0	1	2	0	0	1	1	1	1	3	479	2	402	1	1	0	27	0	0	1	141	3
ENSG00000038002.7	1217	689	467	936	569	841	941	343	1182	1097	909	641	952	752	736	1355	1071	1463	1100	601	351	959	924	1313	631	911	1252	757	555	531	470	329	862	348	1541	888	914	1350	674	1134	1143	597	255	782	1485	875	1024	764	488
ENSG00000038210.12	2100	1346	467	1579	1249	2188	979	259	1158	1663	1027	818	1421	855	1466	1842	1922	1957	1399	928	334	2371	2604	1891	847	1811	2287	950	1085	443	710	769	1255	1477	1831	1320	1358	3302	598	1468	1849	1256	310	1398	2041	1676	2074	1473	670
ENSG00000038219.11	3577	3335	854	4421	1689	6245	4283	183	6790	4821	3852	722	1737	5051	1656	4675	2475	4024	3143	766	277	7214	6691	4927	2134	7928	4534	1174	1053	473	816	1699	4475	3813	3261	2592	5401	10659	498	3224	3085	1423	187	1462	2953	7234	3451	1221	1933
ENSG00000038274.15	6043	5337	1592	6595	3618	5961	7155	517	7461	7208	6503	2207	4079	6010	3847	7667	7963	7158	6890	2266	1168	7586	13091	7045	4820	7404	9009	3412	3432	1470	2079	3228	4114	3867	6331	5431	8634	11865	1399	5439	6083	6884	798	3421	6181	7376	6573	4685	4731
ENSG00000038295.6	48	1	1	16	22	107	254	3	141	16	347	8	27	84	7	142	10	9	19	0	2	92	181	12	12	301	230	3	16	2	1	11	55	27	0	7	41	43	3	4	11	6	3	12	12	24	11	25	23
ENSG00000038358.13	5443	4470	550	4391	1860	3196	2849	108	4307	5263	2177	414	2338	2667	2469	6147	5335	4566	4242	1913	225	3424	4662	3759	2305	4733	6615	1436	908	419	1204	1809	2808	2528	5068	3608	4366	5864	460	3424	2442	1673	94	1251	5180	3495	2556	2756	2395
ENSG00000038382.16	3665	3401	1878	3178	1510	4656	4037	208	6297	4907	7968	601	1086	3592	1262	3718	7923	2622	2421	1215	249	5237	5569	2638	4125	5381	8458	898	1240	421	995	2218	4837	8012	2370	1830	4931	6844	363	2425	1698	3952	229	800	2014	4506	2296	1888	2812
ENSG00000038427.14	1099	66	1045	3778	453	5495	22490	153	6904	1061	5245	233	262	1286	491	303	1132	742	1598	139	177	22058	11240	902	50	9601	4114	548	1519	781	328	285	3551	5403	225	284	3954	1489	205	1506	585	355	59	322	720	17897	1420	970	3977
ENSG00000038532.13	3196	2990	1625	2707	1379	2431	1767	1364	2423	3019	1913	1872	1817	1920	2041	3946	3232	2640	2513	1655	1356	1705	3696	2452	1438	3072	4023	1861	1137	1503	1034	1006	1924	1583	3335	1884	2558	3162	1384	2466	1998	1063	1060	1704	3355	2454	2509	2095	1374
ENSG00000038945.13	833	241	391	1432	481	1520	2778	190	1473	252	603	225	149	5159	232	299	199	677	1290	386	84	2323	2195	724	260	1585	452	600	701	315	229	2213	908	716	109	92	1945	1396	272	707	424	200	186	223	817	1329	512	532	677
ENSG00000039068.17	14821	5718	8151	5179	17176	47863	9017	1001	10252	17742	20761	4663	4300	28259	2655	9043	29018	5611	4466	2625	5780	37865	42276	3781	9254	20494	14838	3599	15515	2072	3975	12459	38952	33453	3947	7276	10974	46697	3589	2931	7718	22227	1894	7931	5640	39929	8367	5164	7352
ENSG00000039123.14	4195	3014	2064	4369	2831	5303	4170	578	5164	5525	3375	1751	2191	3558	2286	4407	5141	4346	3977	1893	903	4468	7118	4525	2852	5887	6358	1999	1726	1241	1384	1760	2842	3533	3496	3478	5148	5849	1324	3774	3273	3889	484	2319	3630	4700	4050	3712	2694
ENSG00000039139.9	3	19	7	0	2	98	1	17	5	31	327	110	7	1	1	17	448	3	7	10	5	31	59	10	111	72	209	4	26	12	18	40	11	56	35	6	9	58	7	4	2	133	3	11	13	52	8	29	16
ENSG00000039319.15	1037	748	907	1212	637	1994	2110	250	2102	1552	1763	430	479	2057	598	1296	1406	941	1000	357	289	2482	2656	1375	1302	2039	2612	589	643	374	362	777	1494	887	776	735	1773	2994	397	877	964	1219	223	732	788	2079	1259	754	954
ENSG00000039523.16	3671	1786	1882	2728	2704	3673	4064	651	3369	4563	4289	1406	2214	4622	2040	2409	5164	2332	2705	1711	1118	4122	5056	1548	4631	3049	5307	1985	2978	1701	1111	2319	2678	3802	3011	2490	4623	5010	1140	1950	1959	2752	1404	1788	3517	3355	3088	2307	3540
ENSG00000039537.12	64	1	2	0	7	38	1	5	5	117	180	9	2	1	5	20	56	4	1	0	2	1	0	7	0	41	84	0	9	1	2	15	4	3	1	0	2	2	1	4	0	0	2	0	23	17	1	0	7
ENSG00000039560.12	750	91	473	1053	724	5613	1087	90	1354	1408	3498	388	383	2311	476	1671	1601	616	876	258	216	3228	2152	588	964	2908	2071	496	535	253	164	640	1700	1040	312	1403	1723	1770	187	926	794	2040	171	441	684	2908	1018	632	1117
ENSG00000039600.9	26	7	22	37	16	62	47	2	89	6	25	2	5	169	33	15	28	19	33	2	3	61	142	30	7	81	37	5	28	5	13	12	103	60	97	6	81	30	4	38	16	7	5	8	16	79	22	23	25
ENSG00000039650.8	3375	2500	2874	2560	1967	1166	2358	2570	2302	2592	1430	2433	2608	1782	2074	3634	3030	2578	2660	2157	2317	1934	2797	1929	1712	2199	3768	2688	1975	3448	1716	1203	1649	1860	2992	2522	2858	2584	2098	2961	2131	1957	2544	2748	4237	1728	3163	2122	2358
ENSG00000040199.17	378	250	175	488	218	882	594	47	823	587	499	124	165	989	173	300	646	364	343	150	67	792	932	427	545	916	870	199	188	111	135	287	754	356	264	290	823	878	87	275	317	395	72	216	247	769	613	187	448
ENSG00000040275.15	1685	1970	626	2045	814	1183	1170	234	1627	2183	778	670	1043	634	1286	2990	2115	2450	1968	688	358	1302	895	2554	227	2073	2772	1079	411	548	929	353	644	704	1862	1875	1452	1751	545	2336	1850	512	170	1415	2171	740	2583	1824	928
ENSG00000040341.16	3146	3310	1082	3947	1333	2084	2160	785	3264	3731	2033	1697	1509	1601	1951	4726	3448	4054	2956	1430	972	2105	2434	5139	1754	4741	6567	1623	663	1025	983	954	1316	1319	2706	2323	3055	3872	1205	3017	3770	2739	547	1598	3015	1784	3920	1986	921
ENSG00000040487.11	1697	899	2418	1093	1778	1653	1280	953	905	1024	1500	924	985	740	820	1015	3328	828	1047	924	1116	1463	3236	577	1432	819	4159	1138	1924	1230	878	1161	1928	1947	806	919	1543	2685	755	1257	735	1041	1447	1169	1138	1063	1357	2232	2079
ENSG00000040531.13	2425	1072	1357	1590	1714	2130	1686	778	1513	1299	931	751	676	1339	930	1296	1323	1264	1363	552	580	1575	2000	922	431	1557	1865	1286	2204	1401	965	945	1457	1817	976	586	1760	1426	632	1816	1161	576	792	1364	1873	1553	1200	950	2396
ENSG00000040608.12	799	299	583	801	509	477	1079	510	973	491	170	279	313	440	595	460	582	743	1232	416	312	738	197	572	242	746	759	1200	671	1573	1394	147	1177	382	578	451	1750	223	628	1209	677	256	201	531	1362	280	1017	891	535
ENSG00000040633.11	3225	3435	1412	2547	1857	1467	1931	1308	2199	3653	2151	3278	3406	1673	2500	3581	3014	3058	2885	1971	1765	1977	2332	2439	1039	1947	2845	2655	1856	2471	1880	2281	1233	1780	3070	2588	2985	1370	1785	3031	2396	1622	1324	3133	3651	1630	3363	2775	1238
ENSG00000040731.9	3	0	98	48	8	24	20	3	153	1048	400	241	14	131	35	0	0	57	77	68	0	63	1	47	1	36	13	3	1	5	29	3	2	0	13	70	11	42	0	52	4	98	0	27	0	19	6	4	26
ENSG00000040933.14	4101	3991	1668	4005	1609	3450	2882	707	3808	7347	3347	1639	2724	2900	2440	6360	7941	3700	2978	1438	1177	3252	4460	4578	3609	5073	8550	1997	994	1150	1150	2237	2869	1691	4247	2896	3516	5006	1137	3712	3060	2857	593	2038	4129	3364	3181	5702	1654
ENSG00000041353.8	81	257	20	136	120	282	43	45	102	166	167	42	25	95	106	148	231	76	118	56	30	1186	184	78	108	303	382	41	96	9	13	44	915	94	129	59	54	196	35	127	99	158	12	23	38	1224	64	197	49
ENSG00000041357.14	11174	9693	8366	11624	7033	6456	7769	8231	8132	8202	6796	11615	9135	4622	10295	16581	19472	13116	10085	10255	10146	5298	9032	10683	5564	7540	15297	13992	7083	11499	7729	3353	3845	3654	10859	7918	11500	7699	12000	12472	11155	4656	7296	13872	15264	4012	16035	19402	7356
ENSG00000041515.14	24	3	22	4	6	22	21	6	21	14	78	8	9	13	10	19	35	14	20	0	3	1	134	5	17	23	21	8	23	15	1	14	15	4	4	10	47	25	6	13	4	54	0	2	4	9	2	18	38
ENSG00000041802.9	2953	2354	3302	2824	1544	2582	1996	901	2783	2782	1943	1350	2474	1646	1726	3769	2713	3141	2732	1716	963	3165	3305	2388	1534	3229	3634	1607	1615	1399	1376	1880	1783	2117	2379	2540	3355	6803	1306	2575	2053	2900	778	2622	3486	2462	2446	3703	3581
ENSG00000041880.13	1240	1215	721	972	1337	1488	1673	213	838	2424	2277	690	1683	2448	443	717	2059	635	815	1541	305	1654	5043	481	7403	873	1118	407	1376	409	509	1033	1095	1350	1370	2219	1611	391	348	1215	514	3547	480	587	831	2431	782	1522	1492
ENSG00000041982.13	2305	532	169	699	491	2509	11276	353	1265	278	12429	578	1387	1277	238	134	723	372	1773	611	129	313	460	278	223	754	1133	537	1014	1583	955	225	5499	590	357	422	10897	356	1617	1253	194	206	65	105	794	1629	374	550	1673
ENSG00000041988.14	1514	1220	2141	1104	1402	1476	1501	1634	1347	961	694	1768	1302	1109	1247	1677	1147	1214	1653	1126	1599	1420	1488	1028	705	960	1316	1885	2139	2501	1092	733	848	945	1302	1157	2408	1116	1534	1571	1117	689	1393	1829	2037	972	1882	1343	2236
ENSG00000042062.10	2175	554	2707	2175	1306	2182	3270	508	2945	3479	1070	87	1141	1974	1131	1615	1371	1656	821	515	90	918	11680	1383	4312	1699	9413	1048	1422	523	1433	85	334	2568	2765	3189	2188	2820	337	2197	1732	196	524	922	1353	3012	4736	3197	7167
ENSG00000042088.12	2668	2784	905	2688	959	938	1107	1014	1821	2937	1317	1525	1903	577	2131	3933	2607	3576	2310	1502	1050	987	1381	3148	640	2339	3906	1982	646	1466	1368	571	516	700	3401	1999	1837	1549	1593	2895	2232	1323	761	2411	3434	1091	2507	2605	664
ENSG00000042286.13	824	330	725	634	532	1189	1046	444	843	1066	1109	269	363	921	392	492	630	404	520	405	293	1119	1099	368	561	629	797	421	801	453	382	316	713	827	422	479	1149	965	420	625	417	975	554	460	588	864	613	1514	789
ENSG00000042317.15	701	432	538	578	362	520	782	292	601	844	611	454	356	660	368	587	598	497	534	377	283	651	718	568	415	543	622	444	524	476	347	353	227	336	389	502	695	661	402	608	454	738	316	647	613	414	600	289	590
ENSG00000042429.9	2617	2082	682	2278	1168	2083	2103	189	2380	2526	1679	747	1617	1778	1407	3139	1789	2414	2235	1008	287	2343	2837	2617	1484	2774	2521	1162	822	611	890	920	1170	1789	2160	2187	2550	2660	580	2005	1824	826	234	1419	2493	2148	2055	1553	1473
ENSG00000042445.12	3009	1564	1185	1164	2303	6709	2916	449	2910	4513	4124	614	1380	4196	707	2398	3051	1934	1854	1199	465	4424	3616	1507	1809	2165	5466	1206	1352	596	1042	1985	3906	3807	1683	1984	3157	2969	763	2471	1586	4314	420	1241	2186	4299	1375	1640	1757
ENSG00000042493.14	11555	5446	4592	10202	6691	7124	5087	11934	5784	4712	6832	7705	5125	8082	2812	6916	7618	7420	6922	14825	9048	4844	7533	6311	3104	6895	10498	14841	8354	9630	3385	3842	3506	1896	6366	4400	6431	2790	10925	7500	7241	5336	8093	6585	13669	5505	4643	7238	3958
ENSG00000042753.10	5773	4900	5213	4048	4024	2197	3010	9239	2682	3868	2501	8971	5415	1847	4744	7044	5859	5420	4964	6163	8794	2663	3080	3126	1963	3029	5348	7790	6079	10366	4005	1832	2778	2656	5311	3628	5290	3316	7252	5667	4245	3967	9365	7805	8400	2268	5443	6371	3596
ENSG00000042781.11	11	13	12	6	2	17	3	1	14	23	8	2	11	14	4	4	29	7	9	6	8	24	9	3	17	5	21	2	25	3	2	3	8	16	13	7	6	21	2	4	5	15	0	5	4	22	11	10	0
ENSG00000042813.6	7	2	4	3	10	28	1	0	0	9	18	0	20	5	5	4	24	2	1	1	0	6	7	4	9	6	6	3	4	1	1	1	11	6	3	3	3	0	1	5	2	35	0	0	8	2	1	8	3
ENSG00000042832.10	99	55	189	142	43	87	85	55	275	188	206	57	100	52	76	129	113	185	63	351	15	177	51	201	140	327	98	88	33	35	67	247	190	100	141	92	168	172	38	233	116	557	14	88	75	225	212	23	229
ENSG00000042980.11	328	228	163	338	105	527	1079	56	491	295	1409	123	341	2304	69	58	116	130	346	218	50	817	1032	86	493	459	464	149	381	74	106	145	600	98	512	64	722	564	72	346	164	561	69	75	248	1078	263	124	342
ENSG00000043039.6	35	18	3	3	2	3	1	1	0	30	24	8	10	4	3	3	12	0	0	1	5	2	5	3	4	0	16	8	2	2	1	6	4	0	544	46	2	0	0	1	1	177	1	0	8	11	2	3	5
ENSG00000043093.12	1790	1587	800	1873	1211	2766	1998	345	2182	1968	1388	724	853	1473	1158	2348	1492	1743	1690	719	355	2550	2469	2383	1134	2375	2015	1016	788	602	588	842	1381	1649	1386	1154	2307	4375	609	1607	1693	1519	285	1088	1578	2313	1857	1870	1310
ENSG00000043143.19	6226	3070	3872	4986	3914	6079	6664	1602	8040	8724	4571	1982	2544	6828	2383	2933	3237	3141	4417	3090	1437	6489	13423	3617	4152	6067	5659	2440	5118	2349	1514	6658	6808	7267	3708	3152	8623	10888	1373	3612	2513	7274	2270	2127	3639	10215	3343	1506	5398
ENSG00000043462.10	8188	8619	2272	9187	1859	1126	3196	1204	4494	4796	3624	4176	9425	4669	5740	10346	3731	8362	7878	3046	2008	1153	5175	8625	3089	6069	5688	5806	2318	2809	2350	2226	903	794	10764	4796	6484	2325	3047	6882	7424	316	1466	4430	8985	3668	9019	3022	2176
ENSG00000043514.14	2298	1790	1681	1927	1991	3099	1676	656	1247	1431	1329	981	1216	1078	1319	1988	2250	1736	1192	1095	865	3094	2393	1784	1439	1745	4147	1378	1881	848	622	1605	1352	2375	1661	1071	1969	3567	1100	2155	1847	2127	709	2287	2096	2065	1949	1734	2775
ENSG00000043591.5	16	44	34	38	10	11	219	28	51	67	25	12	5	119	24	28	6	16	47	15	15	83	19	20	101	100	27	21	8	27	10	21	13	1	20	36	48	47	19	26	11	65	9	23	28	38	41	14	51
ENSG00000044090.7	3455	2539	3481	2738	3559	7142	4600	1335	5622	2058	2799	1074	1264	5581	2148	3258	3065	2745	3360	919	943	6365	3815	2074	1112	3838	2967	2420	3079	2148	1635	1054	5859	3693	2060	1207	5875	6550	1159	2778	1705	926	887	2977	3384	5326	2116	3257	4296
ENSG00000044115.19	12849	4948	8732	11287	16562	31656	19859	1664	19492	15529	20565	3143	4054	16506	5391	7500	24635	9046	11535	6082	2525	29182	33247	5340	11052	18024	23439	5782	11815	3667	5901	7110	20827	28814	5047	5925	22504	29101	2556	11369	6397	17278	3282	8965	8117	27129	9887	16725	19207
ENSG00000044446.10	4603	3163	2993	3127	2257	3933	2326	2017	3697	3846	2378	2429	2619	2278	2524	5259	2990	3585	3046	1891	1684	3716	2454	3438	1691	3852	5001	2576	1852	2229	1606	1201	3151	2676	4064	2880	3187	4378	2003	2912	2561	2448	1307	2985	4936	2850	3620	2497	2112
ENSG00000044459.13	745	481	342	864	697	1954	1559	147	1665	843	635	220	267	1517	308	481	592	757	929	265	98	1653	1058	979	548	1177	966	357	224	230	316	362	1003	1156	318	439	1522	1059	226	732	605	607	113	543	645	1217	1084	860	896
ENSG00000044524.9	938	9	163	515	252	599	1418	9	574	81	278	14	37	255	284	3	15	207	295	4	15	362	217	210	10	644	143	74	663	18	53	9	101	3817	13	22	794	1170	9	23	172	59	77	43	77	697	26	437	306
ENSG00000044574.7	32942	25058	14518	31582	43883	67642	26141	7684	34992	23751	25068	19085	19950	21968	29142	21946	51471	21545	27994	24678	14698	34127	59986	19567	12254	28140	37814	16832	23860	12990	15356	19777	48953	32268	27240	22251	52566	64634	13079	24188	19353	18332	13071	28322	24165	30977	27041	42893	34297
ENSG00000046604.11	4624	2208	2441	3477	3741	13808	5490	519	4976	10590	4743	1196	1346	2691	1564	3075	3461	4976	3009	1452	613	17831	11654	4254	2826	8372	5499	1237	2245	716	1344	3089	12026	8423	1727	3145	6584	20529	717	3033	3509	4675	759	1322	2371	10717	4419	2111	3633
ENSG00000046647.12	1526	810	1171	893	1217	1018	1242	775	1359	1923	839	878	984	954	879	1647	1530	1111	1067	892	452	1164	1515	934	625	1026	1775	1144	922	979	753	564	447	824	1106	606	1370	1073	827	1130	975	1562	594	1185	1631	749	1391	940	1093
ENSG00000046651.13	2929	1953	2181	2297	1884	2872	2169	849	2638	3659	3382	1289	2170	2456	1695	3929	3452	2299	2175	1237	776	3524	3757	2410	1820	2215	4525	1625	1695	926	1174	1169	1843	1651	2477	2067	2198	3404	1159	2128	2324	3787	634	2220	2697	2391	3533	1811	1707
ENSG00000046653.13	226	85	149	108	171	268	189	47	262	225	259	46	73	245	46	125	128	135	71	81	29	250	276	109	139	446	258	58	91	32	58	74	163	315	81	73	218	265	26	132	93	102	13	76	87	477	169	65	144
ENSG00000046889.17	376	36	145	384	460	607	634	29	743	133	850	17	62	1852	87	73	174	284	236	18	9	1941	488	382	74	797	509	78	61	42	179	52	2420	971	58	104	761	355	25	258	296	136	49	52	147	1059	326	72	408
ENSG00000047056.13	2668	2152	1044	2173	1782	3728	1957	275	2494	3873	2201	550	1119	2249	1378	2852	3027	1675	1612	1346	284	3200	7625	1723	2530	2077	3160	803	1392	405	625	2137	2579	2462	2431	1107	2317	6290	420	2086	1223	1881	354	1118	1845	3153	1497	1302	1944
ENSG00000047188.14	1964	1724	708	2339	716	2550	1946	254	3174	3146	2494	524	887	2729	1003	2770	2755	1978	1463	741	326	2761	3113	2480	1468	2698	4135	779	453	284	588	1272	1518	1218	1946	1604	2115	3871	269	1738	1630	1561	140	856	1501	2409	1942	1104	1077
ENSG00000047230.13	1328	743	1067	1223	982	1875	1254	348	1595	1945	1349	584	912	1103	661	1363	1416	1270	986	547	385	1952	2189	1102	740	1447	2266	836	670	537	568	427	762	1157	1064	957	1796	2211	449	1433	1047	2323	390	951	1127	1391	1295	1091	1266
ENSG00000047249.15	4156	3832	1839	3321	2640	4512	3304	757	3104	3818	3530	2436	3460	2374	2639	5124	6413	3938	3519	3001	1887	4132	4705	2989	3273	3235	7790	2784	2515	1662	1806	1910	3245	3388	4410	2589	4250	5682	1697	3787	3141	6184	876	3198	4551	2848	3757	2913	3201
ENSG00000047315.13	7036	6901	1615	7386	3351	7455	5121	420	7617	7824	4392	1629	4292	4521	4066	9397	6642	8597	6401	2784	779	6129	9545	7906	3529	8967	7961	3007	2152	1310	2398	2710	4732	4899	7286	4888	7054	9265	1345	6918	4905	2772	507	3118	6414	6473	5396	3682	3864
ENSG00000047346.11	2386	1901	1154	2386	998	3524	2799	172	2904	4738	2476	565	1179	2283	1192	3168	2163	2251	2136	760	247	2552	4873	3052	2695	3656	2803	958	589	409	678	1130	1486	1905	1939	1469	2700	3523	399	2103	1740	876	92	1218	1785	3219	2339	1075	2045
ENSG00000047365.10	2147	2701	755	2434	419	1511	1233	462	2905	2480	2639	1054	2097	2483	1390	3246	1403	2277	2136	1036	506	2005	2099	3801	1804	3401	1765	1323	431	631	541	1038	1229	468	3037	1488	2324	3717	679	1476	1870	681	309	1229	2089	2131	2017	965	847
ENSG00000047410.12	9307	8715	3671	10577	4386	10282	9391	766	13561	19424	5773	2599	5349	9429	5390	11438	9060	10698	8066	4303	1281	11559	12260	9966	7651	15160	12681	4117	2814	1783	3634	4686	7032	5932	11117	10904	11659	15753	2364	8995	8321	11741	746	5796	8689	11347	9421	7103	4704
ENSG00000047457.12	27	5	6	6	15	9	33	15	8	16	424	8	38	41	7	11	1	10	8	3	2	5	31	10	1	267	37	5	56	2	4	9	1	0	3	5	6	19	4	12	9	11	0	0	23	148	8	69	1
ENSG00000047578.11	1538	1079	995	1227	973	2023	1244	250	1926	1774	1117	484	714	1386	848	1825	1227	1115	1156	607	222	1587	2025	1270	711	1721	1627	690	546	380	442	640	1457	1562	1101	877	1597	2394	407	1208	819	578	274	854	1449	1830	1003	1026	931
ENSG00000047579.18	2435	1655	1252	2181	1532	993	1758	1542	1678	1747	1345	1785	1684	1027	1854	2090	2107	2224	1986	1356	2034	1048	2351	1576	886	1484	1877	2391	1737	1998	1573	762	600	880	2097	1346	2206	1657	1662	2323	1771	880	1215	2417	2839	967	2663	2394	1394
ENSG00000047597.5	43	65	46	110	86	52	22	12	64	195	251	26	50	108	41	12	58	53	47	15	4	66	710	81	307	80	500	15	70	12	25	102	169	39	22	82	131	107	19	35	68	486	35	34	33	24	36	1705	384
ENSG00000047617.13	51	13	58	22	29	41	40	17	31	48	110	6	27	27	22	10	26	24	28	16	6	46	53	9	14	51	139	6	24	10	11	28	66	26	15	16	49	32	6	24	15	27	2	14	26	51	21	42	86
ENSG00000047621.10	1285	892	955	1273	953	1176	859	633	1164	1500	912	731	796	995	803	1483	1477	1218	993	792	530	1122	1107	1366	499	1396	1821	841	661	778	611	681	785	868	1034	761	1409	1559	719	1279	983	721	366	1132	1187	987	1132	1286	862
ENSG00000047634.13	577	699	685	961	428	850	1144	135	1044	1596	2804	325	581	1191	620	624	2309	357	502	296	248	979	1185	613	1359	807	4090	270	455	150	258	622	441	735	648	890	802	1633	208	492	478	1228	94	305	446	801	618	856	668
ENSG00000047644.16	2600	1753	2951	2869	2932	7190	1328	435	5245	3593	6150	689	1338	5948	1326	3307	11391	2029	2754	650	475	5323	7939	1982	2289	4263	17749	784	2308	737	1178	1774	4032	4694	1928	1659	5918	7456	727	2602	2161	3733	475	2093	2075	4950	3576	2486	3641
ENSG00000047648.20	98	42	101	183	85	197	557	23	1606	196	271	33	30	1158	61	21	85	51	295	16	14	201	984	69	64	424	885	33	83	22	24	244	154	356	48	111	706	159	37	164	97	89	20	18	59	215	102	773	554
ENSG00000047662.4	143	32	16	61	69	89	46	6	47	43	35	8	46	41	27	63	40	31	44	21	5	67	76	34	42	57	56	29	45	11	31	12	61	117	48	20	46	70	10	36	58	19	10	31	46	275	73	21	77
ENSG00000047849.20	13137	11150	15723	15007	7312	14356	16820	6780	16928	12912	9576	7813	7609	13959	9438	10852	21983	12455	15207	7377	8555	16263	23355	8120	8221	20244	17433	10403	11872	9014	8557	4266	12340	10839	11687	7542	25655	6742	7574	14513	9822	7456	9547	8682	16937	15302	14991	16930	19817
ENSG00000047932.12	3237	2738	1740	3079	1749	4555	3438	339	4589	3703	2960	1048	1686	3607	1751	4068	2846	3238	2780	1007	343	4407	5841	4068	2030	5050	4386	1434	1128	730	1049	974	2476	2575	2615	2658	4221	5200	726	2754	3142	1298	241	2022	2582	4230	3779	1662	1985
ENSG00000048028.10	1235	756	909	1238	1220	3279	1538	236	1542	1803	2594	283	602	1921	496	1353	1637	886	1040	742	300	3974	2855	914	2755	1851	1430	466	760	379	562	907	2625	1531	804	1205	1755	4722	294	962	839	1099	333	783	880	2834	1191	1017	1447
ENSG00000048052.20	359	222	102	276	155	281	391	55	644	2426	1169	269	374	1002	100	733	1453	262	287	253	210	215	625	316	2035	603	2239	126	352	57	122	134	287	59	503	508	468	344	101	244	208	1474	53	100	173	405	552	735	164
ENSG00000048140.16	1558	861	840	1078	1383	1874	865	979	886	1301	1619	1200	1109	1132	838	1189	2690	840	874	920	1061	2668	2211	714	1056	1150	2216	1033	2364	811	555	844	2367	1443	976	618	1521	3293	717	1004	610	2026	977	1390	1237	2340	1003	2121	1596
ENSG00000048162.18	988	902	975	983	537	503	486	733	597	1017	755	1285	1129	319	830	1003	1617	986	744	1473	896	458	615	725	522	717	2200	1150	830	1166	807	494	385	448	924	1113	933	631	949	1077	977	1711	705	1455	1298	393	1551	1336	637
ENSG00000048342.14	219	101	425	170	108	550	815	95	492	781	599	144	197	750	97	73	446	197	184	210	130	542	774	167	843	575	502	138	176	157	285	570	362	375	158	218	669	730	95	194	223	556	126	304	172	516	183	316	409
ENSG00000048392.10	1264	1644	589	1281	664	3154	1948	124	2417	1553	2022	545	706	3098	689	1384	2224	1115	1208	614	363	2213	3232	1325	1706	2168	4132	568	890	293	429	914	1492	1930	1206	719	1959	3151	276	1051	889	1828	170	849	813	2888	1216	791	1052
ENSG00000048405.8	1190	1237	652	1322	569	1558	1408	228	1632	1498	1167	463	819	1306	671	1477	1064	1117	1103	420	243	1603	1970	1699	638	1923	1717	624	510	419	346	748	877	906	1227	1022	1446	1937	382	1037	1042	818	196	682	996	1958	1281	603	691
ENSG00000048462.9	100	162	15	14	35	18	26	13	16	197	144	74	169	33	2	4596	12901	16	23	62	1814	4	24	11	179	2	1848	1	141	16	13	184	3	3	225	19	8	3	44	2	7	194	10	12	30	93	3	112	145
ENSG00000048471.12	2413	2989	766	2372	911	2377	1879	397	2380	4708	3769	1472	1929	2278	1245	9386	12883	2195	1699	1824	1404	1750	3473	2453	6741	3278	18257	1025	1014	641	786	2413	1790	1702	3614	1339	2491	3717	567	2159	1445	2345	622	1181	2450	2644	1424	3095	1325
ENSG00000048540.13	302	1199	28	155	48	66	30	84	517	15582	5904	4265	1573	18637	96	3814	6442	176	2522	2154	972	2855	181	1040	5544	367	4078	18	25	31	8	3842	6	5	2163	6	774	10	8	101	17	3	578	3	1713	8397	1044	101	11221
ENSG00000048544.5	2721	2212	1326	2143	1889	2902	2261	986	1968	3073	1807	1617	1624	1608	1689	3172	3778	2847	2131	1341	1181	1716	3529	2519	935	2528	3564	1851	1373	1428	1268	1305	1055	1980	2413	2272	2557	3271	1306	2707	2353	1349	822	2693	2513	1984	2994	2735	1830
ENSG00000048545.12	5	1	1	2	1	7	1	0	2	3	2	1	3	1	1	3	1	0	2	2	0	9	22	4	0	2	2	2	0	3	3	1	3	3	0	1	0	4	4	3	2	0	0	3	3	3	3	3	0
ENSG00000048649.12	3148	2598	1783	3748	1880	4850	4471	567	5651	4734	2738	1091	1714	4565	1875	3826	2881	3235	3173	1171	517	5045	5393	3912	2353	6257	3718	1657	1353	764	1181	1633	3241	3174	2851	3139	5844	8665	963	3475	3025	1342	332	1694	2925	5280	3698	2031	2403
ENSG00000048707.12	2967	2631	1964	3102	1865	4751	3330	756	5611	4359	3824	1134	2067	4591	1627	3700	2899	2508	2854	1735	690	5177	4800	3282	2508	5075	4821	1633	1672	1118	996	1837	3786	2944	2767	1696	4787	6749	1149	2689	1887	3241	652	2062	2574	6156	2647	1722	2386
ENSG00000048740.16	10169	16702	3998	9816	3792	3498	5871	1560	8061	16914	9118	4841	7858	4488	6541	21894	11832	10358	9321	6505	2312	5089	8254	11508	7611	10342	19132	5607	2708	2697	3479	6622	2992	4208	12418	9803	8095	10493	3358	9127	8245	8271	1736	4665	10511	6983	9251	7363	4037
ENSG00000048828.15	8607	8890	7052	9357	5529	11882	10178	3219	11384	15734	9653	5395	5752	9886	4980	10019	13916	8075	8210	7675	3758	10638	16915	8646	5846	12283	19555	5545	4880	4073	3491	6168	9328	7360	8476	7538	11697	20097	4083	7888	6934	8061	3443	6395	7561	10571	9265	7163	6340
ENSG00000048991.15	4075	4456	1426	4480	1238	1129	2019	1660	3573	4835	2345	2957	2799	1116	2827	5962	3665	5635	4310	2085	1681	1084	2690	5404	1194	4816	5609	2918	699	2085	1674	716	923	764	5079	3963	3144	2365	2552	4228	3855	1169	1343	3192	5097	1503	4594	2763	824
ENSG00000049089.12	2639	1636	2895	1096	2484	5599	2514	116	1027	181	427	157	242	850	581	221	267	641	1013	221	65	17437	3126	533	168	2311	349	212	8013	917	881	195	4502	2023	182	35	2854	10104	445	2810	426	16	803	1290	624	2420	4359	129	3569
ENSG00000049130.12	2223	408	1093	1353	2550	10167	3950	181	4030	2312	1220	196	225	3275	616	127	756	1047	2383	146	141	12599	2690	1486	870	3245	1407	499	1215	296	400	558	5123	9710	145	258	2194	8460	183	1115	900	373	39	1134	493	11695	981	484	1820
ENSG00000049167.12	640	462	423	660	506	710	578	169	642	593	537	362	321	401	351	578	569	578	503	290	192	767	814	619	369	683	816	364	311	213	247	220	407	613	359	371	605	1011	246	597	522	316	146	357	589	554	539	540	488
ENSG00000049192.13	54	95	25	116	12	97	12	0	26	77	187	12	30	58	44	88	57	61	54	5	7	108	19	105	18	68	123	19	10	0	10	20	57	41	43	47	82	211	14	46	48	17	2	18	45	36	32	35	30
ENSG00000049239.11	7693	5241	3551	7337	3558	7937	5200	2570	9291	9278	5970	3941	4700	8534	4403	6564	6152	5651	6998	4122	2758	9206	7496	5654	5375	9902	9010	5249	3411	4060	2885	3658	5879	5685	6731	4275	9983	10185	3589	7177	4998	3670	1861	4021	7024	8613	5040	5038	4939
ENSG00000049245.11	4747	2953	3575	4287	3375	4998	6121	1489	5974	5459	4522	2567	3114	6255	2285	3751	5605	3270	4612	3123	1725	4574	9118	2894	4588	4411	7225	2418	3822	2297	2113	3412	3255	4149	3149	3263	8003	5333	1435	3944	2646	4796	1806	3108	4099	4446	2656	4121	6820
ENSG00000049246.13	2440	160	1010	2582	1583	2343	6280	63	4277	1139	1793	131	682	3470	684	277	1176	1198	2018	258	97	5736	5680	867	2490	6591	1203	969	2307	745	1357	959	4065	3649	394	651	5327	4559	435	1398	2597	638	109	360	1318	6865	1921	196	4367
ENSG00000049247.12	6	79	14	142	70	4	7	3	7	8	15	12	13	4	64	13	7	2	4	196	10	43	28	2	20	5	11	90	36	2	11	10	4	9	7	2	30	3	6	10	6	10	12	2	13	34	12	9	12
ENSG00000049249.7	257	177	167	279	44	233	141	30	49	71	344	125	226	156	179	132	65	82	121	35	59	336	815	163	106	162	181	116	380	92	39	133	434	173	212	48	228	223	71	157	152	50	57	52	176	979	91	270	92
ENSG00000049283.16	3086	254	1241	436	3762	7758	1029	496	273	3407	2096	504	500	1409	475	2578	5680	934	362	1733	401	2211	6170	407	4146	2184	5711	811	3817	633	827	774	2963	4573	1299	1837	1010	8487	793	655	1698	2781	1320	2227	1592	4810	1676	3039	700
ENSG00000049323.14	6077	2496	1680	5175	2791	7615	1404	61	8591	2422	4159	166	511	8831	1042	336	2111	1278	2564	136	22	10500	46090	1007	1848	8926	1906	1278	1925	368	3923	1514	5689	30508	241	462	6445	11140	130	5919	793	9462	13	720	474	19378	11472	1039	4665
ENSG00000049449.7	4351	1298	7480	4140	5459	7379	5963	4159	4847	2819	4295	2486	1486	5082	2857	2672	3867	2887	4327	1556	1386	6564	9364	2495	1896	4995	3757	3766	8518	4097	2948	1444	4195	4759	1077	2090	9174	12812	4029	4504	3418	2378	3558	3719	3411	6470	5453	7967	5945
ENSG00000049540.15	621	107	463	492	177	714	546	286	231	954	2502	364	493	479	173	777	952	409	672	129	594	197	353	168	102	1568	2682	410	172	196	208	401	220	52	137	660	2011	344	97	441	168	738	98	141	895	235	141	1857	466
ENSG00000049541.9	3391	2496	2255	2988	2741	2238	1876	2466	1930	2714	1593	3514	2096	1029	2487	3074	3600	3495	2668	2933	2871	1723	2474	2270	1226	2223	4578	3480	2480	3329	2239	1127	1133	2098	2730	2583	2879	2611	3125	3186	3006	2444	2233	3654	4132	1301	3258	3065	2155
ENSG00000049618.20	5595	6344	2664	6156	3288	7810	7744	865	8492	9569	6191	2215	3502	5866	3075	7557	7190	5658	5122	2426	1296	7030	14818	6042	6310	8630	8501	2556	2377	1185	1811	3596	5300	5434	5658	4250	7875	16689	1177	5394	4474	4403	1119	2594	4766	8323	5187	4955	4502
ENSG00000049656.12	11779	13569	4508	9123	5616	4729	4700	4636	8421	8010	6670	8410	11051	3936	8446	16127	17294	11756	11692	6745	6526	4136	6937	9721	3632	8749	13612	9028	4575	7835	4899	2641	3969	2849	14350	8157	10450	6893	7453	11113	7955	7716	4280	8013	17875	4152	10265	8912	4958
ENSG00000049759.15	2735	483	7528	1069	4348	4879	5634	1575	3120	1079	1066	613	409	2457	1225	2075	3198	1323	1732	291	978	4137	6442	913	512	2034	5420	1158	5126	2103	1570	1028	3748	4523	181	259	2870	5314	1251	1603	1042	1199	2352	2671	1486	4927	2194	4968	4212
ENSG00000049768.13	440	107	101	97	208	346	240	38	61	149	719	173	228	168	38	106	63	83	73	119	80	130	1524	59	391	79	362	101	1169	72	66	107	184	226	316	120	155	155	71	168	81	26	62	90	146	1144	148	344	255
ENSG00000049769.11	524	515	696	442	544	913	1211	250	813	783	828	463	572	633	419	687	1494	374	671	336	550	689	1054	280	710	634	1940	435	905	638	345	274	446	726	379	534	1057	374	439	718	372	1076	230	436	859	540	569	203	873
ENSG00000049860.12	5661	1321	3386	3819	7625	11388	6942	1352	6908	3235	6281	1775	2040	5334	2622	2590	4263	3236	3880	1869	1209	10253	8880	2572	2632	4406	5195	3084	5809	2469	2235	1991	5649	6148	1835	1789	8518	9938	1882	4284	3317	8831	2547	3717	4324	4771	3592	3361	6197
ENSG00000049883.13	866	779	485	833	547	1327	902	235	1157	1125	906	360	443	1127	424	873	987	743	672	440	233	935	1410	783	729	1166	1466	459	439	323	364	383	600	723	607	445	1270	1651	355	729	692	1180	229	643	695	1101	750	626	644
ENSG00000050030.12	13	1	1	1	6	64	4	4	12	108	31	16	22	7	1	4	31	10	4	3	6	37	2	19	13	31	28	3	2	1	1	137	3	0	6	93	6	52	10	7	4	320	0	4	14	17	1	0	2
ENSG00000050130.16	2059	1625	804	1798	1565	2428	2306	276	2337	2582	2329	906	1428	2198	1181	2284	1785	1853	1868	854	418	2583	3561	1908	1527	2136	2996	999	1443	550	855	783	1640	1893	1541	1363	2659	3937	593	1890	1516	3098	327	1402	1645	1864	1807	1903	1789
ENSG00000050165.16	1081	4475	736	1074	2932	4478	3639	376	1309	1962	4106	617	1287	2833	500	209	6474	310	1598	2589	748	3097	789	641	16809	2413	872	698	598	1412	530	581	31799	769	1768	515	3683	8692	955	1471	863	8606	1877	283	991	2225	445	3763	955
ENSG00000050327.13	624	107	265	295	799	1290	560	227	388	670	729	181	274	514	193	335	645	224	257	364	154	1463	793	117	571	501	622	250	624	251	278	882	1129	1071	243	330	772	2130	199	304	239	1177	269	702	331	1317	356	349	822
ENSG00000050344.8	1539	1474	1981	2875	1044	1487	3166	414	1359	3943	8627	1121	2375	1578	1389	2148	8211	1967	1108	556	797	1914	5545	1912	5926	1404	5120	1182	1174	730	1169	580	2524	438	2660	2675	2122	2597	989	2452	2271	5102	565	1159	2649	2232	2082	6423	1647
ENSG00000050393.10	1869	1534	1121	1808	1335	2212	1636	342	1745	1920	1433	1004	1163	1171	1168	1662	2436	1829	1572	873	660	1746	3695	1696	843	2079	2529	1252	1255	650	915	1117	1271	1483	1633	1281	2171	2906	739	1766	1836	964	588	1541	1731	1634	2468	2196	1095
ENSG00000050405.12	3716	1857	1911	3343	2197	6550	3140	261	4409	8659	6947	1324	1930	5679	1107	10917	7891	2258	2194	2589	705	14320	6873	2113	4096	5243	11953	927	1754	525	830	3912	4438	6351	2493	1831	4881	3343	453	2356	1838	3460	252	2821	1488	9081	2093	3838	2796
ENSG00000050426.14	5851	3728	4653	4298	5337	10389	6182	1688	6191	6073	4024	2428	2765	5075	2840	6744	4565	4517	4479	2409	1445	8858	7689	3566	2077	4098	5402	3972	4624	2763	2573	2575	4283	5703	3402	2341	5454	7715	2300	4320	4470	2169	1856	3772	5617	5810	4635	2903	6240
ENSG00000050438.15	189	104	71	180	32	93	88	62	196	103	137	59	77	296	81	220	204	107	116	41	30	84	76	215	414	196	145	95	32	29	44	57	54	31	110	52	208	70	60	136	92	125	29	51	137	115	132	73	51
ENSG00000050555.16	158	25	62	5	39	168	111	83	20	37	162	24	32	12	7	19	183	7	31	9	17	89	109	9	30	110	76	3	201	27	49	81	106	28	8	43	36	138	64	4	22	163	23	28	92	299	23	1137	75
ENSG00000050628.19	111	39	211	138	92	144	81	26	959	264	663	42	33	523	68	14	28	104	333	22	23	238	494	166	318	807	300	74	278	36	79	78	106	747	51	86	2061	107	30	457	82	34	40	191	52	572	198	66	529
ENSG00000050730.14	36	40	19	78	7	15	38	5	28	13	52	26	48	86	30	780	1333	19	26	18	16	22	80	29	18	52	1301	31	58	18	6	24	15	10	54	7	62	13	27	37	20	1	9	6	44	68	16	404	13
ENSG00000050748.16	2507	1878	918	2331	1215	2162	1910	367	2426	2941	2224	1069	1653	1826	1384	2994	3219	2455	2231	1016	585	2493	2686	2226	1542	2821	4465	1401	1073	754	941	1117	1271	1585	2547	1993	2481	2769	846	2368	1906	2618	398	1629	2520	2007	2303	1684	1213
ENSG00000050767.14	1779	474	1989	2209	288	937	3353	2325	438	362	237	440	312	122	267	442	78	673	270	157	161	511	206	414	136	2393	157	1070	144	3971	3373	40	1476	919	363	356	711	3915	1353	2350	286	1215	991	1306	1055	543	1796	402	3383
ENSG00000050820.15	2763	608	3254	1324	2606	4360	3531	627	2906	1406	2094	465	653	2835	1030	854	3133	987	1738	1083	770	6236	3355	694	1781	2342	6699	1264	2944	1512	626	1218	7173	3608	736	1594	3496	4841	651	1151	811	3378	1068	1394	1448	2872	2078	1436	3624
ENSG00000051009.9	2947	2027	2425	2114	2052	2760	2334	858	2680	3926	1994	1189	1437	2590	1459	2459	1900	1901	2744	1435	819	3345	3282	1765	2322	3108	2939	1795	1563	1157	1045	908	1759	2099	1837	2522	3721	3546	967	1850	1753	1218	755	1720	2795	2521	2495	1887	2859
ENSG00000051108.13	4729	3170	2707	3432	5431	8354	5545	754	5638	4544	6116	2071	3299	7495	2256	3287	6537	2551	3869	3267	1270	6680	12975	2218	5101	6568	7154	1958	5705	1374	1405	7350	4917	7076	2711	1805	7303	7756	1540	2761	2794	3990	1745	2862	3322	12889	3194	3226	8423
ENSG00000051128.17	5592	250	13852	3426	6596	6700	6819	4698	5369	3561	2980	2597	1408	4374	2542	3292	4542	2967	5150	2790	924	2763	6528	1376	1871	2588	4492	4441	11916	6424	3888	1607	4268	9641	1063	6010	10446	3754	3135	5704	2207	6498	4832	3224	4231	3324	8105	15735	9694
ENSG00000051180.15	1692	1465	365	1625	569	156	435	815	1042	1251	325	1591	992	89	1363	2228	1676	2426	1478	1383	929	131	142	1696	138	1402	2090	1597	190	1183	1295	46	109	164	2168	1458	1145	634	1377	1641	1825	105	688	2102	2702	174	1628	1743	140
ENSG00000051341.12	1016	1226	338	1155	224	65	347	260	992	1179	391	283	433	109	604	1646	939	1305	784	420	173	107	135	1611	100	1461	1973	496	39	250	331	33	76	62	1292	983	736	741	389	884	1143	133	64	549	1140	170	1277	881	57
ENSG00000051382.7	1782	1631	594	1723	855	2148	1664	464	2349	2435	1821	948	1338	1653	1004	1852	2101	1883	1509	731	577	1518	3674	1943	1570	2287	2127	880	779	721	675	1083	1332	1099	2141	1165	2213	4802	707	1636	1350	2676	577	1115	1609	1799	1504	1653	1127
ENSG00000051523.9	6599	4914	7900	5914	4235	3265	5507	9082	2688	4076	3964	6197	9364	8208	4447	5277	3785	4687	6641	7822	8319	3798	5807	2958	4826	3429	6017	9116	12920	11159	3301	4331	2544	2229	5550	3690	9047	2590	6215	6470	3694	683	6560	5720	9996	4574	6609	4737	5093
ENSG00000051596.8	1299	895	867	668	1392	996	1516	300	1013	810	898	493	713	313	504	1374	903	857	1220	1025	193	1501	2208	643	220	1326	2191	1216	1320	994	996	404	467	947	994	973	848	3216	452	1538	1496	1055	1056	1851	931	890	1535	1492	1554
ENSG00000051620.9	3590	2373	4197	2917	3411	4726	2882	2509	2746	1752	2377	4195	2826	1846	1080	4396	4410	3457	3294	2833	3164	3989	4213	2874	1827	3073	4615	3935	3061	3543	2448	960	2020	3337	2228	2953	2765	3745	3093	3563	3152	2918	3279	4667	4575	3324	4736	3018	3122
ENSG00000051825.13	2783	2365	395	2902	494	648	1082	323	2750	3894	1573	848	1534	718	1639	4220	2153	3707	2478	891	338	632	1261	4559	495	4644	3785	989	186	426	660	597	676	361	3032	2213	2120	2342	518	2030	1761	505	178	1152	2861	932	1737	1479	284
ENSG00000052126.13	1196	660	769	1657	951	2227	2599	133	2286	2222	1360	262	279	1568	667	1307	1260	1431	1184	466	133	3387	1961	1482	580	2001	2016	517	682	244	432	618	1038	1615	734	823	1550	4583	317	1514	1301	625	106	632	896	2369	1449	1032	1115
ENSG00000052344.14	7177	1650	2180	892	11143	7650	760	2294	324	7428	3855	4227	4319	3750	1268	2383	8731	1367	808	7184	3528	6933	7976	766	3143	2437	2458	2097	12643	1975	1942	7355	11237	6227	3744	1760	1036	7654	1889	926	1347	6404	6897	2556	2440	5339	1299	3005	2327
ENSG00000052723.10	2294	2311	958	2744	1242	2475	2497	328	2745	3519	2501	1082	1519	1786	1359	2869	2836	2618	2294	1158	494	3248	2818	3140	2052	3747	5371	1129	817	581	961	1071	1540	1949	2293	2116	2845	3917	619	2378	2433	1346	341	1393	2149	2684	3273	2262	1576
ENSG00000052749.12	2104	1479	1595	1921	1084	1612	1168	1469	1317	2240	1543	1466	1146	800	1219	1883	2962	1492	1615	2194	1225	1393	3269	905	848	1479	3945	1429	1478	1476	1067	1260	1062	1090	1457	1533	2235	2415	1022	1471	1339	1696	944	1674	1993	1341	1548	2827	2081
ENSG00000052795.11	975	742	632	1023	416	1205	1280	198	1419	1567	1086	419	505	1129	372	1001	978	913	810	515	206	1228	1692	1002	1148	1578	1805	462	386	285	300	1172	715	621	688	793	1536	2028	299	710	712	589	233	548	594	1249	1105	454	971
ENSG00000052802.11	1105	919	703	1384	985	1583	1774	329	1526	1216	1038	885	883	1090	950	1100	1256	1296	1349	1015	508	1297	2375	1329	1251	1692	1279	888	1222	541	616	737	1008	1147	738	1088	1774	2222	575	1417	1549	792	415	1139	1407	1232	1423	1404	1110
ENSG00000052841.13	4482	3432	3125	3998	2875	5472	4901	1051	6014	5646	3454	1292	2269	4579	2232	5585	2771	3730	3511	1651	667	7163	5655	3879	2912	5167	4488	1930	1844	1244	1369	2790	3446	3714	3501	3217	4790	8940	1254	3541	2963	2510	696	2484	3648	5321	3960	2157	2901
ENSG00000052850.5	3	2	0	14	0	5	22	1	5	4	6	1	1	5	0	1	4	1	2	0	0	2	2	2	0	5	5	3	1	1	236	2	3	2	1	1	5	7	0	10	3	1	0	0	2	1	5	8	0
ENSG00000053108.15	202	110	332	255	719	1207	93	97	334	1168	1459	423	1290	123	234	142	210	411	104	439	104	555	609	124	1082	273	1246	204	366	91	121	3326	865	296	90	557	557	4559	171	267	199	3550	793	88	267	386	420	184	905
ENSG00000053254.14	4066	4385	2457	4665	2307	6237	5660	1015	8210	7997	5832	2494	3016	7916	2135	5143	4678	4678	3928	1769	1486	8629	6445	5460	4635	9143	8536	2631	1782	1656	1411	2422	4724	3580	4990	3894	6375	13403	1717	3972	3214	5431	1034	2647	3593	7708	4196	3330	3681
ENSG00000053328.8	2	0	2	9	1	23	7	0	27	89	86	2	1	46	1	58	164	3	10	2	1	8	8	7	148	34	165	1	1	3	1	8	3	1	30	13	29	22	0	11	3	56	0	2	0	20	9	3	13
ENSG00000053371.11	6242	2313	2402	3655	5757	4185	3465	3952	3424	3688	3087	5142	3616	2293	3522	4744	6839	4326	4415	4510	4888	2759	8953	2927	3616	3181	8044	5084	4847	5827	3472	2152	3046	5733	1320	3724	5772	2788	4477	5028	3099	3668	6091	4764	6698	2692	3034	4413	5026
ENSG00000053372.4	3083	2090	3025	3089	2358	2222	2020	2775	1924	2216	1497	3525	2307	1053	2099	2701	3788	3134	2401	3464	2622	2149	2996	1913	1042	1951	5733	3400	2753	3477	2451	1362	1406	1751	2553	2282	3293	3223	2773	2992	2851	1364	2862	4408	3578	1505	3357	4479	2503
ENSG00000053438.8	1619	86	53	524	1300	1383	81	36	116	165	331	102	171	81	319	196	42	191	29	35	66	8111	47	193	204	74	421	143	132	136	45	17	377	34	103	106	47	247	84	294	76	21	18	116	231	550	293	69	2332
ENSG00000053501.11	2781	2279	3120	2113	2205	1570	1589	3057	1806	2165	1142	3622	2676	980	2403	3160	2119	2623	2318	2430	3088	1390	1853	1750	1394	1321	2810	4131	2404	4809	1886	836	739	1121	2595	2626	2608	916	3338	2673	2345	1977	3176	3922	4109	956	3583	2621	2365
ENSG00000053524.10	64	35	56	65	24	184	181	29	42	48	146	19	10	77	14	37	107	59	38	19	23	65	215	67	304	116	286	41	48	40	24	19	23	83	12	19	94	71	17	31	62	29	21	26	63	66	69	46	72
ENSG00000053702.13	1141	341	2528	1593	594	1509	2027	738	2074	444	386	525	258	1887	731	1283	304	1301	1550	84	267	727	1392	692	460	2094	486	2206	927	3048	1950	128	697	1185	266	174	4396	638	1956	2028	1450	122	449	561	2426	721	1981	951	4349
ENSG00000053747.14	1187	143	2123	712	590	2678	976	107	865	2964	5131	105	857	794	219	1302	1468	723	524	4711	26	2521	1043	371	2020	1809	900	285	1231	357	901	3591	5631	1590	279	810	1458	2249	139	556	378	3266	99	838	451	3627	819	248	2540
ENSG00000053770.10	2717	3155	1426	3052	1429	2596	2398	550	3069	3559	3236	1452	2142	1891	1785	4114	3072	3198	2658	1272	656	2710	3388	3971	2749	3629	4646	1584	1140	986	1111	792	2014	1817	2514	2448	2989	3923	1137	3014	2772	4505	522	1904	2759	2421	3320	1774	1330
ENSG00000053900.9	3077	2161	3409	2562	1882	3090	2189	1359	2663	2474	1655	1686	1955	1943	1937	2943	2258	2601	2199	1319	1044	4228	2525	2602	1431	2707	2662	1918	1578	1636	1357	1070	2014	2047	2584	1632	2738	3361	1698	2313	2114	1362	775	2612	3082	2986	2722	1553	2308
ENSG00000053918.14	1280	282	778	823	1642	1644	787	162	604	640	407	210	659	1442	569	233	283	438	891	470	189	1856	1588	330	1221	606	307	604	1800	512	190	340	1365	1188	526	111	1442	2935	201	875	356	235	353	793	721	1377	872	238	1957
ENSG00000054116.10	4691	4062	3018	3776	3299	3485	3109	2311	3021	3883	3756	4054	3723	2108	3232	6026	6551	4200	3648	3832	3374	2970	4899	2958	3170	2824	7487	4325	3803	3355	2207	2216	2305	2691	4230	2974	4355	3887	3021	4657	3470	2536	2635	4040	5532	2165	4606	5680	3500
ENSG00000054118.12	14760	10712	5337	14371	8576	12227	11339	3410	14780	16237	9512	6324	8228	8898	8783	15942	13774	14440	12136	7837	3589	10943	17439	14786	8984	16103	18626	8231	5687	5416	6554	5923	9606	9811	14497	10156	15498	19521	5189	12514	11867	5911	3176	9387	13839	11273	12499	9192	8554
ENSG00000054148.16	5603	4796	11325	4523	6805	7244	4596	9678	2655	5622	3970	7426	4970	2344	4817	4219	8484	3722	4539	11110	13461	3463	6566	2194	4408	2923	10275	7140	11709	9250	3403	3815	4154	3932	4014	3722	6217	4114	5851	5877	2763	5875	12186	7490	6098	3883	5558	4276	8256
ENSG00000054179.10	94	3	150	131	412	856	686	36	807	577	267	64	174	189	6	5	5	26	117	182	8	3142	502	24	102	392	158	63	47	84	104	385	2825	293	30	144	230	154	121	80	107	400	139	63	76	469	729	26	287
ENSG00000054219.10	4031	4021	4579	2623	6965	655	9508	1032	1508	9462	6950	3911	6212	803	2918	18913	26974	2424	2917	3159	2380	302	34652	3535	17309	2163	29129	1915	3303	1113	1301	884	338	1377	3801	1765	2833	5058	1750	2517	7550	70	3689	769	4063	789	4930	11458	4165
ENSG00000054267.19	3481	3149	1876	3508	1418	3738	3613	641	4730	6819	3089	1587	2045	3492	1775	4165	2614	3530	3058	1433	674	3883	5220	4732	3107	5369	5000	1684	1083	923	1149	1732	2001	2239	3655	3410	4284	5561	1004	2774	3207	3109	461	1970	2884	4522	3336	1790	1735
ENSG00000054277.11	348	287	11	382	119	160	386	3	482	409	208	14	150	193	184	476	327	510	340	189	5	384	254	599	93	561	444	83	37	7	110	134	328	130	309	206	463	233	22	468	386	251	3	62	338	266	236	136	89
ENSG00000054282.14	1691	1422	918	1657	1340	2370	1954	292	1804	4080	1331	702	1125	1603	1192	2090	1925	1398	1657	1247	453	2646	3567	1353	1936	1808	2157	1146	938	583	719	1321	1298	1788	2048	1955	2218	2171	607	1446	1379	2433	437	1000	1642	1998	1832	1049	1969
ENSG00000054356.12	4	16	1	2	0	10	2	3	0	2	97	7	2	3	1	1	5	0	0	5	0	0	5	2	2	6	7	3	3	2	0	7	0	1	6	6	6	1	11	0	1	18	5	6	5	0	1	5	1
ENSG00000054392.11	1100	688	589	947	538	1328	1142	152	1248	3343	1648	244	672	1005	508	1239	1801	777	948	388	225	1547	1781	875	748	1027	3766	505	672	231	365	574	1697	924	1144	801	1058	1882	212	818	545	2398	185	372	652	728	799	1398	1089
ENSG00000054523.15	1766	1247	1802	1785	1433	5240	2591	335	3483	2070	2924	456	858	2763	888	1758	2327	1173	1330	675	375	4527	5247	1236	1177	3404	3800	918	1147	536	814	1697	3775	3197	846	907	3336	5910	520	1583	1174	1814	477	908	1165	4133	2066	2087	2118
ENSG00000054598.6	5947	1409	9971	8368	9328	17112	12910	1018	19585	3417	5168	418	762	14639	3516	968	3225	4688	10234	449	810	28083	29867	4158	1440	14242	4337	4853	7731	1987	2777	4072	13802	10024	1091	3815	18678	29222	1323	7222	5825	2379	1498	3318	3496	14051	9914	2514	12495
ENSG00000054611.12	3439	3140	2193	2499	2891	3159	2250	2052	2270	5181	4017	4218	3269	2016	2347	4188	7864	2486	3101	3778	5136	2698	2670	1864	3655	2184	4377	2623	3796	2974	1486	2077	1962	2773	3463	2604	4162	2310	2028	2975	1839	5577	1885	2165	3617	2280	1894	3936	2964
ENSG00000054654.14	9804	5540	1653	6367	6397	10129	6132	549	8152	14050	14317	1499	4214	10971	3187	8845	6532	6876	4035	2084	748	4689	14617	6525	4864	13920	14989	2142	7528	885	1438	2303	3936	14710	5506	6516	5212	15572	968	5212	5700	16496	648	3929	5787	10229	7459	16781	2541
ENSG00000054690.12	688	205	747	584	702	5096	824	34	1231	1581	2708	283	406	3872	151	169	977	338	265	414	59	7564	1576	249	2072	929	557	162	368	87	87	321	3862	1966	386	1408	621	3002	40	295	157	4688	60	815	256	4205	490	637	806
ENSG00000054793.12	5496	1604	5824	4901	7944	14539	9077	1402	9881	7241	3633	761	1083	7655	1910	2362	3647	2573	4445	675	639	7956	18674	2504	1785	8607	12237	2139	6311	2431	3663	1869	12699	12821	1332	2887	11297	12236	1674	3553	3527	7574	2411	2195	1916	9693	3135	7927	8031
ENSG00000054803.3	0	0	0	0	0	67	0	4	10	4	35	8	4	2	0	3	1	2	6	0	1	7	0	1	0	99	77	2	0	0	1	4	0	0	1	30	9	13	2	1	1	2	0	0	18	2	0	9	0
ENSG00000054938.14	3	106	3	2	2	3	3	5	3	0	37	13	2	3	0	7	32	0	1	0	152	4	2	3	3	2	19	0	0	0	1	4	3	0	0	0	2	3	0	3	2	0	4	3	2	0	1	6	4
ENSG00000054965.9	4724	3091	2461	5216	2352	5656	6796	926	7994	5226	3905	1345	1985	6893	2244	5096	3450	4282	4152	1578	701	5255	8363	4689	3595	6772	4920	2275	1543	1279	1807	1377	4599	3611	3371	2289	5922	8083	1334	4447	3496	1728	1092	2510	4108	5508	4194	3080	2660
ENSG00000054967.11	905	1272	483	681	287	337	324	226	501	756	922	719	976	1086	462	787	4305	657	611	377	639	268	2309	545	539	635	1031	535	539	298	197	384	324	234	846	347	753	497	301	499	442	361	348	355	1007	415	585	4610	446
ENSG00000054983.15	1843	1015	828	1999	1359	2277	3096	340	2692	2636	1493	673	786	2917	937	1298	1396	1738	1362	568	311	2216	3256	1706	1142	2010	1768	874	1187	449	495	1398	1141	1891	1246	954	2528	4550	481	1438	1259	2687	347	1169	1170	1924	1487	1824	1342
ENSG00000055044.9	6178	4327	3771	6075	3896	4985	3595	2241	5089	6258	3507	2748	3578	2255	4238	5803	6805	6156	4545	4583	1848	4366	5467	4597	3021	5226	9775	4252	3307	3220	3384	2035	2399	3431	5571	6145	5419	5460	3243	5996	5705	3157	1649	5268	6168	3345	6875	6158	4183
ENSG00000055070.15	10520	8645	9109	9549	8748	14341	10846	4009	10591	10261	8492	4742	7816	9965	6554	9628	15523	8898	8901	7871	4475	10561	13460	7221	8943	10012	19037	7377	9182	6426	5065	6854	9389	10750	9264	6091	13491	16292	4467	10697	7358	5047	4418	7575	10066	10414	10072	10650	11058
ENSG00000055118.13	294	519	170	55	305	1175	45	117	98	860	4157	1359	2862	16	81	92	2431	78	151	48	236	805	2594	105	1363	185	1394	129	719	103	69	4263	404	264	278	85	43	767	216	116	112	15806	296	528	219	779	121	203	58
ENSG00000055130.14	4791	4751	2819	4698	3995	6528	5103	1349	5593	6042	4954	2283	3243	4646	2953	6215	6563	4322	4504	2976	1712	5497	9854	4040	3638	5295	8150	3004	3701	2036	2500	3991	3969	5070	3953	4417	5876	9110	1863	5064	3900	4690	1746	4308	4731	5460	5587	3860	4394
ENSG00000055147.16	1368	1172	524	1553	854	1470	1104	235	1455	1766	1473	623	881	1037	872	1614	1740	1533	1304	629	348	1186	1855	1666	947	1512	2252	763	504	421	552	668	762	865	1406	1173	1681	2330	394	1372	1269	1276	228	961	1428	1122	1279	1166	874
ENSG00000055163.17	17083	17618	4551	17384	5226	3604	4147	7206	11432	15309	6964	12341	13846	2485	12589	23180	14219	20394	16581	8340	8602	1497	5618	16757	5430	15550	18763	13214	2916	10307	5747	1951	1807	1930	23043	9624	10196	6510	8407	16378	13217	4817	5666	12151	23000	5468	11817	9060	2555
ENSG00000055208.16	5094	4316	1682	5139	2518	5030	5825	651	7210	6397	4133	1820	2831	6233	2775	6429	4127	5630	5335	2015	995	5342	8941	6302	3388	7565	5902	2658	2155	1230	1846	1446	3313	3530	5065	4316	6785	8585	1486	4701	4182	1961	645	2641	4866	5540	5546	3537	3057
ENSG00000055211.11	3149	1374	1953	2856	2194	3890	3373	712	4019	1866	1609	1281	1247	3374	1662	2705	1702	2887	3363	995	691	4316	3163	2203	2132	3523	2610	2003	2503	979	1798	554	2586	4175	1678	1803	4529	6096	859	3091	2560	1191	971	3162	2627	3419	3256	2230	3605
ENSG00000055332.15	3508	2112	1954	4678	1764	4495	3915	466	5060	5201	3507	1091	1554	4737	1524	3595	3966	2793	2560	2378	528	4384	7674	3001	6347	5229	5224	1475	3146	1009	1211	1484	3110	3429	3683	2657	5331	7766	1221	2932	2396	7666	730	1536	2672	5755	4139	3329	3399
ENSG00000055483.18	3573	2286	1941	3177	1713	2748	2618	1468	3322	3694	2753	1894	2333	2783	1651	2903	2718	2567	2463	1465	1188	3467	4633	2170	1858	3161	5723	1965	2026	1580	1384	1927	2285	2038	3174	1887	3670	7914	1205	2512	1846	1549	1092	2097	3281	3403	2341	2314	2731
ENSG00000055609.16	3936	4888	1635	4467	1852	7372	4574	434	7833	6895	6040	1512	2371	5465	2226	5492	3977	3726	3505	1069	598	6409	7227	5483	2419	8249	8103	1616	1341	778	980	3248	4661	3653	4019	3233	5261	9766	746	3728	3057	4128	494	2021	3058	8122	3677	1750	2294
ENSG00000055732.11	1250	94	939	633	912	2880	1117	100	2805	2669	3028	587	1055	1421	380	200	3017	530	557	944	283	1322	2773	457	3970	1011	1672	346	761	249	331	1189	1045	1475	720	977	1317	2545	124	526	472	1822	312	378	367	1269	759	1240	897
ENSG00000055813.5	65	7	7	73	16	945	206	3	205	28	74	0	2	1086	15	8	21	95	138	2	3	623	143	57	21	989	67	7	3	2	9	40	206	408	9	15	324	742	0	66	13	130	0	10	17	817	48	16	45
ENSG00000055917.14	11336	10284	6186	12202	6337	13509	10882	2219	15137	14499	8124	4865	7015	8432	7172	14884	9041	12499	10342	4475	2910	14713	15874	15650	6234	17177	15305	6946	5411	4428	4616	4971	6917	9476	11412	9923	14069	16620	4764	11211	11848	4221	2133	8137	10871	13152	13233	5722	7850
ENSG00000055950.15	4597	3088	3555	3475	3930	3749	3714	2214	3350	4548	2397	4024	3327	2276	3322	5082	4795	4017	4370	4018	3092	3023	4584	2468	2691	2564	6289	4929	3537	3578	2596	2108	2566	2914	4160	4155	4429	4479	2948	3804	2656	2858	3475	5197	5911	2288	4451	4130	4116
ENSG00000055955.14	65	114	45	59	7	31	24	87	66	39	65	35	68	37	56	84	25	30	54	28	39	22	26	22	27	31	39	65	15	48	19	5	14	15	100	51	37	12	39	40	31	9	12	48	124	29	93	33	30
ENSG00000055957.9	13	28	7	7	5	4	0	3	7	1	20	22	23	2	10	20	10	2	10	14	8	1	16	0	3	1	14	5	23	4	2	2	0	1	14	1	9	2	5	8	2	0	8	4	19	12	7	12	6
ENSG00000056050.6	2211	1617	1236	2073	1625	1554	1576	915	1580	1913	1050	2148	1575	847	2044	2300	2268	2462	2201	1855	1114	1367	1583	2083	962	1609	2067	2639	1407	1842	1619	526	806	1100	1911	1669	2038	1526	2189	2656	2895	1011	962	2931	2849	1012	2737	1871	1435
ENSG00000056097.14	4842	4040	2033	5339	2684	7683	6572	692	8129	7073	5331	2008	2441	5482	2511	5988	5614	5381	4871	1727	862	8325	8856	6559	3651	8420	7651	2439	2017	1449	1875	2357	5952	4903	4386	4769	6558	12660	1515	4675	4075	3992	743	3173	4145	7084	4979	3082	2825
ENSG00000056277.14	292	298	115	333	83	277	335	10	394	437	556	76	158	280	147	357	385	314	247	91	33	345	414	412	299	418	650	111	75	37	88	231	165	188	246	322	339	451	69	248	309	683	10	157	227	341	379	347	125
ENSG00000056291.16	85	477	30	3	0	8	3	3	3	40	35	38	27	1	190	597	1144	12	4	30	27	2	317	76	72	1	1605	24	5	5	0	93	0	0	132	25	1	49	8	7	21	1	8	6	161	4	0	33	5
ENSG00000056487.14	23	59	58	7	4	28	70	32	27	595	42	64	21	8	2	6	2	10	18	53	10	36	38	14	118	18	65	7	8	22	8	448	7	29	12	126	18	6	14	16	17	132	48	23	27	3	22	8	6
ENSG00000056558.9	1664	1255	925	1559	464	999	884	265	1015	2104	2242	788	1858	1627	743	925	909	700	778	621	371	1142	2388	865	1076	882	1304	550	1514	380	273	775	941	736	1874	630	1340	1661	330	826	595	448	362	671	1297	3065	1413	1158	868
ENSG00000056586.14	3083	2661	1131	3192	1524	3554	2952	1303	4586	4018	3013	2098	1718	3502	2028	4559	3017	3278	2796	1195	1129	2749	3491	4211	979	5414	4229	1757	1259	1185	1250	1154	1952	1840	2652	1799	3934	5060	1542	2844	2750	1006	791	1783	3238	3895	2477	2519	2059
ENSG00000056736.8	153	2608	55	107	126	219	122	47	223	705	110	107	75	194	85	140	284	184	180	81	22	256	394	153	98	243	8858	55	160	51	38	50	106	144	166	126	253	174	52	107	94	109	64	213	110	265	139	817	196
ENSG00000056972.17	3617	2203	2850	2716	4996	5813	3438	763	2462	3607	3721	1083	2330	2372	1622	3093	2065	2577	2274	1636	758	5723	8642	2124	3378	2754	2648	2012	3150	1468	1809	1151	4464	5236	2146	2735	3411	5658	1035	3134	2417	4133	1188	2565	2934	4217	3027	2934	4138
ENSG00000056998.17	80	70	95	113	56	215	378	36	293	1015	287	40	65	377	84	61	78	69	132	108	16	431	13	162	44	157	279	52	12	46	61	34	222	134	115	93	364	149	76	149	73	552	8	123	116	83	48	21	43
ENSG00000057019.14	1551	2098	1499	1417	1332	3666	2260	324	1894	5251	3499	1052	810	1758	858	1774	632	1118	1371	1326	560	2767	6685	1325	762	2234	1647	725	850	459	707	1928	2555	1592	1261	3965	2587	9836	468	1671	1215	843	352	1090	1344	2311	1716	3216	1706
ENSG00000057252.11	1808	940	1176	1888	1172	3076	2338	397	2226	2323	1348	665	831	3556	800	1076	1740	1231	1363	945	436	2873	3840	1322	1558	2193	2607	891	1320	607	643	1666	1929	1738	983	1204	2807	3985	573	1366	1235	1355	409	1058	1365	3083	1499	1385	1771
ENSG00000057294.12	2466	1368	67	2107	2137	505	417	34	348	2351	1817	215	740	297	339	1114	2087	581	1001	1077	234	729	21908	227	495	1145	249	144	1112	150	411	834	618	1960	232	261	1276	4077	92	843	1485	2104	386	209	235	822	887	394	6427
ENSG00000057468.6	16	16	12	11	7	23	14	0	22	14	14	0	4	24	7	21	11	8	8	0	1	41	4	16	9	15	34	6	3	2	1	116	20	16	6	13	24	23	0	10	16	14	0	1	16	6	9	3	9
ENSG00000057593.12	62	105	105	41	24	234	278	17	99	88	21	15	97	67	13	21	161	76	21	17	54	562	557	40	48	218	284	102	114	131	67	68	21	252	8	6	90	24	53	12	87	70	58	283	29	123	4	65	143
ENSG00000057608.15	18283	13024	8692	17042	14736	21942	15154	8516	18354	16713	11180	11867	10334	11560	12004	21352	16361	21028	15332	10869	7679	16513	24167	17521	7083	15537	21370	14750	10818	11722	9835	5688	12451	13081	15610	11135	22601	22590	11794	17180	15236	6689	9083	15580	19549	14399	18053	12881	11697
ENSG00000057657.13	220	95	97	262	168	431	517	44	307	185	1186	70	133	1053	70	136	289	117	215	106	45	677	975	98	422	404	801	108	394	55	68	246	261	190	117	38	491	512	45	178	168	98	63	49	183	1083	241	440	408
ENSG00000057663.11	1929	1436	768	1731	1291	2225	1582	362	2012	1691	1389	1042	1357	1324	1235	2209	1948	1931	1843	1143	550	1855	2365	1755	1059	2061	2168	1267	988	801	839	617	979	1401	1679	1152	2393	2783	751	1749	1464	906	397	1640	2115	1782	1898	1993	1424
ENSG00000057704.9	467	128	205	282	340	1083	789	57	686	129	948	69	185	1900	140	119	157	539	374	81	41	828	1214	197	437	880	526	153	384	156	132	181	617	1078	146	98	630	1557	130	253	197	348	77	154	434	819	226	116	669
ENSG00000057757.8	6564	6862	8068	8359	9317	8517	6311	2792	5689	8370	12833	9912	11461	1692	9038	35213	68913	8183	6920	7874	13219	4284	8423	7902	10815	7862	81487	9149	4195	5079	6149	5348	2619	5336	10251	4437	11522	6382	5124	9757	10075	12541	5417	4082	11407	3229	10257	40665	15179
ENSG00000057935.12	13412	16726	5304	8765	3102	3438	4355	3583	8142	8920	3973	7016	10619	2291	9503	28571	4938	14474	11272	6397	3657	3761	2603	12188	1966	10076	7017	8848	1492	5826	5294	995	1808	2508	14450	10925	7430	6515	6155	11472	9471	1294	2714	9050	19363	2385	12078	6381	2709
ENSG00000058056.7	1021	773	676	1113	705	1007	1056	347	1223	1292	693	461	392	904	525	909	848	901	820	366	285	1045	1357	1159	452	1389	1470	692	317	497	395	351	640	718	686	709	990	1835	467	924	851	681	279	725	866	823	1114	1102	669
ENSG00000058063.14	4409	6628	815	5149	2218	4594	3512	226	5914	7263	5763	1399	3303	4274	2577	7557	7976	5319	4287	1421	640	4054	8145	7970	3603	7768	10399	1743	1333	539	1175	3959	4309	3392	5602	4153	5609	17234	716	4156	3841	6324	257	1938	4442	5241	4428	10908	2207
ENSG00000058085.13	5850	1862	487	283	2528	6134	731	153	212	8163	8769	1136	2388	182	636	5397	2546	714	617	2950	1394	3824	7155	873	2451	1521	787	214	3821	1189	165	2371	18300	4581	10022	4010	133	283	346	720	444	3805	641	595	1727	7084	178	1714	848
ENSG00000058091.15	1016	1523	1413	1502	734	6243	4378	85	3458	2653	1582	576	367	4478	515	608	5188	922	1534	335	525	3059	6362	1026	2789	3650	1240	532	749	231	521	2587	2390	4425	648	1332	4529	8820	245	1379	1119	4948	174	974	574	4848	1557	1073	1625
ENSG00000058262.8	19543	12192	16108	14389	16460	23701	15066	9747	15191	14681	12549	10453	10453	12508	11530	13841	22715	13870	16005	11431	9011	18672	22446	12062	10967	16420	21204	12957	15827	13177	9413	9582	20737	17648	13701	9595	24121	35861	9314	17416	9967	17262	11592	14605	18081	15036	15070	28669	20191
ENSG00000058272.14	3733	3461	1276	4504	1750	4862	4229	453	5988	4844	3303	1208	2200	4659	2023	5603	3157	4230	3762	1154	616	5692	5608	5823	1403	7245	6977	1880	1150	963	1064	1490	3031	2895	3585	2867	5342	8864	1034	3297	3843	1295	325	1563	3347	5620	3947	2485	2077
ENSG00000058335.14	101	40	10	27	28	126	12	43	10	17	67	34	44	29	14	22	12	25	19	17	6	117	818	24	13	27	61	30	70	15	3	23	257	17	27	7	22	50	10	24	20	20	8	21	32	159	24	44	11
ENSG00000058404.18	135	2828	305	215	935	918	10	37	62	660	2291	59	522	49	70	134	2942	32	107	17	46	390	21455	111	7930	198	46	199	1597	118	28	318	1397	447	97	39	282	322	180	300	89	14632	1520	195	226	421	184	202	486
ENSG00000058453.15	4609	9926	12744	2933	1736	1107	2408	1721	2520	7469	1689	1685	2677	1841	2597	6884	2699	2606	4659	9376	1985	1155	1107	2863	1823	3282	5891	3298	928	2358	1450	997	843	722	4014	2889	4601	1803	1937	3425	1878	869	702	2368	6099	1145	3297	2913	2518
ENSG00000058600.14	3503	2392	2146	3243	1853	3402	2473	690	3272	3897	2460	1158	1644	2161	1962	3171	3689	2578	2513	1659	756	3470	4539	2142	1964	3419	4734	1687	1724	1094	1416	2051	1997	2688	2704	2475	3744	4804	940	3226	2204	1399	823	2138	3109	3169	2803	2720	3074
ENSG00000058668.13	6048	5008	4313	6987	3640	14038	10056	2213	14031	10277	5192	2391	4399	11648	4100	9584	6085	6158	7043	1915	1965	7431	10414	8095	2202	13704	8140	4339	3439	2884	2528	2402	7528	6943	5327	4807	11513	9898	2964	6970	5390	5526	1930	4380	6087	12098	6672	3010	4831
ENSG00000058673.14	9082	8765	4927	9693	4274	11053	8934	1402	12761	16768	6963	4210	5075	7936	4885	14152	7922	9259	7842	3627	1727	12686	11862	11905	6917	13285	13144	4368	3316	2596	3105	4601	6847	7099	10649	8942	11737	14695	2905	8079	6935	7358	1216	6099	8229	10877	8598	4727	4802
ENSG00000058729.9	1583	1507	831	1573	973	1493	1544	325	1737	1916	1412	1040	1195	1165	1116	2075	2374	2016	1559	955	499	1389	1638	1804	1055	1749	2482	1105	865	695	795	783	843	913	1409	1554	1765	2154	771	1723	1688	1479	349	1431	1789	1153	1719	1571	946
ENSG00000058799.12	1891	1621	1031	1328	1603	1961	1050	910	1255	1447	1819	1723	1421	1082	1164	1770	2060	1545	1398	1526	1146	1727	1943	1155	1567	1214	1603	1405	1718	1256	829	1278	1439	1450	1615	1051	2122	2586	1245	1466	1276	1010	1131	1955	2068	1321	1340	2219	1279
ENSG00000058804.11	2095	1884	806	2158	957	1517	1123	547	1935	2400	1020	1235	1185	844	1369	2797	1730	2447	1822	1103	542	1341	1597	2802	551	2637	2637	1290	642	875	1109	621	1095	1093	1948	1343	1881	2369	924	1884	1771	748	552	1873	2037	1402	1780	1990	795
ENSG00000058866.13	44	63	8	39	11	38	20	5	15	281	339	56	118	62	14	136	294	16	26	144	39	12	42	18	396	17	339	14	23	9	10	107	16	9	150	65	20	41	18	22	14	362	4	2	26	37	10	541	14
ENSG00000059122.15	7508	3393	5310	5434	6569	10779	6487	1941	5657	9274	4636	2445	3465	5569	3394	6334	6637	3286	5388	3029	2013	8953	8184	3496	6542	5322	6124	4036	7644	2915	2552	4494	5583	5886	3625	4481	8211	12448	2523	5817	2288	4424	2286	3289	5219	5808	7039	4866	7529
ENSG00000059145.17	2103	2962	271	1379	723	1734	1535	241	2499	1837	1352	320	771	1817	990	1969	2611	1099	1429	463	117	2449	2087	1114	1184	1825	2360	519	466	231	329	720	1456	1488	1547	844	1784	2632	182	1153	835	427	96	381	1513	2483	771	1343	943
ENSG00000059377.14	1954	2601	1380	1940	729	754	2389	1203	1504	1226	798	1483	1227	3601	1769	2775	1418	2164	2649	1772	1253	1590	1976	1799	777	1420	1833	3099	1541	1444	930	1548	404	275	2886	1144	3011	946	1433	2615	1629	209	872	1332	2721	1131	2210	1172	1310
ENSG00000059378.11	4060	3471	3334	3626	2026	2226	2488	2043	2493	2177	2573	2039	2598	3117	2218	3573	5193	2341	2745	2291	1812	1852	5522	2259	2453	2525	3244	2366	4592	2568	1517	1150	1362	2386	2603	1678	4112	2935	2393	2848	1964	4810	2243	2180	4068	2717	3499	4443	3113
ENSG00000059573.7	3741	2609	2097	4006	2538	5545	2576	1305	3712	5552	2971	2310	2026	2686	2128	3636	5833	3835	3221	3163	1619	4126	6075	3232	2892	4550	6095	2401	2021	1818	1643	1846	4792	3999	3605	3370	5121	7821	1944	3521	3475	4894	1375	2863	3847	4001	4227	3463	2412
ENSG00000059588.8	3171	3104	5388	3803	1845	3678	3838	489	4839	4790	3337	888	1368	3349	1851	2795	3486	2627	2478	1461	456	4189	5441	2257	2303	4301	4843	1692	1505	783	1693	2185	2443	2101	2789	2620	4893	5618	973	2872	2323	5021	300	1383	2836	3127	3591	2157	3065
ENSG00000059691.10	1947	1863	1368	1730	1371	1470	1442	703	1414	1852	1234	1242	1484	904	1335	2654	2589	2120	1536	1676	991	1259	1757	1818	1312	1487	2613	1637	1196	1362	1297	838	800	1248	1714	1411	1886	2414	1101	2027	1831	939	863	1869	2373	1055	2050	1392	1390
ENSG00000059728.9	1879	2259	532	1424	287	585	580	388	1892	2231	1298	1307	1478	770	1349	2709	767	2247	2059	625	449	468	815	2109	256	2021	1352	905	191	627	669	394	308	199	1992	2004	1279	948	653	1318	1408	329	301	1206	2055	710	1843	1162	389
ENSG00000059758.6	2140	1975	789	2708	914	2062	2545	348	2860	2345	1923	668	1337	1633	1341	2918	1528	2331	2024	468	336	2536	4027	3066	694	3152	2964	1021	656	488	795	753	1402	1295	1809	1571	2473	4315	521	2401	2128	539	348	1204	1853	2118	2372	1362	1193
ENSG00000059769.18	519	291	478	473	503	775	757	107	600	358	379	233	311	484	280	375	291	322	458	220	89	843	669	332	151	477	479	326	325	191	196	203	695	501	264	242	701	790	165	420	313	230	107	422	398	475	471	410	523
ENSG00000059804.14	729	662	216	950	318	672	456	371	409	579	4765	687	1122	696	389	616	479	515	450	272	428	497	1153	448	893	1426	1168	537	732	359	131	342	585	368	745	225	963	1781	268	560	444	165	226	260	647	879	452	1517	1026
ENSG00000059915.15	417	308	254	417	305	485	270	490	401	427	220	223	365	268	261	184	356	289	262	333	205	330	633	219	297	365	458	409	329	761	608	167	155	245	344	293	707	265	462	312	380	340	217	382	559	242	613	190	587
ENSG00000060069.15	4100	3624	2202	3194	1825	1590	1783	1477	2358	3430	1455	1744	2634	1423	2932	4135	3443	3178	3833	2657	1653	1614	2897	2607	889	2430	5258	2753	1891	2370	1577	1194	1129	1690	3909	2241	3058	2660	1660	3544	2105	678	1195	2295	4971	2018	3337	3338	2042
ENSG00000060138.11	8241	5077	13524	8371	9724	18517	15210	2646	10898	9886	13574	3539	3702	7369	5221	9797	11511	6271	10452	10659	3856	15055	16916	4665	3953	10315	13816	7080	9089	4165	4725	8416	9978	12132	4572	4089	15516	17907	4127	8233	7442	8400	3851	7548	9427	10377	10196	12991	22178
ENSG00000060140.7	12	8	31	62	10	138	42	6	57	12	57	4	18	101	4	19	30	4	26	11	8	93	79	9	114	87	25	8	18	4	5	59	42	17	7	7	57	148	1	12	6	54	4	6	22	106	4	215	32
ENSG00000060237.15	7501	8532	3943	8760	3351	10335	9533	1346	11754	17589	9546	2860	4610	9126	4327	12002	9344	8391	6709	3012	1579	9865	14628	9642	4380	14267	38092	3921	3123	2243	2680	4532	7184	6700	8944	6250	10944	17188	2356	7832	7089	4613	1408	4143	6968	12643	8120	6085	4737
ENSG00000060303.5	1	3	2	1	0	0	2	0	4	5	9	0	2	0	0	1	3	0	3	1	3	5	2	4	0	1	2	0	1	4	0	0	3	1	2	4	6	1	3	2	1	0	2	1	3	2	1	5	0
ENSG00000060339.12	5210	6118	2667	6199	2134	4034	3741	493	6026	6937	4498	1529	3223	2967	3252	9104	5476	6193	4838	2245	703	5091	4373	5832	2812	6799	8225	2399	1075	1085	1915	2066	2676	2372	4776	5477	4804	6257	1360	5078	5506	1937	510	3289	4982	4134	6772	3022	2462
ENSG00000060491.15	5661	4250	6368	4990	4685	4269	5225	3830	4316	4664	3197	3125	4186	5232	3651	5150	4148	3586	5106	4816	2923	4782	5253	2801	4019	3353	6045	5114	6658	5648	2815	2685	3676	3442	4524	3827	6501	5088	3413	4787	3195	4720	3044	4331	6343	4538	7047	4505	5914
ENSG00000060558.3	8277	6758	2802	6388	2441	740	2096	4799	3992	4990	1761	8109	5318	1248	6105	11415	6763	8640	7468	7660	6067	632	1164	7739	711	4997	9282	7763	1432	7189	3965	509	1106	420	8332	5828	4967	940	7067	7643	6598	75	4411	6531	12675	773	8121	7949	970
ENSG00000060566.12	273	139	174	151	70	4	46	63	73	58	31	54	166	20	4	42	30	203	145	30	19	4	13	211	2	119	48	134	17	245	123	0	1	4	121	88	79	19	244	503	99	0	22	161	52	5	539	35	4
ENSG00000060642.9	1311	1055	902	1075	1237	1814	1299	292	1482	1159	1428	514	672	1439	760	1244	1027	1153	1098	722	388	1920	2151	1078	1169	1301	1870	843	1081	508	575	867	975	1635	748	836	1817	2792	511	1113	1135	800	458	931	1137	1555	1176	960	1453
ENSG00000060656.18	1141	188	799	780	895	4247	1205	363	2071	1152	2782	376	431	2579	789	478	1677	1724	1537	364	116	7363	881	851	374	2957	1937	585	569	665	620	405	4656	1641	809	1573	1563	4927	339	1460	806	2636	525	1432	1198	4539	1014	924	877
ENSG00000060688.11	4371	3685	1095	3728	2680	2936	2163	1466	2787	3501	1904	3025	3058	1488	2923	5000	4475	4612	3536	3117	1833	2291	3654	3473	2204	3367	5832	3271	2384	2454	2244	1545	1342	2331	4164	2746	4233	3405	2679	3994	3062	1345	1356	3589	5165	2255	2801	5534	2507
ENSG00000060709.12	139	88	157	231	115	346	52	36	447	324	150	24	52	181	119	27	40	91	182	29	0	286	1075	100	56	321	134	97	7	73	242	31	164	626	33	83	445	2120	87	376	150	67	4	171	110	273	493	32	615
ENSG00000060718.17	12	0	1747	2630	317	4335	14679	34	18105	22	973	86	6	18006	859	353	8	1126	3571	57	6	3638	1	1267	2	6204	203	682	60	86	304	317	830	423	18	10	13921	1065	165	2556	743	236	25	833	452	729	1321	687	3052
ENSG00000060749.13	2285	1606	2188	2985	1962	5079	4168	576	5215	3329	1961	783	812	3247	1352	2100	2143	2476	2394	846	569	4580	6034	3318	1197	5444	3828	1552	1548	1070	1245	623	2828	2757	1749	2011	4756	8829	1112	2266	2187	1468	793	1531	2014	4565	2977	1759	2759
ENSG00000060762.17	2654	2300	1285	2439	1546	1801	2191	632	2069	2258	1643	1427	2116	1259	1943	3286	2925	2828	2564	1780	880	1289	1978	2321	2275	1803	2985	2291	1226	1089	1250	635	793	1158	2285	2200	2455	1555	1168	2927	2341	1741	690	2511	3160	1133	3130	2332	1649
ENSG00000060971.16	4120	3163	2410	3256	2551	2660	2610	914	2612	3279	2649	1910	2496	2394	2664	3888	5467	2997	3023	2761	1251	2354	2815	2321	2916	2502	4435	2916	2339	1751	1445	989	2017	2307	3204	2521	4032	1287	1620	3710	2613	2180	964	2467	4879	2091	3386	2709	2947
ENSG00000060982.13	1240	1867	700	2149	284	342	694	588	2269	2092	865	1007	858	687	1430	1719	2314	2199	1868	1424	708	259	2691	2184	526	2824	3842	1115	320	675	880	384	238	136	1756	1058	2213	460	1092	1271	1748	99	372	863	1791	174	1744	1163	978
ENSG00000061273.16	35470	39090	16801	22731	10863	9211	11191	12539	20576	17178	9184	20801	29941	7838	25800	52232	8810	28691	30802	12950	11234	10492	7262	24176	2770	22989	14912	28002	4869	19787	13627	2067	7302	5388	37819	20779	17055	15580	17917	28237	22445	2427	8551	30174	48762	7818	30940	15647	7465
ENSG00000061337.14	713	1434	477	696	176	307	440	152	710	2592	820	912	363	116	254	889	2385	588	735	708	669	184	411	541	1507	765	2309	530	369	268	268	79	160	63	792	1046	475	286	196	639	276	336	207	311	536	290	680	1184	216
ENSG00000061455.10	44	18	1330	916	320	155	5521	66	2508	143	247	23	21	3395	317	31	175	288	1533	27	39	5732	143	103	200	1031	120	484	63	819	598	82	731	58	17	74	2321	831	249	98	571	1128	575	586	904	55	817	54	275
ENSG00000061492.10	2	2	1	0	0	2	5	0	3	2	2	1	2	0	0	6	2	4	4	0	0	14	4	2	3	1	0	0	0	0	0	0	3	2	1	1	2	1	1	1	1	0	0	0	1	3	1	0	1
ENSG00000061656.8	164	41	89	36	352	156	126	134	41	64	177	64	76	200	31	68	86	37	58	100	48	111	216	34	96	44	240	53	287	99	83	76	241	130	35	30	144	104	86	98	35	325	153	60	48	129	92	483	156
ENSG00000061676.13	3329	1657	2741	3617	2953	13392	9388	342	9443	7670	5960	622	1182	8782	1419	2771	5774	2540	3636	1261	619	13048	13453	2524	5293	8177	7695	1238	2425	901	1479	3443	8885	8438	2236	3196	8697	20931	565	3338	2381	5664	564	2118	1775	11429	3559	2818	4658
ENSG00000061794.11	2760	2318	1418	2664	1884	2160	2153	1010	2295	3331	1665	1697	1733	1220	1858	3516	2900	2908	2405	1958	1110	2271	3399	2493	911	2513	3742	2101	1789	1478	1393	1316	817	1924	2304	1657	2861	2988	1544	2483	2462	1476	1029	2488	2774	1802	2550	3075	2167
ENSG00000061918.11	615	650	259	1148	235	923	1067	79	1226	693	586	240	267	1430	530	703	1336	895	940	350	144	676	951	1242	312	1633	2156	689	173	169	275	107	573	183	691	645	1189	838	282	1374	695	156	108	595	761	477	1296	794	342
ENSG00000061936.8	5152	4001	4664	4389	3194	3715	4336	1751	4667	4816	3306	1992	3284	3192	3209	6163	4110	4057	4423	2839	1732	4158	4358	3413	1647	4093	7729	3285	2875	2536	2122	2256	2611	2789	4479	3426	4593	5260	2042	4498	3244	1570	1333	3887	5911	3336	5115	3270	3762
ENSG00000061938.15	8515	5352	8984	4000	7690	8393	5832	3997	8158	7804	3852	4003	3927	6687	3759	6777	5010	4134	5634	4492	3020	8204	7860	3646	4325	5333	6843	5438	5460	4518	2807	3147	6441	9649	5599	3595	7150	8635	3337	4244	3476	5806	3307	4013	8398	7233	7375	6225	5839
ENSG00000061987.13	3001	2380	1930	2891	1523	5029	3118	554	5080	3995	2672	964	1659	4171	1581	4019	2253	2436	2345	929	503	4696	4281	3454	1067	4558	4723	1293	1104	840	761	1612	2873	2325	2483	1557	3418	5909	832	2230	2177	1528	366	1559	2436	4642	2684	1499	2045
ENSG00000062038.12	7483	7010	6052	4082	5639	14476	7830	587	5164	19867	17249	5818	12024	9774	3448	16926	46976	4453	2964	7940	6334	13397	11944	2967	10673	6654	15818	3534	6999	2146	2537	10933	7863	5277	11701	10126	6568	13253	2062	1812	3870	15238	1959	5234	7611	12355	4667	9328	4677
ENSG00000062194.14	9678	7402	5814	8289	7852	11093	9192	2815	10113	8478	6440	6585	6091	7181	5975	11286	10418	8922	8719	4501	3845	10612	13230	8202	5586	9388	12706	6016	7003	4649	4099	5366	6030	9411	7763	6991	11841	12857	4659	8669	7984	7288	2013	8040	9688	8709	9448	8955	8984
ENSG00000062282.13	301	234	179	323	97	152	317	271	171	444	203	298	310	189	107	88	373	175	133	296	303	214	348	108	508	177	579	201	285	336	264	370	290	75	439	125	287	422	168	257	163	552	230	231	375	81	184	1018	195
ENSG00000062370.15	337	98	89	251	299	569	471	31	454	500	227	41	88	418	107	106	220	176	211	86	29	699	697	134	255	387	387	95	318	78	121	145	399	436	98	220	507	469	48	234	145	383	74	166	146	777	228	197	302
ENSG00000062485.17	8135	7014	3203	7861	3940	7469	6160	2943	7977	12775	6316	5151	4928	5417	4829	10844	10954	8674	6796	6019	2963	6166	7805	5795	3646	7756	16950	4812	3329	3819	3495	5210	4912	4811	7878	5335	8145	8508	3428	7747	5493	8265	2340	4677	8473	6209	5085	7893	4548
ENSG00000062524.14	130	7	529	146	121	372	78	20	551	83	77	62	67	422	36	9	64	60	157	29	60	1018	95	42	46	153	89	162	155	128	61	8	156	133	19	3	945	101	56	142	48	4	41	84	70	95	226	49	145
ENSG00000062582.12	979	845	310	565	612	559	609	288	576	924	526	127	611	341	678	1037	1202	723	936	949	451	443	796	421	421	515	1292	858	813	743	382	257	347	391	822	668	1094	596	400	813	317	987	251	351	1356	406	850	716	843
ENSG00000062598.16	3142	2974	1712	3077	1799	4091	4762	397	4440	3195	2145	809	1815	4820	1629	4002	2766	2683	2761	1223	338	4193	3568	2470	1791	3631	4200	1350	1391	745	1193	1347	3127	3020	2388	2179	4564	3647	770	2840	2027	2708	436	1665	2729	3464	2739	2550	1703
ENSG00000062650.16	4717	4571	2137	5107	2322	5240	3954	1095	6022	5489	2969	2528	2925	3799	2843	6019	3719	5349	4651	1996	1306	5251	5640	6591	1957	7252	6012	2829	1829	1867	1777	1966	3654	3246	4936	3879	6032	8487	1850	4208	4154	1421	939	3284	4683	5679	4545	2866	2505
ENSG00000062716.9	3365	2340	1739	3075	2127	4951	3628	1478	2950	4178	6858	1796	2590	4021	1939	4420	5166	3025	2899	2857	1424	3386	4705	2772	2884	3658	11894	1814	2230	1123	1221	2060	3368	2243	3077	2108	4325	7191	1330	3066	2515	3285	1037	2196	3114	3830	2896	7877	2561
ENSG00000062725.8	2296	1872	1092	2206	1457	3127	2855	356	3151	3867	2263	1091	1326	2799	1234	3094	2982	2387	2164	1141	639	2849	5646	2696	2305	3329	6246	1240	1141	637	736	1522	1870	2175	2006	1791	3439	7180	651	1897	1719	1404	458	1502	1977	3281	2097	2637	1933
ENSG00000062822.11	6528	4936	2674	4780	2338	979	2194	4218	3506	4412	1451	2371	3311	1343	4211	7137	5314	5942	5000	4863	2917	1539	2488	3912	1037	4339	7213	4831	1989	4596	2772	962	1403	1523	5980	4451	4802	2645	3401	5359	3894	2378	2395	3099	9688	1570	4489	6268	1698
ENSG00000063015.18	8	4	8	15	1	6	8	11	14	4	9	4	1	7	22	4	3	5	3	2	1	12	9	19	4	15	11	3	3	4	1	2	1	2	4	0	5	20	15	0	3	9	1	9	1	5	5	6	3
ENSG00000063046.16	28543	23125	14424	27485	24173	53180	41071	3972	50027	43250	21881	10403	16158	32653	16511	40416	26451	29917	29022	14580	5950	38790	41347	23676	11071	31780	30563	17409	16041	10273	12903	13766	28623	28633	27027	16356	43905	45588	9496	31056	22042	9520	4882	16698	28835	35264	24652	17095	28011
ENSG00000063127.14	170	106	89	149	90	84	235	65	167	111	94	57	79	222	110	116	42	100	109	44	53	220	208	93	50	139	81	114	81	57	36	62	129	83	66	36	220	353	81	133	83	17	25	88	165	113	159	33	102
ENSG00000063169.9	1923	1542	1442	1336	974	523	1286	559	1597	2289	1089	883	1311	1025	1125	1788	1244	1270	1703	882	574	1184	1302	1090	930	1623	2317	1380	886	979	771	917	1136	867	1815	1900	1583	1813	824	1696	1143	1254	366	1148	2151	1328	1995	1067	1058
ENSG00000063176.14	2109	1659	738	1599	1114	721	1412	479	1658	2175	781	512	1262	1360	1383	1940	1799	1419	1626	1366	701	997	1951	984	1567	1500	3191	1164	1021	929	889	1152	1087	1468	1881	1272	2122	2076	575	1744	944	1179	574	826	2200	988	1286	1568	1492
ENSG00000063177.11	81057	65669	139937	54655	89851	47628	53168	121282	46199	84141	38393	109908	80486	27502	60003	98074	54601	73233	68881	87684	135981	69897	54893	40059	44228	41833	83491	131599	111365	193194	76534	38186	42843	54281	69304	81567	78345	43618	111618	76899	67553	58454	149672	105950	120745	48934	106199	57730	94191
ENSG00000063180.7	1314	828	912	969	1071	814	3550	1317	1850	789	513	1912	1905	2003	894	1600	561	1217	1103	663	1066	723	2551	737	2715	978	1896	1776	2872	2821	1664	449	463	1572	770	838	1767	2656	1841	1334	1277	1545	2945	1303	2317	769	2045	909	1735
ENSG00000063241.6	2202	1783	2135	1936	1415	1634	1776	3401	1474	1786	1343	3440	2246	1262	1703	1840	2727	1678	1894	3271	3850	1082	2021	1150	1796	1407	3767	3192	2262	3557	1499	1245	949	1008	2029	1739	2644	1226	2286	2502	1373	2961	3295	2838	3026	1183	2029	2669	2605
ENSG00000063244.11	19914	18026	9359	18102	10574	12077	12967	4477	15199	16099	8108	8926	13992	7978	12622	24455	18663	19192	18632	12272	4925	11770	17227	15263	7459	17459	25832	12500	7630	8429	9726	7052	10582	10372	19330	16218	19401	18626	6579	19568	15511	10366	4695	13325	26072	10298	18232	16962	11229
ENSG00000063245.13	7894	5618	7855	5726	6491	6447	7362	5570	5772	7499	4993	4997	5879	5737	4547	6657	9779	5174	7397	6825	5369	7145	7470	3171	5876	5423	11165	6262	7945	7988	4386	4453	6526	6371	5911	5500	10153	8645	4437	7208	4048	7900	5022	5811	9484	5660	6775	8835	8297
ENSG00000063322.12	5401	4250	5824	4971	4393	7504	8060	2454	6538	6800	4001	3373	3797	5971	3125	5209	5846	4545	4985	3565	2438	6560	9049	3543	6211	4852	7579	3756	5360	3759	3005	2892	4738	6601	4485	4822	7370	8771	2961	5770	3949	7692	3494	4856	4907	4987	6056	4834	5085
ENSG00000063438.15	204	38	24	72	47	52	136	29	75	43	62	37	41	289	44	213	56	72	55	15	14	93	65	67	44	100	99	39	63	33	24	26	100	71	49	116	57	170	45	86	34	23	12	38	92	126	106	60	31
ENSG00000063587.13	1273	1308	758	1267	522	1405	1245	243	1594	2190	2264	496	1019	1138	671	1404	1081	1213	996	490	228	2139	2297	1249	1246	1473	2237	627	464	380	429	1722	1748	843	1416	934	1407	2473	377	1110	882	4119	184	757	1214	1237	1182	752	713
ENSG00000063601.15	5878	4687	2152	4830	2770	7646	2855	600	4065	5274	4392	1432	3677	2297	2912	6226	6114	5467	4213	2090	803	6193	6246	5304	2267	5741	6850	2303	2022	1040	1396	4621	5100	4832	5858	3635	4259	11753	1247	4506	3812	5724	640	2771	5262	6771	5092	4147	2098
ENSG00000063660.7	12326	12024	19200	4727	14842	40357	2885	3775	7740	19951	13220	6845	5655	5467	3951	2432	11940	3548	5444	23124	6813	25093	4175	1903	17988	7467	12954	3618	13382	3645	2590	27980	25904	21367	4666	5054	8181	7311	2638	2900	2580	15927	2782	6248	4697	17074	8623	3523	18339
ENSG00000063761.14	1085	911	781	757	461	513	454	678	606	949	1074	721	1008	426	679	1386	1594	772	745	685	661	513	658	594	406	619	2363	717	423	601	459	599	299	302	1014	604	851	663	554	787	616	968	485	960	1196	352	709	1241	525
ENSG00000063854.11	3980	2763	6325	3677	8294	9103	3592	1892	2678	4892	4227	3595	3665	2506	3170	4144	17442	3220	3278	1644	5774	5467	6510	2255	3243	2618	9645	3567	9721	3396	2500	3410	3935	7164	3901	1939	6512	4857	1988	4214	3119	4513	4076	4359	4223	3050	6445	4369	10689
ENSG00000063978.14	6046	6085	1731	5479	2890	4616	3624	825	4749	5310	3800	2304	4411	3128	3642	7193	5867	5871	5351	3162	1344	4306	5517	4958	2959	5270	6110	3143	2507	1940	2150	2435	3532	3616	5826	3541	5442	6705	1672	5872	3883	2091	842	3084	6407	4139	4983	3473	3076
ENSG00000064012.20	3405	2385	1134	3185	1041	1228	2379	364	2311	3156	1859	806	1728	2316	1756	4151	1943	2840	2607	1081	405	1174	2973	3221	1508	2586	2504	1225	846	538	848	718	1186	514	2292	2005	2163	2914	827	2928	2407	633	324	1384	2930	2115	2266	1581	797
ENSG00000064042.16	1398	1893	723	1479	1981	9012	3469	172	5551	1313	2112	193	931	10249	561	822	2404	668	1684	288	407	5785	12641	825	3212	4466	1780	357	985	263	284	3106	4614	4042	982	1298	6110	6535	467	1172	1018	1486	211	497	702	4674	968	892	1701
ENSG00000064102.13	2089	2215	820	2357	1257	1514	1329	276	1861	2183	1278	1087	1339	1024	1472	3562	2324	2620	1929	1273	420	1534	1643	2585	639	2243	3245	1517	682	735	972	863	974	1058	1629	1719	1951	2210	902	2039	2460	961	293	1513	2577	1273	2669	1837	1092
ENSG00000064115.9	7457	3785	4196	6019	11050	9014	5705	1199	6636	12172	6628	1754	2946	3419	4238	7344	6450	8113	5304	3459	1512	9485	12100	5786	2331	6591	7911	3152	6027	1748	3690	2911	8459	13791	5584	2420	7243	17088	1704	5238	3497	4257	1413	3757	4995	13407	4889	3420	4982
ENSG00000064195.7	6	6	62	195	14	87	6	4	287	1	2	1	4	112	281	14	11	175	405	2	1	108	822	252	2	417	113	310	2	3	260	28	99	1	15	6	772	6	275	359	265	13	0	47	410	9	255	3	142
ENSG00000064199.5	594	637	333	603	397	370	335	231	477	666	319	431	428	169	186	917	543	810	596	364	382	435	946	817	83	596	434	594	427	422	456	143	292	334	295	556	510	432	492	712	711	141	324	908	867	327	1089	293	281
ENSG00000064201.14	174	732	493	430	206	170	354	373	441	584	362	374	1115	505	188	255	161	278	169	232	249	199	385	337	544	193	160	723	626	269	142	326	201	157	457	37	568	170	271	537	306	38	172	285	689	490	435	128	555
ENSG00000064205.9	118	4	13	4	22	701	5	317	8	411	1351	211	42	12	1	1	1	13	1	5	90	1	7	4	2	35	1452	0	16	10	0	60	2	0	1	19	6	36	0	3	0	148	135	1	362	32	0	59	6
ENSG00000064218.4	12	5	78	227	4	67	657	4	665	0	542	8	2	318	140	1	2	73	242	27	0	75	485	81	0	134	596	138	5	75	201	0	2	3	71	215	240	47	39	96	2	258	4	4	38	42	192	7	393
ENSG00000064225.11	1445	1633	1943	790	451	424	1201	526	570	1170	1242	1232	1511	681	431	7520	471	1738	1607	1136	429	457	758	1136	1328	881	1098	881	250	486	424	373	180	269	1338	1113	1435	520	988	773	966	76	479	941	3514	349	1456	926	663
ENSG00000064270.11	20	21	20	19	42	19	10	51	9	549	273	61	67	47	8	21	77	17	10	20	11	389	1057	6	231	101	175	31	17	13	9	102	1061	17	20	280	20	106	98	5	29	140	12	122	76	9	12	388	12
ENSG00000064300.7	1537	120	1427	223	1985	2423	672	139	1583	145	1840	1046	429	226	276	34	56	103	511	70	75	3134	6803	107	1812	939	884	311	2548	845	2302	448	16369	2516	90	401	1275	27024	530	2389	144	265	685	253	506	2239	299	119	368
ENSG00000064309.13	983	847	3447	2171	886	8420	5842	302	7347	787	1445	125	161	6146	1006	771	2324	1283	2735	76	637	8311	8682	1395	1546	4040	1227	1046	861	792	887	1113	3048	3441	723	319	6830	1580	537	3337	1084	398	217	875	834	5297	1750	552	3223
ENSG00000064313.10	1882	2131	287	2094	616	2077	1615	51	2316	2088	1157	264	874	1429	899	2262	1716	2113	1573	526	137	2100	2724	2667	976	2885	3697	528	301	147	392	695	1446	1332	1735	1335	2158	2701	173	1552	1543	1673	41	585	1379	2037	1403	999	636
ENSG00000064393.14	1894	4239	1013	2285	888	4021	2895	223	3717	4218	6673	523	1111	4447	1274	1995	3297	1338	1966	1219	294	3586	4177	2342	4192	3339	3300	1004	883	395	432	2743	5132	3113	2296	1821	3111	7883	369	1958	2002	4987	137	463	1098	3557	2063	1397	1194
ENSG00000064419.12	4863	5068	2140	4858	2401	3367	3490	1430	4565	6614	3061	2036	3050	3442	2973	6252	6829	5168	4293	2658	1553	3309	4713	4656	2908	4988	9002	2840	1735	1879	1857	3020	2635	2317	4832	4158	4833	5190	2053	4365	3983	3479	1212	2897	4791	3543	4314	3374	2147
ENSG00000064489.20	115	72	20	41	78	69	73	16	54	47	60	35	70	46	52	86	38	71	68	41	11	97	129	51	24	64	55	42	49	26	41	27	47	68	57	38	93	45	12	54	60	35	4	28	88	57	69	116	60
ENSG00000064490.12	5711	4256	7658	4584	5770	4543	3792	11524	2938	3992	3637	8771	5215	1975	4589	5642	4677	4937	4846	6042	9899	3315	3988	3367	2867	2823	5826	9496	7438	12307	4485	1948	2891	3380	4837	4412	5243	1915	7687	5909	4467	4301	9647	7532	8567	2464	6668	11189	5020
ENSG00000064545.13	2342	1400	2291	1665	1696	1601	1549	2322	1349	1684	1507	1737	1879	1129	1527	2359	1577	1889	1887	1577	1539	1602	2173	1247	841	1436	3089	2361	2422	2931	1522	1017	1260	1606	1650	1633	2550	1276	1567	2157	1438	2611	2044	2361	3252	1147	2443	6215	2509
ENSG00000064547.12	1993	1255	1591	1101	1606	980	684	1777	795	1202	715	1622	1479	746	1258	1506	607	1175	1192	960	1114	1555	893	840	631	960	1101	1403	1634	1517	836	511	879	1461	1336	1206	1421	737	1265	1060	994	799	965	1756	2375	1012	1879	2440	1272
ENSG00000064601.15	11634	6397	5956	11004	25942	12870	6428	1729	11800	11063	6465	3010	4722	5881	4838	5494	22932	6386	8306	4504	2750	9500	42498	4636	6803	5954	18999	5153	14182	4948	5725	7495	12310	13332	4172	3389	13224	19845	2486	6158	6729	8390	4178	4112	8013	7512	12385	13028	13428
ENSG00000064607.15	7977	5828	2934	6998	4023	5643	5008	1338	7882	7410	4042	1997	3551	3872	4279	9957	5310	6939	6042	2608	1338	5139	5208	6889	2193	7846	8550	3514	3037	2600	2967	1880	4778	4390	7410	4440	7157	4261	2217	6539	4678	2730	1029	3668	7418	5173	5348	9010	3582
ENSG00000064651.12	1082	616	485	2011	596	4110	4875	220	6384	1377	975	460	434	4495	902	643	1015	918	3500	298	187	6320	4143	2021	616	3466	1756	678	494	461	513	794	3054	1942	609	491	9054	3374	325	1027	1187	1046	172	845	1143	2919	815	1302	2218
ENSG00000064652.9	388	247	438	339	433	950	687	86	732	659	787	134	200	642	152	274	662	236	399	252	131	984	957	183	473	588	793	214	411	99	122	503	514	601	182	269	816	1093	117	293	278	1366	137	401	211	609	419	190	654
ENSG00000064655.17	3848	1121	2440	1761	5206	6868	4135	1041	558	6113	5148	1525	2619	2328	1179	4665	11362	1948	1657	3448	1547	2177	11437	1418	5716	2249	10834	1795	1912	1299	1610	4686	3775	6911	3291	3660	3993	4114	1156	1908	2676	15911	3265	3532	2925	4769	3594	14976	4046
ENSG00000064666.13	10442	3247	5101	11174	5947	14086	15780	810	14306	9920	6881	2879	8632	16858	4385	4413	2228	5462	11920	7144	1327	23963	10110	3239	2433	10552	4416	5601	7914	3009	2609	4582	14731	10734	6250	3775	22077	40900	1738	10064	4870	8512	1340	3728	5629	15329	14815	2379	8604
ENSG00000064687.11	7426	5569	4593	4633	2903	3044	2184	6894	4597	5268	2735	4224	6851	2159	4701	10268	3414	4705	5994	2915	3204	2060	3344	4822	2824	4944	5619	5702	2011	4467	1962	1078	3132	1350	6592	4571	5356	4279	3143	4673	3389	3592	2212	4972	9313	2441	6920	2386	1843
ENSG00000064692.17	804	133	771	1160	835	2476	1500	54	3460	45	329	13	32	898	379	47	61	629	1044	14	5	3364	4684	526	11	2153	1982	377	649	141	469	408	1539	1840	14	177	2441	2729	213	930	824	95	19	1086	315	2209	899	477	1537
ENSG00000064703.10	1689	1470	804	1803	829	1144	1416	347	1671	1928	933	727	1172	916	1135	1870	1361	1734	1446	839	391	1292	1940	1837	780	1530	2102	910	725	673	732	673	822	900	1795	1216	1409	1698	617	1731	1290	611	267	1178	1453	1323	1850	1531	868
ENSG00000064726.8	3799	3420	1927	3806	2176	4045	3261	1625	3895	5371	3190	2809	2693	3022	2551	4524	6457	4059	3622	2068	2165	3361	6004	4006	3973	4768	8474	2561	2129	2050	1599	1972	2475	3154	3681	2709	4541	4762	2001	3749	3160	2520	1782	2800	4022	3489	3023	4177	2715
ENSG00000064763.9	774	594	237	958	172	628	425	158	928	614	300	228	348	729	477	953	667	909	791	394	116	987	381	1071	128	1182	1058	493	202	234	319	155	520	383	618	410	1014	654	308	841	702	63	116	498	870	510	710	402	290
ENSG00000064787.11	17	16	28	6	3	71	14	6	7	11	23	9	19	17	4	5	6	8	3	5	18	57	27	3	5	6	39	9	29	8	5	10	58	10	16	8	14	28	3	6	4	11	6	17	3	21	3	11	4
ENSG00000064835.9	3	1	1	0	2	1	4	0	7	3	2	0	14	1	4	14	1	2	16	1	2	4	1	16	4	6	8	2	1	1	3	2	0	2	3	4	5	0	1	6	10	3	0	4	5	8	9	1	3
ENSG00000064886.12	2529	14112	1300	9989	3111	2671	1743	5595	2734	2449	5379	7867	22318	332	6769	8572	6520	17641	10707	5547	8144	150	563	8966	8815	5070	9241	7057	1025	11723	4875	599	140	852	10799	2563	5620	1262	6683	7361	5836	16884	8947	5065	11947	828	4435	6641	688
ENSG00000064932.14	5077	3123	2205	3599	2579	4962	3928	901	3088	3956	4180	1010	3788	3115	2165	3571	4106	2868	3373	2263	840	3923	5669	2345	3626	4000	4941	1829	3743	1517	1026	2010	4274	3457	4239	2982	4261	18469	1028	3575	1825	5553	873	1360	5488	5660	2858	2802	2651
ENSG00000064933.15	1058	776	699	963	473	826	791	247	1334	1457	835	396	508	1064	573	1031	988	856	891	560	206	712	1175	1022	669	1161	1509	507	416	290	412	591	450	479	722	917	1127	1080	308	788	859	733	110	576	897	889	852	705	642
ENSG00000064961.17	8501	7083	7601	6068	8924	4054	5550	7156	4799	9339	4579	8627	10913	3105	7293	12215	20020	7205	7352	10414	8602	3019	9859	5116	8342	4824	12952	9069	6072	11422	5648	2351	3016	4694	8929	9660	6457	6778	6631	8899	7469	7059	8937	7771	16006	2366	10947	20494	6816
ENSG00000064989.11	780	277	174	638	289	583	696	45	1966	387	919	88	134	1578	190	278	274	686	874	38	44	1118	1397	552	95	2247	836	412	403	32	217	144	532	819	148	239	499	844	44	390	331	204	23	61	250	632	340	966	546
ENSG00000064995.15	2729	2364	1850	2045	1385	1412	1566	968	1779	1963	1490	1770	1869	1002	1813	3763	1695	2672	2236	1331	981	1368	1530	2282	645	1880	2455	2235	1156	1520	1359	678	902	1016	2470	1738	2278	2292	1543	2507	2055	560	862	2444	3139	1051	2956	2834	1413
ENSG00000064999.13	3033	1808	1404	2189	2113	4944	2281	405	2840	3311	2832	642	1085	2582	1204	2775	4035	1859	1643	722	514	3555	6984	1765	1242	3058	3033	801	1788	671	964	2088	4533	4427	2151	878	3410	7947	728	2059	1482	1084	667	1571	1979	3952	1462	2071	2186
ENSG00000065000.14	12482	10017	6110	9566	7862	13359	8331	2721	9351	11942	7673	4480	6855	7166	6438	11495	14514	9016	9306	6158	3083	11911	14010	6636	7849	10154	18254	6420	6664	4636	4438	5244	11846	9772	10131	7236	12708	58620	3467	8994	6384	9199	3098	6325	11387	10049	8425	8324	8891
ENSG00000065029.13	3789	2651	3073	2925	2529	3727	2934	994	2794	3125	2493	1315	2347	2709	2212	3914	3337	2857	2793	1643	911	3207	4228	2404	1443	2905	3488	2323	2391	1639	1512	1558	2189	2542	2679	2332	3099	4582	1434	3331	2436	1551	1210	2652	3847	2557	3652	3229	2586
ENSG00000065054.12	4529	2289	9556	5473	12050	8163	10068	6058	7931	1667	1890	1621	1643	7258	4220	986	2851	4934	7762	1133	9830	7020	10670	2315	876	6838	3459	10237	16019	6638	4255	1346	7138	4784	1050	1917	15382	6529	5183	9449	4697	1937	5826	7125	5663	5352	11698	7766	14956
ENSG00000065057.6	1427	1224	2155	1321	1413	1264	1880	3523	1358	1066	487	1768	1118	904	1283	1459	2196	1373	1484	1423	5597	1100	1866	884	464	1084	2071	2331	2825	3941	1414	528	678	1053	1308	1179	2703	1168	2186	1664	1161	976	3108	2144	2384	892	2072	2047	2171
ENSG00000065060.15	1649	1556	857	1696	814	2285	1612	267	2312	2209	1939	721	675	1930	826	1876	2175	1429	1153	477	282	2163	2766	1887	566	2713	2155	792	535	530	599	830	1398	1126	1255	1015	1948	3388	577	1468	1222	1237	328	888	1292	2272	1816	1179	929
ENSG00000065135.8	5820	5025	2241	5458	3081	4849	4215	1236	5218	5653	3418	2940	3853	3526	3779	5734	4990	6222	5290	3225	1839	4724	4507	6278	2291	6364	7696	3908	2527	2404	2410	2156	2924	3449	5431	4235	6483	6853	2455	5175	5154	2027	1252	4256	5650	4444	5427	5116	3176
ENSG00000065150.17	10202	7725	5493	10916	6534	11544	9831	3798	13920	11501	7071	5214	4679	5213	5891	13263	10513	12772	9452	5020	3331	11721	12329	10507	4294	14119	13506	6589	4638	5536	5669	2578	9185	7938	8967	6554	13854	12195	4836	9768	9269	3711	2456	7769	10406	10945	7622	8625	6951
ENSG00000065154.10	2451	2741	677	2855	1712	3798	3628	192	3400	2689	3590	510	1790	3158	1412	3678	7036	1436	2644	973	361	3405	7789	2355	2672	3265	7525	1105	885	380	972	1564	2847	2182	2218	2301	4155	4511	581	2719	2133	7219	354	1345	2317	3313	2754	2349	2169
ENSG00000065183.14	2145	1873	712	2472	1078	2299	1704	313	2485	2899	1431	844	1329	1441	1078	1788	2507	2299	1782	1147	397	2030	4171	2187	1429	2972	3975	881	747	578	935	1345	1430	1848	1867	1647	2479	3806	571	1918	1709	1711	331	1260	1785	2179	1742	2047	1176
ENSG00000065243.17	2776	2188	1361	2875	1637	4942	3891	439	4948	3433	2898	766	1235	4339	1477	2862	2118	2520	2252	795	390	5345	5861	3463	2239	4497	3466	1071	1260	623	755	1638	2633	3095	2013	1819	3874	7360	702	2478	2367	1353	321	1272	1995	4883	2757	1751	2126
ENSG00000065268.9	3413	2587	4143	2979	2605	1809	2103	4155	1855	2219	1126	2217	3382	1078	2525	3303	3176	2719	2838	4204	2977	1661	2044	1763	1355	2042	4124	4061	3230	5135	2117	1201	1645	1970	3076	3348	3971	6335	3131	3298	2008	1936	2191	3503	6584	1450	4003	3083	3436
ENSG00000065308.4	1702	513	757	1597	1319	4906	2635	351	2278	1281	1301	267	398	2561	796	1110	675	1381	1134	383	154	4012	2601	1400	358	2686	1487	732	869	414	744	383	3737	2306	623	685	2894	7916	524	1581	1119	503	328	1377	1306	5127	1449	1126	1593
ENSG00000065320.7	6153	579	1470	10500	9851	6891	5909	1029	4200	9975	3352	346	1605	856	2303	329	69	3428	3065	1171	63	4571	11720	2707	95	6868	280	2209	6880	1644	5298	1382	8216	10470	272	1137	10036	7810	825	7311	3427	1699	128	1365	2732	14949	5351	118	14038
ENSG00000065325.11	3	18	1	0	0	3	1	2	0	9	22	3	2	0	1	0	2	0	0	0	0	0	5	2	0	1	7	0	3	0	1	2	2	0	1	0	1	1	0	1	1	15	4	0	3	2	0	0	1
ENSG00000065328.15	1249	1221	174	1357	309	73	350	266	1065	1102	314	612	658	41	866	1682	1326	1928	1075	698	272	57	110	1850	98	1821	2064	739	65	407	585	15	48	96	1573	1205	946	579	572	1222	1354	69	188	953	1460	168	1502	1184	68
ENSG00000065357.18	28770	31165	10581	20556	5796	2196	4870	5939	14225	16306	9226	15211	25792	1952	18609	46200	8234	25213	23096	11364	7077	1755	2933	21200	3513	16340	15763	18300	2712	11124	8540	2160	892	1497	29768	18752	11147	4518	9337	21878	19174	5700	4812	20004	36856	4407	24242	10326	2592
ENSG00000065361.13	302	10	21	5	461	3552	29	184	58	172	93	24	46	2436	19	11	9	104	44	15	30	2798	678	26	5	2406	74	15	160	16	19	108	857	867	21	32	24	1818	57	14	108	236	28	573	160	4127	13	193	46
ENSG00000065413.15	2628	3032	765	2821	627	823	1231	699	2345	2612	2318	1421	2600	2694	1911	4241	1505	2662	2423	935	756	653	2483	3689	1383	3189	2752	1785	676	869	596	678	602	493	3565	1397	2577	1107	1076	2276	2255	280	575	1280	2837	2020	2408	1466	690
ENSG00000065427.13	10905	9381	8812	10674	9362	8632	8639	5220	8162	11721	7126	9640	8401	5795	7967	13246	14007	11891	9800	9973	7303	7945	12546	8470	7430	8644	15828	10727	8627	8843	5278	4868	5544	6312	10609	9641	12646	10371	8449	9665	9552	5936	7062	12382	14126	7059	12863	12234	9771
ENSG00000065457.9	1110	1047	410	1155	469	1080	671	202	1016	1561	1329	552	645	718	597	1397	1400	1259	849	661	286	762	1765	1238	794	1171	1731	597	478	315	245	662	811	707	1028	845	945	1820	371	875	815	804	238	658	858	974	673	645	504
ENSG00000065485.16	918	340	489	626	830	1602	723	196	587	365	862	338	400	574	365	435	680	590	594	498	164	1515	1346	442	211	722	966	521	479	369	431	191	799	640	440	264	1032	1364	345	552	555	1407	225	588	799	582	566	749	899
ENSG00000065491.8	2342	2673	1521	2171	1111	1550	1408	564	2016	2145	1235	1063	1289	919	1708	4347	2338	2085	1940	1438	728	1565	2400	2309	478	2221	2958	1324	775	995	936	1230	1076	1251	2448	1446	2256	2380	1023	2149	1740	873	680	1674	2354	1252	2562	1631	1386
ENSG00000065518.7	6225	5173	4618	5709	4941	5194	4588	2361	4242	5075	4966	6421	6238	2751	5486	8645	9772	6648	5897	6544	3894	4039	5187	5482	5804	4191	6681	6886	4370	5176	4337	2925	2896	3572	6790	5935	5219	7361	4872	7308	6295	12931	4060	8569	8694	2901	9196	8006	4707
ENSG00000065526.9	6564	5750	2942	6996	3471	9578	7634	876	11267	8072	5000	1981	3346	7609	3336	7093	5395	5611	5399	2310	880	10026	9967	6039	2913	10935	10302	2549	2648	1525	2257	3108	8369	6334	6120	4603	8902	18906	1526	5336	4104	1903	849	3217	5412	10878	5213	3797	4135
ENSG00000065534.17	699	335	538	768	332	2834	1629	127	3647	882	3080	131	416	2677	191	277	614	1095	1371	74	113	1603	1609	786	275	6973	1626	271	448	197	302	349	1725	1399	265	291	6652	1181	122	1461	975	473	89	139	578	3183	853	711	1223
ENSG00000065548.16	4228	3867	1802	4471	2804	4367	3446	757	4256	5036	3043	1728	2966	3045	2808	5459	4559	4603	4116	2341	878	4085	5331	4432	2743	4691	5796	2566	1714	1273	1760	1980	2582	3055	4058	3957	4833	6157	1384	4172	3941	2191	592	3117	4389	3566	4625	3142	2752
ENSG00000065559.13	2324	1655	1483	1967	1639	3516	2203	352	2598	2989	1750	719	1219	1839	1088	2470	2262	1941	1869	1898	453	3638	3650	1918	992	2622	2872	982	1309	624	938	2492	2151	2626	1743	1329	2787	2489	639	1938	1487	1255	384	1702	1558	2885	2279	1128	1902
ENSG00000065600.11	981	980	385	830	452	349	405	306	637	876	402	752	794	404	670	1345	694	1083	974	626	367	397	676	1198	280	893	949	791	311	510	465	244	332	310	923	795	866	973	483	835	857	358	305	991	1223	321	1399	1232	288
ENSG00000065609.13	24	2	2	0	1	75	1	0	37	49	26	24	15	3	3	1	4	0	5	7	5	15	4	1	39	26	20	6	14	3	2	27	5	15	44	17	2	11	3	0	0	213	6	0	0	8	9	3	0
ENSG00000065613.12	4043	2840	1535	4303	2491	5954	4394	792	6769	5884	3918	1732	2049	4511	2389	4334	4409	3957	3913	1508	914	6285	8654	4767	2607	7410	5987	2136	1692	1399	1371	2212	4085	3708	3741	2590	6282	9103	1443	3775	2916	2691	585	2199	3060	6644	3446	2239	3823
ENSG00000065615.12	1349	1149	272	1272	466	600	677	151	1019	1464	929	633	962	844	862	1509	1347	1613	1188	626	269	541	894	1652	704	1376	1769	777	263	285	404	710	282	341	1392	1071	1082	795	365	1111	1130	546	120	748	1361	788	1136	1049	369
ENSG00000065618.15	30008	7892	15884	33483	28892	16481	17660	6099	20388	25554	24348	5876	4578	2979	21339	13223	33718	18310	24296	3895	10033	29283	77232	18623	20325	31990	55717	14781	30680	5532	5020	26294	45594	7614	10810	4986	44054	26295	8283	28457	17744	22279	33392	9050	16869	18230	21565	1668	45938
ENSG00000065621.13	1547	457	1492	699	1917	5262	441	688	835	2643	1489	1314	541	580	290	568	524	566	58	1295	909	2371	3331	198	2280	612	1548	67	1710	101	39	1662	2579	3724	110	1958	193	4185	287	66	766	2806	1186	1500	201	2568	208	1116	1164
ENSG00000065665.19	969	779	605	731	304	463	548	289	700	702	414	551	454	408	556	1406	464	862	695	295	273	499	542	848	368	686	1023	486	222	353	280	245	416	308	778	610	527	680	521	620	630	167	184	715	1087	389	804	591	391
ENSG00000065675.13	4707	5193	936	4221	1158	200	1005	1042	2884	3043	1031	2412	3348	354	3546	9600	2026	5794	4364	1992	1272	240	619	5347	456	3264	2671	2940	590	2005	1612	316	152	156	5406	2747	2184	974	2108	4743	3800	55	773	3098	6716	508	3858	1700	398
ENSG00000065717.13	1151	1635	2927	1218	1238	3357	2876	1125	4672	5697	1274	1144	2031	6696	969	835	148	1203	2433	1602	1285	3418	2424	759	412	3253	1732	1492	1116	1210	1261	1521	1559	2414	730	1261	4362	1201	718	1545	870	6532	557	1838	1472	4438	3231	4771	3750
ENSG00000065802.10	2594	1749	1492	2154	1524	2152	1806	1678	3306	3381	1352	1651	1498	2059	1669	2507	1693	1788	1844	1233	1064	2288	1998	1692	1131	2363	2626	1564	1183	1519	1158	1102	2333	1843	1834	1390	2940	1426	1276	1690	1248	566	1033	1836	2462	2479	1521	1313	1763
ENSG00000065809.12	3121	1689	1563	2908	1294	2159	5392	310	3792	4289	2833	1222	3612	2528	2115	2381	1977	5270	3513	1021	452	2397	3779	3523	1247	3571	3969	1858	1360	795	1081	942	2901	1883	4271	2368	5137	1978	1036	3933	3415	558	435	1473	3244	2528	2967	2899	1896
ENSG00000065833.8	471	652	459	752	467	573	1368	68	2171	1403	2576	396	622	1124	546	1648	4675	423	742	450	233	545	2518	450	1845	553	2195	254	589	197	279	1034	1327	944	911	333	1298	1847	107	651	549	1472	280	266	442	534	496	3377	948
ENSG00000065882.14	8827	7339	4470	5919	5474	8892	4585	3780	5561	5858	2865	4031	5279	4595	5306	10677	4517	9074	7516	5589	3196	7107	10368	6613	1606	8165	6381	6185	4707	4400	3827	1025	6620	6505	8187	5770	7579	12526	4767	7738	5722	392	2564	5391	10361	6725	7838	4496	4159
ENSG00000065883.13	3755	3856	1861	3975	1840	4130	3657	620	5070	5037	3749	1238	2302	3231	2101	4735	4604	3713	3472	1409	748	4594	4797	4412	2574	5493	6919	1749	1166	995	1293	1158	2666	2553	3557	2977	4224	6287	996	3394	3388	3237	610	2302	3390	4593	3837	1771	1961
ENSG00000065911.10	1593	1597	455	1632	472	826	1318	348	1308	1625	1243	896	954	1362	1026	1335	1558	1866	1464	767	289	331	845	1740	576	2052	2987	946	435	472	679	752	719	576	1156	1309	1867	876	621	1305	1656	1230	266	808	1569	752	1801	1589	1096
ENSG00000065923.8	889	639	431	839	269	1319	481	233	860	1457	1326	507	527	1295	369	951	2492	763	526	344	376	446	1569	781	667	920	1666	499	536	282	226	579	415	650	698	377	952	737	308	498	690	1144	237	444	750	934	886	958	716
ENSG00000065970.7	2221	1862	1606	2029	1238	2107	2285	639	2784	3066	1557	1395	1268	2347	1141	2201	1559	1996	1950	915	629	2797	2468	1805	893	3113	2496	1351	1383	1052	872	1533	1364	1696	2121	1375	3142	2414	937	1619	1724	1199	637	1353	1955	2839	2088	663	1518
ENSG00000065978.16	33548	33648	13603	34146	17326	13444	20812	9209	23282	27660	17947	24733	27622	12451	27328	51509	38901	38934	34673	34370	14748	16226	18628	29347	13189	26591	56626	33103	13796	20930	23196	9911	14692	10412	35791	31455	31058	17615	21676	36081	35896	11199	10202	31982	48639	12373	43466	34032	18378
ENSG00000065989.14	425	290	300	593	216	793	646	192	1247	259	827	206	327	1504	283	160	268	294	850	168	78	832	728	281	228	1178	357	377	372	236	156	572	504	183	291	166	1494	313	172	749	173	107	195	348	295	428	619	364	1433
ENSG00000066027.10	3330	3628	1605	3386	2320	3390	4389	968	4169	4294	1902	1966	2924	4559	2919	3859	2548	4146	3283	1794	1306	3002	3763	3885	2164	3541	4094	3062	1759	1901	1581	1655	2073	2810	3657	3089	5096	4561	1740	3984	2808	2536	1032	3166	3514	3531	4441	2063	2727
ENSG00000066032.17	3	3	16	19	13	13	8	5	23	19	1	5	0	35	6	1	26	24	12	2	0	745	8	14	12	27	4	6	18	1	13	3	198	2	0	3	23	4	4	33	8	54	0	10	5	24	14	1	35
ENSG00000066044.12	8860	7159	4526	8337	5659	7655	6605	2354	7709	8520	5761	5088	5380	4114	5537	10018	9942	8714	7559	5472	3080	6068	11387	6981	4124	8642	12777	6009	4509	4075	4426	2915	4867	6590	8418	7425	10012	8248	3442	8930	7827	5475	2767	6903	10125	5114	10763	8037	6425
ENSG00000066056.12	1166	330	768	626	1001	1418	887	307	457	551	2323	256	439	495	484	380	772	846	881	189	206	1912	1819	493	527	1004	1715	616	696	443	342	353	1482	1433	316	586	1330	1167	325	711	533	422	160	616	770	648	794	1396	1962
ENSG00000066084.11	2264	2060	882	2574	893	2710	2397	275	3191	4057	2788	794	1086	2372	1169	3903	2962	2660	1956	839	440	2491	2532	3218	812	4182	5999	1134	596	504	729	1035	1607	1325	2318	1451	3030	4127	550	1850	2071	1552	242	1328	1901	2516	2405	2565	1142
ENSG00000066117.13	9190	7094	4894	8229	5739	8463	5396	2215	6854	8245	4594	4644	4865	3805	5124	10882	8091	8819	7227	4458	2282	6998	7490	6817	2554	7291	10043	6001	3864	3905	4008	2403	4860	7146	7412	5105	8122	11043	3337	8631	6340	2117	1944	5956	9082	5776	8327	7033	5033
ENSG00000066135.11	4992	3539	2249	4075	3213	5965	3236	711	4650	5478	3155	1170	2206	3460	2566	4786	4305	4111	3898	1887	808	5264	5984	3723	2559	5831	6477	2189	1717	1578	1807	2373	5540	4489	3396	2523	5766	6727	1349	4144	3068	1382	778	2197	4085	5603	3107	3107	2717
ENSG00000066136.18	4758	4138	3375	4297	3544	4697	4037	1559	3743	4528	2948	2744	3119	2777	3139	5204	5334	4476	3969	3633	1794	4361	5148	3727	3741	3906	8017	3574	3204	2734	2387	2276	2906	3243	4698	4132	4566	7155	2416	4384	4014	2364	1894	4419	5748	3589	5959	3884	3922
ENSG00000066185.11	193	92	205	126	351	261	233	25	180	196	76	39	56	260	84	53	184	77	131	44	41	217	525	45	195	118	51	103	250	56	76	253	297	292	60	37	124	111	46	133	105	453	69	69	48	223	103	120	246
ENSG00000066230.9	122	207	49	470	57	310	135	5	269	235	172	2	89	105	86	90	804	96	425	14	1	425	389	157	339	312	117	25	79	6	118	104	792	122	46	125	241	1213	16	202	265	1119	1	7	308	196	84	1290	172
ENSG00000066248.13	326	1	329	479	413	1401	803	69	632	41	100	3	0	775	231	24	80	384	460	4	1	498	1028	127	179	903	14	383	197	257	74	2	1194	189	21	69	894	1251	220	697	279	78	82	315	332	990	329	111	509
ENSG00000066279.15	3986	6422	966	4604	899	308	1639	565	4639	8300	1851	1457	1924	230	3105	8360	3033	6682	4203	1335	579	214	341	9290	280	8067	5901	2409	119	924	1631	84	180	196	5755	4866	2044	1712	1542	4396	4317	708	265	3662	4747	596	5906	3097	149
ENSG00000066294.13	1465	1804	410	2421	478	548	1224	312	1307	1677	1563	753	909	3128	801	3192	974	1654	1303	580	324	737	2088	2114	1456	1912	1708	811	724	462	263	2075	525	220	1560	680	1887	853	491	1666	1215	111	309	666	1487	2315	1124	546	411
ENSG00000066322.11	2209	1758	1147	1777	1616	2052	1689	995	1520	1733	2037	1550	2102	2000	1353	2479	1726	1842	1952	1407	1057	2025	2283	1312	1195	1734	3444	1611	1901	1411	810	1116	1567	1393	1709	1532	2716	2046	1119	1837	1322	1502	918	1548	2620	1940	1739	2000	1648
ENSG00000066336.10	1966	1135	1578	1470	896	1379	3217	736	1108	1227	1987	1035	2201	4816	618	714	1691	1075	2070	2234	825	1443	3285	511	2055	1188	2124	1569	3963	1196	703	1659	1725	785	1406	468	3268	1192	732	1877	956	340	1144	920	1974	1816	1713	952	1648
ENSG00000066379.13	2937	3137	2492	2378	2363	1384	1624	2361	1525	2077	1484	3754	2768	673	2749	4295	2063	3168	2771	2464	2866	2047	1709	2776	607	1654	2303	4160	1996	4848	2325	817	982	1303	3556	2610	2404	2166	3501	3168	3315	873	2016	4274	5017	1136	4058	2527	1908
ENSG00000066382.15	378	304	397	300	126	497	1427	33	3320	396	273	136	192	3976	276	504	757	281	1129	241	144	1248	344	272	27	1535	179	385	144	143	187	163	258	167	505	175	1763	1053	113	536	651	315	71	245	556	481	934	172	246
ENSG00000066405.11	6	5	6	2	1	1	5	163	7	13	5	3	1	18	1	1	2	0	2	1	0	3	0	2	10	6	2	3	1	0	1	262	1	2	3	4	8	4	0	4	1	6	1	0	0	0	0	496	2
ENSG00000066422.4	1751	1852	783	1936	845	2104	1687	286	2574	2126	1359	783	1228	1825	994	2563	1429	1812	1807	606	329	2207	2576	2552	839	3210	2326	864	618	571	531	799	1233	1238	1697	1452	2210	3786	536	1493	1588	664	234	1152	1605	2470	1930	1159	972
ENSG00000066427.20	2693	2042	2471	2307	1526	2160	1810	1129	2645	2772	2121	1574	1739	1801	1675	3120	1934	2145	2181	1127	783	2474	2569	2523	1565	2710	3075	1802	1038	1179	1135	852	1547	1508	1983	1987	2824	2631	1259	1988	2134	1144	684	2163	2566	2129	3023	2035	2457
ENSG00000066455.11	2296	1659	793	2113	1731	3556	2341	329	2574	2581	2793	965	1443	2195	1227	2129	2404	2045	1932	890	478	3297	3968	1902	1771	2652	3609	1016	1418	639	716	1219	2190	2500	1729	1959	2740	4816	656	2141	1826	2690	482	1570	1764	2753	2063	1991	1991
ENSG00000066468.19	2098	412	2457	991	1256	7273	1161	276	3294	3502	2315	744	610	3414	848	476	1433	1293	1182	1467	424	9625	3532	649	4034	4891	1333	611	910	361	699	3617	3177	3255	1305	1765	1824	14322	298	1978	547	2572	378	2007	735	8154	1558	90	2326
ENSG00000066557.5	1068	907	351	1272	416	446	927	71	1249	1256	796	321	572	663	668	1323	996	1364	1075	323	157	921	962	1536	573	1460	1449	537	233	152	350	342	507	604	1001	993	1193	1249	137	888	1074	543	47	619	964	837	1395	813	474
ENSG00000066583.10	1203	1313	495	995	526	2537	2809	142	2161	814	1446	616	1452	2487	624	3075	3007	1264	1235	881	357	1520	1440	1263	751	1940	1487	802	518	345	634	1220	574	1080	1329	824	2423	1733	341	1053	1133	1440	129	1003	1355	1678	1599	1321	828
ENSG00000066629.15	244	65	208	256	178	584	823	64	530	301	778	52	125	678	101	78	202	262	273	26	24	782	1145	172	122	670	348	142	213	71	150	123	778	373	69	83	471	924	66	253	150	894	79	241	140	514	201	330	357
ENSG00000066651.16	987	699	317	934	525	1491	1241	24	1325	801	761	144	444	1229	441	945	748	811	683	314	47	1338	1271	816	532	1087	1132	342	362	83	381	210	504	955	692	690	1211	1868	102	768	732	408	30	454	853	963	1055	827	755
ENSG00000066654.11	3560	2947	1661	4080	2131	5236	3465	465	4354	5404	3188	1494	2125	3594	2058	4724	3692	3587	3053	1900	931	5442	6601	4478	2622	4886	5083	1827	1873	947	1450	3453	3212	3270	3179	3795	4389	7189	1124	3636	3367	2054	453	2424	3254	4402	4261	2517	2155
ENSG00000066697.13	802	446	380	663	518	601	590	264	479	936	729	495	694	427	494	1736	1544	856	647	690	321	601	601	562	346	721	1734	556	366	424	443	332	492	510	848	714	696	1025	399	854	649	454	173	549	950	467	1062	1104	569
ENSG00000066735.13	202	44	77	90	55	129	82	26	95	209	621	70	560	171	57	123	153	77	132	46	33	642	177	62	41	224	632	109	44	29	40	82	258	78	51	197	89	86	37	68	37	1426	20	17	196	132	167	155	312
ENSG00000066739.10	2638	2485	1457	2630	1262	3059	2446	331	3668	4712	3604	891	1805	2502	1271	3781	2498	2406	1974	854	441	2827	4709	3153	2522	3840	4682	1063	899	542	782	1530	1573	2145	2748	1912	2875	4503	736	2151	1793	2482	298	1198	2043	3199	2446	1339	1968
ENSG00000066777.7	3907	4354	1333	4266	2304	5465	3005	832	4904	4735	2996	1733	2339	3281	2481	5208	3710	4314	3323	1477	991	4661	5361	4842	2330	6269	7076	1934	1428	1269	1152	1459	3739	3097	3993	2379	4454	10781	1480	3518	3026	3790	563	1908	3629	5367	2957	2318	2120
ENSG00000066827.14	1372	1313	486	1279	751	1143	1042	240	1435	5135	601	533	801	871	798	1388	1290	1339	1160	619	252	1178	1413	1256	550	1180	1732	736	437	502	596	413	997	1023	1087	839	1304	1389	521	1226	1107	561	236	744	1517	1164	1302	4504	768
ENSG00000066855.14	780	748	271	870	366	920	899	133	1208	839	669	288	419	674	363	1009	885	783	695	393	171	653	983	972	323	1022	1659	334	249	231	245	422	452	590	654	437	934	1530	233	644	660	719	126	473	679	789	779	723	556
ENSG00000066923.16	1421	1523	539	1170	526	1116	791	971	1370	849	549	1387	1187	1068	1128	1661	748	1571	1077	854	1447	1905	587	1276	277	1367	1111	1417	408	1283	683	149	1142	496	1826	778	946	1478	1257	1338	1128	131	1002	1468	2311	2145	1701	1064	503
ENSG00000066926.9	4136	2584	884	2355	1196	1366	1749	846	2645	2662	1288	1748	2146	1361	2523	2416	2011	4295	3096	1191	995	1287	2335	4302	455	2739	2479	1393	775	1537	1279	605	734	1286	3531	1685	2641	2057	1603	3353	2901	858	515	1759	4519	1257	2266	6936	1104
ENSG00000066933.14	1336	1099	838	1604	712	1937	2042	291	3517	2125	1513	485	801	2498	736	1498	1260	1275	1462	506	317	1978	2850	1743	1150	3059	2445	675	536	423	353	837	1496	1188	1053	856	2597	3006	470	1172	1111	950	174	567	1169	2358	1442	732	1217
ENSG00000067048.15	0	0	954	4053	2119	6265	1	1	2	6	3796	1510	2385	4	2152	0	3	2	4285	1375	623	4	2	5	2601	6199	5636	3	3	1018	5	1	1	3530	8	2673	5238	0	0	3488	1	0	1	2202	0	5326	0	2309	3044
ENSG00000067057.15	8942	5849	4980	8228	4601	5458	7890	2327	6612	9507	4659	4485	4929	2721	4730	5792	4403	6102	7611	9740	1604	10966	16777	4762	7701	6240	7839	4464	4292	5855	5993	2113	3799	8433	6510	5997	11883	15165	3245	7071	5615	5843	2449	5275	7986	6842	7230	6588	9206
ENSG00000067064.9	2088	2154	627	2585	1443	1598	1466	535	2049	2148	2563	1554	1731	1046	2057	2467	3279	2760	2491	1960	1084	1475	5062	2644	1663	2652	3694	2038	1681	1033	977	1539	1235	1323	2757	1919	2003	2706	1122	2563	2327	1629	682	1939	2898	1401	2073	3542	1433
ENSG00000067066.15	3602	2362	2244	4279	2955	4563	5363	569	4053	4272	4625	1909	2489	6224	1902	4047	3032	2846	3300	2237	886	4356	8747	2673	6607	3904	3604	1939	4136	1182	968	2023	2137	3429	3571	2736	5933	8264	1339	3155	2411	4683	834	2319	3392	5633	4258	3258	4170
ENSG00000067082.13	6042	3079	3417	5221	5687	6797	5713	1375	6551	4725	9771	1223	3135	5723	2826	4496	3362	4692	5289	1346	912	5462	7820	3805	2315	8992	10501	2597	4399	1839	1689	2569	3388	10147	3204	2795	7877	7142	1795	3881	3250	2346	1949	1789	4249	8688	4463	4954	13578
ENSG00000067113.15	1929	1160	1082	1415	1220	1717	2341	153	1322	916	1581	390	955	1222	1166	1516	1307	1476	1740	586	205	1773	1993	1320	809	1718	1925	894	1421	370	664	523	1886	1488	668	620	2477	1698	542	2174	1008	692	150	756	1512	1230	1120	875	3623
ENSG00000067141.15	7971	1335	20376	8866	10693	33092	22716	1581	20489	7724	5612	1608	2126	15844	2641	2314	7919	5629	7567	1952	1299	54019	25281	5715	4551	18516	21157	4584	8119	4648	5925	2891	30398	18337	1865	4616	22760	52209	2160	7467	4929	6337	2515	5865	4181	36753	6682	12203	13415
ENSG00000067167.6	9404	8157	7565	10614	6481	19032	13004	3336	13897	7644	8674	6188	6584	14510	6416	10824	7349	10145	11380	4083	4351	13822	13105	11848	4847	15286	12906	7232	6751	5548	4075	3108	9605	10118	7872	6845	14946	17747	5401	10661	9034	8076	3384	7255	9179	13392	10746	6351	7237
ENSG00000067177.13	427	1483	986	315	273	944	796	74	879	4167	2278	299	1070	1198	162	1699	6097	270	412	943	218	1041	1688	274	3111	810	5549	181	299	141	229	3063	520	535	724	694	1232	1426	105	298	326	4768	86	391	197	843	456	914	1090
ENSG00000067182.6	8003	4790	8168	6258	5493	6507	10003	3190	7046	5401	4067	3385	4651	8952	5059	6004	4280	5936	7499	5987	2932	6987	7839	4576	3133	6886	7125	6132	6415	5591	3491	3489	6899	5927	4817	4333	11869	9791	3395	8540	4696	1844	3759	5094	8151	6363	6186	4033	7754
ENSG00000067191.14	1356	1308	762	966	232	345	809	580	1268	810	469	798	899	940	838	1581	602	1084	1178	606	426	590	509	892	297	1033	1117	861	312	705	426	117	411	161	1325	921	1228	1053	603	1020	764	112	317	911	1844	437	1187	657	286
ENSG00000067208.13	538	201	447	587	587	2057	1227	77	1278	490	671	106	144	1412	215	193	653	413	539	73	70	2017	1539	378	383	1215	896	203	371	135	208	504	1120	1197	148	186	1358	2375	88	529	391	451	100	402	266	1509	464	386	694
ENSG00000067221.12	1986	1843	1622	1667	1993	2113	1426	1543	1465	1674	905	1569	1498	1063	1403	2073	3674	1576	1654	1724	1897	1503	2786	1387	1342	1233	3607	1664	2301	1702	1007	574	1250	2131	1837	1310	2333	2189	1486	1957	1382	1383	1734	2070	2669	1531	1653	2504	2397
ENSG00000067225.16	29938	39642	14522	22988	15195	29766	20683	10647	21366	48614	47901	31091	33281	20325	15842	39979	90708	23439	23351	57056	32804	16764	42239	12511	59049	21416	56574	18538	26013	18864	13861	17791	16943	20342	58922	22417	39225	31731	13520	24561	17961	62145	16061	19135	30733	23039	15779	66699	17143
ENSG00000067248.8	2459	1830	1135	2166	1726	4033	2055	390	2492	3518	2796	1456	1419	2013	1314	2712	4104	2235	1867	1163	670	3452	4093	2437	2664	2961	4242	1135	1250	689	1004	1350	1972	2436	2207	2332	2833	3844	886	2128	1696	4972	382	1638	2017	3036	2052	2219	1728
ENSG00000067334.12	4560	3371	2876	4399	3325	4151	3719	1927	3673	3762	2747	3406	3187	2504	3067	4157	4486	4485	3887	2750	2060	3911	5439	3871	2295	3650	4885	3554	3057	2818	2472	1903	2384	3200	3823	3360	4505	5233	2851	4259	3863	2497	1436	4589	4535	3001	4943	4354	3940
ENSG00000067365.13	1111	969	1028	890	811	739	771	680	854	989	659	713	561	682	666	1071	857	879	807	693	493	809	923	762	544	757	1648	790	713	720	585	436	461	686	813	623	1096	868	591	931	631	524	641	740	1139	658	814	1112	863
ENSG00000067369.12	3074	2401	413	3041	1211	3586	2933	66	4343	4899	1980	300	990	2953	1196	3109	4251	2786	2280	830	112	3681	5225	3626	1955	5026	5142	682	489	193	628	1253	2840	2529	2509	2019	4117	5774	257	1885	2026	1561	63	878	2278	3762	1773	1686	1057
ENSG00000067445.19	2822	2060	1293	2209	878	1494	1613	733	2413	3124	672	1264	854	1116	1640	3210	1092	2245	1514	903	633	1755	1113	1817	1585	2445	5167	1272	689	772	884	810	1466	1503	1863	2194	1639	2769	904	2205	1523	911	481	1769	2967	1663	2014	2538	762
ENSG00000067533.5	1467	1127	886	1603	1004	1748	1214	308	1370	2820	965	782	871	999	900	1005	1730	1226	1014	1231	398	1852	1767	1036	959	1727	2487	827	1046	422	702	924	722	1099	1240	1612	1888	1813	486	1203	1149	2219	249	1118	1124	1517	1235	1176	1665
ENSG00000067560.9	41464	32448	22271	37584	27132	39886	30074	13304	37909	32333	17767	28382	28185	28090	28362	43349	34740	46243	40148	23588	16226	30710	37332	32678	13143	36538	44492	29758	23225	22284	20498	8951	28270	29454	36984	24223	55198	21351	20668	39120	31761	12608	17520	36636	47761	28534	35353	29540	29854
ENSG00000067596.9	5345	5037	1860	4748	2146	3054	2724	2090	4720	5692	2412	3595	3526	2689	3163	7100	4372	5910	4528	2573	2357	2764	4267	5032	1977	5575	6507	3225	1675	2719	2102	1713	2504	2307	5751	3373	4880	8343	2381	4779	3537	1390	1744	3839	6126	3260	3668	5272	2355
ENSG00000067601.7	187	108	114	187	218	378	228	81	190	162	200	164	85	136	91	131	199	192	165	94	89	246	417	132	147	188	386	157	138	108	108	97	247	249	109	115	188	276	128	226	160	115	123	191	181	169	148	96	162
ENSG00000067606.14	1117	643	595	772	1515	1656	1206	213	842	1582	1126	591	1024	1022	551	1022	1968	615	650	1061	447	2032	2450	411	1227	1121	3464	673	894	545	1148	962	1415	1724	641	1247	1486	3375	381	797	787	733	321	991	950	1721	1136	2787	1397
ENSG00000067646.10	0	0	179	1159	415	1375	0	0	0	1	599	297	563	0	546	0	1	0	1087	239	110	0	0	2	509	2006	1428	3	0	155	2	0	0	836	3	1039	1255	0	0	836	0	0	0	560	1	1515	2	265	534
ENSG00000067704.9	4702	4687	1393	4798	3253	6295	4875	633	5715	15850	4843	2051	3550	3882	2588	4751	7596	4957	4239	2948	1164	7203	8383	4271	5489	6198	8084	2192	2078	1233	1874	3539	4052	4729	6346	5841	6062	11324	1268	4220	3783	17497	708	2785	4130	5992	3970	4225	3318
ENSG00000067715.12	1173	20	679	1003	1129	3913	2077	7	2942	44	475	11	16	3498	487	19	27	606	1183	4	6	4709	1301	594	6	1248	429	201	1202	106	226	5	2360	2934	35	12	2322	7090	128	799	707	9	64	620	274	2147	847	390	1521
ENSG00000067798.12	61	12	473	428	59	202	1269	24	3270	34	252	21	19	3040	67	4	125	180	662	6	42	322	191	225	21	1522	467	163	22	50	271	24	62	292	30	11	1686	840	26	601	163	21	12	176	122	104	342	45	677
ENSG00000067829.17	6106	4519	6855	4525	5278	4932	4670	3873	4071	3737	3793	6038	4697	2939	4379	5907	7569	5391	5706	4136	4768	4022	4583	2729	2891	3510	7512	6315	5397	6474	3456	3810	2624	3835	5015	3254	6397	4190	3746	5809	3944	5802	4432	6044	7886	3093	5534	6618	5639
ENSG00000067836.11	2825	1817	2967	1799	3316	3630	2246	1804	1442	2710	1542	2340	1708	1345	1561	1970	6857	1500	1655	2240	2604	2374	3511	908	3760	1502	3983	1966	3292	2317	1668	2038	2819	3031	1719	2331	2659	2755	1403	2678	1176	2005	2445	1739	1953	2122	2407	1663	4139
ENSG00000067840.11	1056	119	1021	183	855	2792	801	344	254	296	371	1796	598	130	113	372	178	220	322	103	145	461	863	107	966	372	320	315	652	790	532	1167	580	1143	523	79	722	238	940	614	457	1225	1454	451	777	676	640	51	813
ENSG00000067842.16	6	439	7	2	0	1	3	3	13	3	5	0	7	6	2	16	7	2	6	2	3	14	15	5	9	6	1	2	2	4	1	1	2	0	2	0	5	18	2	0	3	2898	3	3	14	0	4	24	3
ENSG00000067900.6	3605	3462	1047	4354	1282	4546	3109	517	5750	5342	3006	1318	1947	4098	2039	5036	2669	4948	3553	1017	638	4134	4913	5736	1106	8031	5127	1630	886	1033	917	1370	2903	2245	3913	2780	4750	7505	1003	3091	2734	948	383	1812	3148	5078	2968	1975	1468
ENSG00000067955.12	4189	4576	1861	5183	1809	2393	4238	586	4996	5667	3163	1889	3133	3002	2995	6304	4288	4917	4822	2589	948	3670	4663	6386	1779	5546	7543	3378	1426	1462	1803	1380	2207	1486	4898	5090	5179	3957	1710	3901	5003	1218	720	2699	4864	2460	6465	2869	1953
ENSG00000067992.11	534	623	269	596	361	407	384	199	445	545	596	574	515	312	372	920	1469	672	490	383	295	284	1226	506	254	564	1064	533	290	317	310	419	618	292	643	409	745	1108	395	667	471	400	258	678	758	432	696	1555	233
ENSG00000068001.12	1716	779	2855	1067	1163	2327	2025	469	1211	908	2567	818	1758	1683	1064	852	1481	1861	1781	1001	555	2243	2483	662	1093	1713	2519	1515	2500	960	738	1093	2501	1776	707	920	2263	5328	798	1491	858	1840	729	1391	2244	1166	1218	2101	5518
ENSG00000068024.15	4645	5394	3972	4610	3377	3795	3044	2435	5522	6381	5454	3664	2778	1739	3258	7555	11429	5585	3708	2913	2245	1471	7478	6015	3302	6292	15438	3092	3525	3097	3306	1649	1198	2946	3523	3824	4557	5443	2898	4264	3542	1261	3801	2713	5211	4198	5241	3632	5908
ENSG00000068028.16	2691	2024	1905	2092	1265	1404	1603	1418	1883	2128	1328	1944	1954	1959	1666	2456	2047	2252	2476	1559	1314	1289	1872	1463	1005	1771	2833	1997	2333	1565	1265	942	852	1380	2295	1371	3123	1905	1479	2268	1522	510	1134	1863	3445	1579	2121	2444	2905
ENSG00000068078.16	571	958	495	453	222	2952	983	243	2872	363	328	281	1054	1868	432	491	125	461	1001	183	544	12435	334	543	20	2626	235	276	232	224	116	436	4022	1691	655	546	1551	11118	364	666	391	14228	97	1094	748	4345	366	132	120
ENSG00000068079.6	2631	1815	1853	2571	1942	851	1095	1913	1035	1341	1765	2488	2429	2365	1589	3549	2304	1695	1838	4022	2570	833	4594	1070	2767	1214	2447	2720	6570	2972	1068	890	584	727	3116	1478	3158	2103	2371	2145	1378	4935	3621	1925	3547	1838	2705	7635	2266
ENSG00000068097.13	1200	1139	703	1207	610	1707	1535	224	2386	1421	1099	338	483	1595	705	1283	977	1476	915	490	313	1502	1958	1070	914	1574	1689	485	486	383	444	457	1061	1325	1031	683	1562	4137	344	1431	786	538	337	679	1157	1647	1081	1223	827
ENSG00000068120.13	7037	5231	6039	4751	5426	5979	3870	4326	4462	6044	4436	5593	4899	3241	4759	8192	6997	5329	5162	5685	4852	5492	6043	3896	3686	4361	9764	5608	4850	5521	3508	3117	4952	4821	5002	4480	6651	11303	3846	5825	4335	3419	4609	6453	8049	3721	5742	7840	5738
ENSG00000068137.13	5197	1457	4663	2852	7975	8358	5453	1753	4636	9290	2469	1640	1639	3991	1825	1363	7638	2119	3349	3893	2411	5535	9468	1379	3015	4711	11864	2904	7506	2806	2673	5302	7157	8414	2132	3900	6272	11934	1407	3266	2280	2670	2871	2472	2827	5353	4034	8992	6078
ENSG00000068305.16	2839	2023	699	3424	1530	4084	6027	141	6319	3768	4123	406	1100	8919	1257	2371	2543	2940	2938	596	176	5663	6599	3679	2274	5827	7428	765	759	291	670	1700	2765	2980	2346	1738	5452	6030	334	2739	2312	1764	108	880	1975	5164	2605	1200	1797
ENSG00000068308.12	8474	6332	5778	6698	6611	7233	6084	4355	6226	6516	6246	5481	6635	4558	5670	8276	7402	6619	7315	4217	3908	7042	8068	5177	4104	5955	9056	6771	6175	6580	4663	3022	5262	5746	6513	5677	8849	8626	4751	7478	5560	3831	4071	7027	10208	5346	7195	6641	7387
ENSG00000068323.15	4005	2865	2757	3283	3693	7055	6537	706	5245	5842	5967	1349	2891	6141	1873	2859	6574	2734	3466	2469	831	6306	8011	1901	4196	3983	7324	1863	3549	1155	1339	3101	4967	6475	2855	2840	6416	7690	1029	3613	2082	3804	1072	2704	2906	5212	2961	3738	4460
ENSG00000068354.14	1750	1366	829	1263	975	1292	1111	611	1298	1624	1347	1091	1365	953	1019	1756	2182	1260	1299	966	666	1060	1250	1161	934	1312	2464	1083	798	949	716	1115	822	1086	1497	909	1481	1557	702	1396	802	1296	492	1104	1663	1158	970	1266	1219
ENSG00000068366.18	1771	1975	473	2337	550	1733	2073	237	2384	2887	6359	1224	1613	2488	995	2915	4472	2102	2049	1195	666	1490	6386	2632	3864	3206	5879	907	834	456	519	1266	1023	914	1923	1955	2692	2467	493	1590	1936	3945	530	1022	1807	1917	1899	1994	924
ENSG00000068383.17	1017	709	767	1092	811	1597	1016	358	1517	1450	1018	448	736	1126	743	1166	1396	892	1192	546	355	1930	1054	946	1175	1808	4748	660	395	454	444	817	1784	1450	912	688	1979	2683	423	1319	791	1281	290	857	966	1149	1091	1790	1393
ENSG00000068394.10	2576	1977	1077	2097	1901	2004	1729	1067	1782	2132	1771	2156	2027	1281	1903	2604	3544	2379	2188	1712	1409	1767	2489	1471	1408	1745	3136	2063	1987	2014	1567	982	1117	1695	2128	1761	2610	2317	1400	2488	1612	2222	1301	2536	3268	1428	1744	2596	2110
ENSG00000068400.12	5559	4775	2262	4499	2822	4097	3856	1044	4319	4878	5043	2198	4293	4064	3417	6153	5861	4341	4192	2537	1091	3778	5809	3296	3296	3871	8354	3021	2433	1731	2074	2796	2760	2984	5155	3817	5889	5378	1653	4387	3368	4158	1176	3540	6065	3599	3936	4417	3287
ENSG00000068438.13	2448	1935	1214	2105	1314	1849	1999	816	1917	2060	1779	1596	1975	1690	1703	2523	2590	2632	2352	1906	800	1429	1913	1824	1124	2225	2690	2118	1364	1350	1327	809	953	1334	2482	2074	2557	1767	1156	2271	1831	1533	956	2076	3130	1408	2364	2522	1442
ENSG00000068489.11	1577	2249	683	1754	510	178	665	1000	1664	2680	605	1013	932	246	1373	3282	1540	2855	1722	782	889	221	335	2494	188	2416	2255	1461	139	939	895	56	204	164	2190	2675	988	888	1037	1802	1841	92	715	1369	2097	337	2390	1646	174
ENSG00000068615.15	59	3	85	39	45	84	503	20	96	72	86	10	24	102	30	5	8	27	127	42	11	97	1461	36	8	347	49	34	20	54	28	46	193	36	22	13	169	94	26	150	33	312	15	4	57	60	13	23	64
ENSG00000068650.17	1841	2286	465	1539	1036	2634	4400	89	1966	1680	2700	398	686	1872	703	1922	5420	914	1166	422	134	6119	5644	1198	1014	2530	2936	416	718	151	229	553	5518	3036	2072	682	1757	22365	149	1149	1252	836	134	448	1233	3804	709	1347	843
ENSG00000068654.14	3349	2640	2038	3345	1306	2876	2144	1184	3298	4968	2088	1468	2001	2607	2376	3121	3838	2704	2639	2106	1105	2747	3496	2535	1607	4413	6272	1702	1309	1699	1502	1808	2106	1685	3389	3046	4208	4797	1332	2784	2518	1669	881	2017	3279	3143	2451	3068	1807
ENSG00000068697.6	13721	7440	7099	10943	17355	26009	19441	1895	17566	12888	13188	4319	5739	19264	6108	8713	10264	9061	13318	5776	2360	20402	32340	7857	12027	13459	14411	7460	12148	4085	6215	7617	14000	20486	6247	9721	27520	28846	3767	12909	9414	9628	4575	8891	9262	15796	12290	10459	17645
ENSG00000068724.14	18700	12725	3757	13345	4172	1874	3970	7589	8734	10966	3905	9494	10225	2948	10935	19485	8953	17862	13813	6996	6583	1555	3327	15242	1345	11975	11879	11575	1947	10601	6692	1144	1560	1389	18046	10763	8026	3416	9801	13610	11633	743	4609	9696	23332	2202	13735	7065	1536
ENSG00000068745.13	9911	7324	6428	8040	7728	6398	5611	2881	6403	6836	3296	4464	6185	3996	6106	11798	6877	7701	6922	4996	3037	8059	6872	7039	5022	6109	7082	7033	4727	4659	4744	1798	5261	5546	6320	5760	7552	5103	4122	8079	6628	2299	2820	7411	10105	5864	7572	6395	5340
ENSG00000068784.11	1639	1679	576	1819	771	2045	1153	195	1833	2079	1157	482	760	1318	1203	1963	1978	1887	1675	942	349	1522	2913	1972	1488	2184	2289	771	540	402	569	694	1569	1211	1350	1310	2125	3188	500	1568	1490	374	208	794	1562	1503	1420	1106	875
ENSG00000068796.15	2433	1589	448	2540	1155	2900	1367	285	2311	2912	1279	987	1146	1283	1177	2928	1983	3186	1851	1089	281	2926	4206	3649	810	4187	3025	872	610	453	718	854	2715	1936	2290	1145	2277	5378	523	1578	1118	1145	212	1114	2072	4244	1090	2331	991
ENSG00000068831.17	5383	4055	3718	4884	2072	1119	1365	2695	2679	6234	2285	3673	6186	1023	4549	6068	2504	3494	3947	3590	2816	1431	1143	3662	2088	2826	4403	4823	1905	3175	1615	1640	619	1103	4644	1576	4951	1435	3306	4197	3503	73	1510	2579	8220	1577	5341	2303	2608
ENSG00000068878.13	3713	3555	2101	3907	1391	3595	2697	1890	3475	3556	2954	2926	2687	2549	2240	4854	3831	4193	3096	1952	1853	3654	4062	3889	1846	4585	4826	2479	1376	1992	1462	1434	2234	1968	3902	2550	3491	7347	2033	3580	2891	1555	1413	2669	3896	4028	3571	3250	1623
ENSG00000068885.13	1773	1464	1547	1836	838	1506	2042	243	2236	1722	1223	593	967	1250	1120	2703	965	1541	1458	775	261	1849	1695	2409	1054	1629	1589	918	591	397	594	555	881	1053	1508	1150	1668	3173	537	1497	1830	915	142	1234	1688	1207	2188	1109	1094
ENSG00000068903.18	4085	2894	3318	2811	3454	3806	4826	1855	3335	4772	3558	3397	3228	3181	2267	4423	7587	3009	3446	2664	1956	3236	5455	2175	3934	2689	7821	3272	3622	3109	2177	2191	2712	3135	3060	3272	4709	4876	1981	3040	2555	9306	3261	3484	4522	3283	3701	3763	4202
ENSG00000068912.12	3145	1682	1800	3108	3250	7443	4650	628	4895	3139	2768	1164	1571	3794	1852	2747	2642	2685	3197	1082	792	6281	5215	2880	2125	4211	3203	1616	2478	1082	1327	1233	4983	4338	2177	1923	5326	7500	1191	3040	2627	1959	676	2265	2596	4279	2842	2156	3147
ENSG00000068971.12	1174	1205	887	924	676	1007	948	212	1007	1085	905	655	1341	1104	773	1612	1041	835	1099	805	396	831	1128	934	1085	859	1100	820	629	475	390	704	751	789	1287	919	1335	1193	393	1108	780	1058	239	911	1507	677	1282	969	824
ENSG00000068976.12	165	163	145	119	52	66	55	101	116	225	155	92	134	133	156	237	76	106	149	98	55	50	76	135	54	124	231	131	70	89	55	48	53	28	108	77	150	57	58	114	114	34	33	95	219	69	152	66	91
ENSG00000069011.14	2	8	5	1	0	13	5	14	1	2	1	1	0	16	1	1	1	2	6	1	2	2	3	11	1	198	5	1	2	0	8	3	3	0	7	28	8	42	2	16	6	494	2	31	10	0	9	175	10
ENSG00000069020.17	4625	3186	5521	4175	3617	8710	6139	991	8133	7677	7600	1287	1861	3820	2352	3512	5868	3511	3812	2227	1032	11096	20331	3995	4709	7117	11043	1687	2521	1309	1848	3983	13394	7658	3541	3613	7128	24516	898	3631	2328	5524	1556	2223	2379	14384	2976	1941	8445
ENSG00000069122.17	793	297	1009	588	607	1251	2637	295	1167	740	1847	135	262	2383	404	449	690	1037	927	80	116	1858	1426	826	500	1672	1260	312	477	221	169	514	1430	723	155	467	1691	1558	385	1089	354	466	82	319	557	1623	460	665	1345
ENSG00000069188.15	1347	337	3283	1909	800	1650	3805	372	2605	1286	2820	665	290	398	997	189	346	836	1600	1166	110	4945	4371	724	2258	1608	320	613	838	724	1263	464	7126	1288	456	976	2521	7917	270	1819	634	1382	609	888	631	3556	1046	529	3331
ENSG00000069248.11	4186	3197	2093	3841	2653	4939	2943	1286	4218	9349	2352	2869	2532	2938	2517	4988	4808	4188	3688	2772	1598	4304	5600	4388	2912	4629	5690	2441	1889	1886	1755	2283	3622	3403	4855	3482	5118	7666	1974	3238	2957	5744	1123	3639	3966	4032	3095	3670	2787
ENSG00000069275.12	28255	26228	17550	29946	18191	43666	28121	10832	37512	57717	16925	18939	17498	26048	18565	35133	29948	32862	26194	16871	12678	33079	39384	30176	20508	37376	41932	21715	12789	12723	14497	14352	22366	27629	35297	32917	37512	41026	14503	29367	27725	37207	7648	24452	29814	28064	32542	24963	17935
ENSG00000069329.14	10000	5193	7693	10833	10797	18817	13580	2104	12261	12612	6722	3141	4206	8026	5577	9878	11685	9961	9008	4706	2195	19071	19680	9410	7886	12162	17174	5217	7145	3941	5326	4240	13769	16352	6371	7588	16217	24500	3016	6745	8303	5549	3321	8668	7856	15911	10872	10190	14392
ENSG00000069345.10	4584	3964	3271	4399	3525	6104	5104	1736	4800	6161	4213	3202	3322	4165	3007	5767	5992	4517	4379	2947	2155	5826	7389	4248	4649	4682	6833	3206	3124	2594	2125	2757	3873	4849	4268	4260	5573	6445	2196	3697	4332	3165	1768	3917	4664	4989	5053	3569	4134
ENSG00000069399.11	1242	389	1469	1342	1331	1250	1363	485	1112	1135	2042	941	1512	1999	720	245	1122	643	941	558	523	980	2437	444	2139	1153	1870	1080	2420	1161	553	872	663	1083	1275	1362	2309	944	402	1206	678	627	582	584	1238	1607	1542	2214	1549
ENSG00000069424.13	8210	7164	2791	7682	2254	926	3371	1909	2794	5440	2724	2910	6439	1680	4735	9785	3424	5986	5986	3931	2584	509	3070	4643	3397	4828	6080	3799	2371	3941	1974	3044	710	774	6668	3400	5257	1831	2829	6395	4941	698	1790	3392	9456	2379	5409	3983	2269
ENSG00000069431.9	84	33	158	382	58	402	118	16	906	222	615	52	61	261	103	31	54	180	279	16	17	566	130	194	37	666	2607	61	55	48	18	29	276	80	47	148	672	1009	11	217	67	49	7	132	57	261	111	82	229
ENSG00000069482.6	13	2	81	1	3	17	0	3	6	2	36	35	2	7	3	3	3	2	0	5	2	10	2	1	2	1	10	3	7	10	8	6	1	0	10	0	1	1	10	52	0	1	1	69	1	5	1	536	61
ENSG00000069493.13	2446	2282	1275	3084	909	1762	1266	494	1557	2459	2368	1347	2969	1590	1768	2919	962	1313	1776	718	537	1734	1822	1730	1681	1267	1734	1468	1111	827	482	971	844	1141	3083	871	2415	1080	976	1487	1699	488	255	1286	2851	2361	2270	1085	1242
ENSG00000069509.5	1350	1001	728	972	983	1176	996	245	1114	1543	1224	591	924	774	821	1648	2491	1425	902	780	375	1309	1263	1288	1068	886	2029	1174	902	550	756	625	933	790	1451	1029	1127	1658	838	1214	1425	1799	344	957	1547	617	2020	905	854
ENSG00000069535.13	246	102	60	131	179	99	19	64	61	254	501	148	80	555	64	187	31	81	156	28	30	53	68	109	106	228	327	77	219	80	46	52	37	78	114	65	117	84	51	89	74	98	20	106	168	236	172	128	120
ENSG00000069667.14	1679	275	645	1341	1412	2181	2904	150	1998	1773	3558	145	516	1349	574	311	1866	972	757	238	100	2188	2965	1074	2731	1737	2052	370	1177	217	266	1088	1289	2521	642	568	2101	2972	169	1368	834	2822	197	335	606	3545	639	677	2509
ENSG00000069696.6	85	17	352	41	134	123	62	202	76	77	39	25	29	71	51	20	24	20	38	7	40	99	83	14	33	24	99	48	146	85	46	56	109	75	17	49	119	39	28	58	19	16	40	58	66	35	88	19	131
ENSG00000069702.9	2402	579	1311	2018	3297	3515	9751	354	8208	6898	6002	769	880	4325	742	651	1471	1596	2035	524	283	2511	14961	1892	10067	4388	2836	645	2856	420	912	5957	3419	5773	808	3184	5404	8522	738	2157	1915	3387	960	1623	772	3703	961	1146	3891
ENSG00000069712.10	140	93	105	140	80	327	346	21	363	333	288	36	61	372	52	181	154	143	112	35	22	301	352	217	263	246	297	54	50	19	32	116	177	214	138	123	285	545	23	93	166	144	11	69	108	404	165	90	104
ENSG00000069764.8	5	1	24	7	3	1	4	14	3	9	12	0	2	3	2	6	3	2	6	4	3	8	13	5	1	8	9	7	7	5	6	5	1	2	2	5	9	10	3	3	2	6	2	2	2	6	5	15	5
ENSG00000069812.10	34	179	8	11	24	124	10	11	15	136	90	14	81	0	12	1	9	4	37	107	13	75	107	3	16	57	18	4	37	9	7	15	103	1	21	2	7	571	16	29	2	199	10	7	3	44	3	12	1
ENSG00000069849.9	5060	4281	1967	4650	2043	2218	2977	1541	3835	4379	2283	3869	5610	2317	4083	5716	4952	6008	5476	3216	2052	2361	2219	5057	1227	4102	6048	4503	1367	2587	2911	1441	1407	1150	5393	4674	5186	2872	2835	5010	5012	12408	1585	5767	6717	1862	6307	5280	2166
ENSG00000069869.14	1937	594	580	2301	1666	5941	2801	91	3392	1442	710	193	272	2062	838	940	734	2268	1333	263	84	5813	2716	2047	711	3833	1130	630	649	258	614	116	3782	3610	622	606	3477	13929	293	1800	1483	431	88	1593	1072	4568	1822	258	1432
ENSG00000069943.8	644	482	302	619	314	729	544	59	672	885	548	125	359	512	429	651	806	587	549	244	75	629	947	516	358	601	715	271	235	124	201	260	422	396	489	447	636	1052	174	580	427	317	68	394	615	558	548	469	352
ENSG00000069956.10	1458	2154	692	1791	485	2026	1505	248	1908	5168	2797	856	1056	1348	769	2394	5365	1771	1234	795	856	1564	2236	2021	2578	2402	6074	636	388	335	396	2966	1050	1043	1998	1535	1786	2634	358	1298	1371	5696	226	695	1070	1457	1462	4503	945
ENSG00000069966.17	1632	1494	888	1121	482	777	1429	604	1355	4378	1522	1295	1409	1288	820	1669	2589	1410	1407	1385	1011	424	2115	1186	3558	1484	2539	1131	878	1187	734	2123	343	670	1681	1605	1345	1221	808	1237	1464	2038	796	999	1770	686	1735	4443	1092
ENSG00000069974.14	930	587	313	1275	502	944	829	206	915	941	958	410	804	1017	584	866	742	995	911	459	267	688	1656	794	830	1059	1314	701	631	332	376	477	590	606	694	556	1440	1184	368	907	633	265	188	610	1018	1577	1016	871	534
ENSG00000069998.11	2359	2099	1066	2077	1350	1381	1233	877	1516	2579	1644	1823	1919	910	1623	2712	3305	2222	1835	2220	1217	1334	1299	1766	1079	1852	3409	1979	1264	1496	1640	1575	879	959	2322	1644	2508	2206	1256	2105	1798	4251	924	2364	3157	1238	1290	2553	1654
ENSG00000070010.17	4822	4088	3842	3975	3352	3587	3132	2731	2883	5853	4612	4936	4563	1922	3549	7838	6812	4508	4157	6556	4166	2454	2579	3475	4757	3290	5682	4788	3395	4384	2751	3090	2558	2320	4941	4322	3887	2968	3933	4578	3923	7636	3731	5262	6403	2404	4537	4562	3764
ENSG00000070018.7	754	364	1266	854	826	2596	2703	212	2865	2294	1580	281	406	2878	378	624	1156	739	718	339	236	2575	4619	748	826	2805	1953	420	643	364	432	975	1702	1617	447	723	2428	4583	230	873	756	692	310	750	609	2975	897	1116	1400
ENSG00000070019.4	35	4	22	36	26	67	94	5	55	11	32	3	14	135	15	4	10	20	32	5	1	104	28	16	4	52	30	11	15	4	14	16	66	55	5	3	103	28	4	26	22	27	0	9	14	82	36	11	48
ENSG00000070031.3	39	0	21	4	43	7	9	35	12	49	24	178	98	6	2	0	10	11	13	27	224	10	25	7	45	3	44	14	130	69	8	4	7	9	9	1	18	9	7	2	13	15	36	16	10	16	6	19	19
ENSG00000070047.10	6441	5634	2755	5011	2773	3366	3876	1457	5000	5385	3080	1778	3857	3661	3861	6986	5172	5049	5684	2992	1352	4088	4357	3958	2532	5180	5981	3616	1999	2581	2325	1378	3963	2903	6405	4509	5289	5864	1871	5436	3511	1649	1260	3017	7425	4278	5355	3713	3907
ENSG00000070061.13	3215	2574	1783	3051	1858	2992	2090	1028	4056	4316	2340	1524	1504	2790	2034	3494	3957	3087	2445	1747	1044	3154	4488	3214	1424	3765	4668	1527	1278	1157	1200	2103	3021	2175	2978	1670	3899	5681	1204	2923	2053	1586	722	1970	2868	2953	2096	3295	1963
ENSG00000070081.14	17967	20559	7324	21016	7886	5035	8281	6816	15105	13336	5529	17787	17660	3675	16573	36307	12236	28437	20564	10543	8293	2701	3941	26533	2024	16223	15870	18481	2218	12529	10545	1018	1971	1867	24151	22528	12330	5268	15367	22726	23519	2914	4353	21347	26871	2239	29782	11710	3031
ENSG00000070087.12	2768	4371	2360	2524	6226	8698	9445	930	5071	3207	7859	1660	2237	4911	1555	1472	9013	2203	2673	1522	1551	4178	13511	1538	7928	3771	6586	1731	2702	1522	2055	3308	8209	5144	3441	3534	7338	13359	1334	4008	3772	20800	2148	663	2407	3810	3832	15385	6414
ENSG00000070159.12	1525	443	791	997	864	2681	945	274	898	2747	1756	428	1039	663	498	3086	3518	754	671	619	452	2274	4845	781	1656	1414	1701	446	854	470	333	730	2420	2159	913	684	1238	4873	376	1002	563	1177	504	851	1078	2585	704	1539	1048
ENSG00000070182.16	1161	96	632	142	212	2184	1249	51	1606	98	840	24	91	2361	86	78	198	125	186	11	18	2255	1416	160	462	1047	706	98	102	190	378	25	1821	3220	25	51	1004	10390	39	456	74	741	8	297	143	661	50	1210	227
ENSG00000070190.11	439	357	54	341	105	317	545	58	190	519	687	326	486	655	142	1350	337	343	224	215	124	140	678	184	522	265	626	158	359	90	172	158	314	134	388	111	387	268	135	211	213	68	119	190	322	936	186	490	137
ENSG00000070193.4	6	1	1	105	1	15	992	1	651	1878	426	113	54	153	23	0	0	102	133	134	0	13	2	120	1581	144	58	4	151	4	20	419	9	0	173	509	291	0	2	10	83	360	1	0	7	0	19	1	31
ENSG00000070214.14	3248	4319	3389	4106	2092	4226	9387	932	15994	5451	4860	2240	1963	13910	2846	3970	4974	3321	7033	3328	1891	7254	5971	6595	1782	10438	8267	3240	2474	1873	1610	3895	3632	2871	3030	2975	17632	10282	1821	3712	4161	2876	1076	2503	3426	3514	5457	5961	3922
ENSG00000070269.12	1549	1223	1386	1479	1016	2151	1294	436	1709	1546	1527	723	1169	1590	911	2139	1046	1366	1315	593	468	2161	1680	1516	649	1615	2057	1203	726	626	504	472	1320	1061	1310	998	1805	2722	653	1149	1112	3718	342	1408	1604	1526	1511	782	965
ENSG00000070366.12	3156	2021	97	3074	1168	4602	3310	84	4686	4475	2183	253	1172	3537	1074	3493	5632	2711	2349	449	203	3832	4397	2234	2011	3902	7368	373	558	163	646	1187	3418	3505	2223	1321	3508	2564	118	2555	1357	1234	82	315	2021	4629	989	1342	1688
ENSG00000070367.14	3631	3429	1421	3940	1978	4149	3107	626	4488	4459	4003	1840	2480	2593	2225	4562	3567	4144	3537	1466	883	3526	4775	4980	2779	5619	6291	2043	1381	1192	1298	794	2530	2652	3587	3041	4496	6117	1209	3243	3076	3972	546	2157	3349	3685	4095	3645	1725
ENSG00000070371.14	1355	909	1267	619	1105	2217	930	303	2242	2309	1381	1063	1083	1381	284	2691	4390	358	776	378	1407	1257	1633	658	2616	860	2626	420	1463	574	560	3375	1697	1366	723	830	2139	1296	299	1226	625	2502	598	935	812	1764	915	997	2460
ENSG00000070388.10	1	4	4	6	8	8	12	1	21	23	12	0	4	5	3	3	7	1	3	0	4	16	14	1	17	11	5	4	2	4	0	3	19	5	5	9	10	40	0	4	3	17	4	2	4	3	8	1	6
ENSG00000070404.8	499	3667	1813	319	363	578	501	542	1197	548	1738	327	250	1065	332	334	226	287	707	413	258	472	403	236	113	607	701	564	755	686	175	752	265	220	182	531	2200	2126	290	500	205	553	294	436	760	515	781	570	1414
ENSG00000070413.17	10475	6489	7522	7245	8111	11844	8244	1934	8983	9590	5462	3669	4821	8429	4742	7867	8474	6353	7649	5279	3048	11022	6958	5049	6812	8734	8008	5748	7700	5166	4623	7780	9114	11958	6253	6462	12962	18048	3131	7522	5126	10392	3330	7347	7479	10007	8002	4958	9077
ENSG00000070423.16	3116	1820	3140	2131	2373	2079	1944	2475	1638	2855	1716	1844	3176	1127	1888	2707	3992	2236	2588	2875	2014	1851	2358	1602	2039	1830	4562	2766	3618	3390	1746	1561	1748	2002	3147	2631	2460	6186	1751	3197	1631	2634	1557	2469	4373	1589	3187	2182	2384
ENSG00000070444.13	1918	1292	1198	1757	1074	2083	2042	401	2090	2664	1244	587	959	1902	1077	1478	2135	1361	1693	569	449	2040	1725	1123	874	1925	2405	914	1105	714	676	1145	1550	1693	1493	1217	2342	1599	582	1489	1298	1180	380	939	1660	2031	1203	1003	1514
ENSG00000070476.13	3347	2096	1659	2798	1824	2776	2099	409	2817	3085	1646	615	1335	2209	1488	2865	2212	2442	2147	1502	504	3574	3243	2367	1581	2849	2614	1601	1365	851	972	1998	2406	1604	2462	1812	2566	7145	1032	2314	1746	2275	528	1473	2803	2683	2279	2513	2003
ENSG00000070495.13	1778	1973	1304	1266	1279	1473	1088	1383	1548	1499	1153	1807	1635	1063	1153	2144	1497	1364	1680	1601	1269	1331	1381	1079	884	1433	3492	1549	1481	1740	849	885	833	1235	1503	1196	2353	2028	1118	1330	1242	699	1142	1669	2599	1281	1595	1912	1736
ENSG00000070501.10	1363	1443	1176	1275	1193	1455	1096	452	1221	2545	966	1239	1371	960	1086	1818	1445	1470	1384	1241	725	1137	1782	1273	917	1075	1724	1313	1015	895	918	712	623	820	1104	1191	1659	1718	938	1361	1311	1706	549	1779	1735	877	1790	1482	1240
ENSG00000070526.13	47	6	5	11	19	119	6	18	3	107	86	16	34	22	3	28	16	19	14	5	16	16	11	11	23	107	65	9	6	7	11	13	10	15	33	15	7	171	3	7	2	2	13	11	32	134	1	22	11
ENSG00000070540.11	901	295	418	561	352	1233	659	158	576	479	1354	277	367	856	452	932	1525	524	503	334	158	1231	993	382	1582	778	570	308	204	170	162	402	1297	694	399	244	921	3555	210	634	475	274	124	339	689	841	614	373	553
ENSG00000070601.8	19	5	26	7	21	75	6	5	24	276	66	31	36	17	9	6	177	8	21	16	25	38	167	13	562	48	124	23	21	10	15	55	53	36	10	35	33	9	11	18	13	82	6	36	11	38	62	2	16
ENSG00000070610.13	4377	3675	2675	3571	3118	4314	3536	1292	4363	5235	3594	2844	3574	3286	2618	4543	6408	3377	3507	4579	1836	4509	4302	3054	5620	3597	6330	2276	2755	2165	1842	3461	4253	3831	3439	2843	4826	5165	1684	3896	2395	3745	1253	3298	4568	3708	3250	4460	4476
ENSG00000070614.13	3316	855	2135	2792	2760	6896	4346	709	4653	3049	5414	455	1093	5916	1678	1434	2715	2081	2690	657	287	7600	6307	1771	1418	5087	3336	1399	2694	970	1299	1601	7047	4814	1257	923	4580	7462	680	3178	1905	4658	617	2486	2060	7278	1998	2916	3380
ENSG00000070669.15	1647	1213	1079	1218	1239	2214	756	962	1226	2434	1438	1154	1126	796	996	758	2262	1018	1224	1069	569	585	1823	902	1855	789	1991	798	664	949	650	1052	1154	1337	836	1075	1407	1376	851	599	940	2069	468	1696	1264	1105	2151	1209	902
ENSG00000070718.10	1526	1062	824	1224	1111	2457	1418	312	1619	3602	1314	566	694	1149	632	1213	1314	1088	1103	702	429	2753	3364	1013	856	1542	2188	717	1165	504	621	859	2064	1760	820	814	1963	3886	417	1230	1015	2396	370	1063	1023	1531	1155	1091	1104
ENSG00000070729.12	3	3	4	0	2	3	0	1	0	2	20	1	3	4	1	0	2	2	1	0	1	4	2	0	5	3	5	0	3	1	0	0	2	4	2	2	1	15	1	1	0	2	0	0	0	1	2	3	0
ENSG00000070731.8	705	211	804	559	1134	2435	522	183	514	597	2106	217	278	1067	353	148	963	348	162	99	485	1132	1792	296	470	1113	460	453	905	242	383	220	1555	1025	86	99	497	1690	349	583	335	1397	78	516	276	1982	709	47	954
ENSG00000070756.12	78730	98097	36639	75406	47988	88001	65376	19435	80726	90096	59721	44113	57261	57777	51846	130649	74479	88231	82824	52400	28970	104734	60686	63630	33956	80761	116154	56598	33494	37046	35308	26028	89973	44822	83580	64316	76181	78885	37754	78042	80630	44700	22586	55097	93986	81798	85899	50490	35948
ENSG00000070759.15	565	386	134	535	426	835	571	75	901	613	549	195	332	869	280	608	812	510	493	328	176	1422	755	512	363	587	489	249	129	159	146	613	676	369	456	253	636	656	172	385	336	709	108	278	484	683	354	749	370
ENSG00000070761.6	3851	2634	1518	3415	2791	3033	3095	768	2664	3372	1588	1923	2618	1469	2530	3714	3212	4317	3311	2077	977	2844	3771	3159	1626	2990	4370	3099	2609	1866	2388	920	1486	3057	3534	3392	3328	3541	1662	3249	3336	1135	1092	3805	4759	2129	4801	2495	2443
ENSG00000070770.7	6097	5583	4751	5745	5494	5885	5800	1977	6392	6288	3991	3832	3952	3171	4194	9341	5055	6413	5892	3315	2200	6010	6681	5700	2795	5703	7312	5306	3620	3777	3214	2018	3793	4026	5333	4890	6462	7217	3538	5182	6045	2005	2433	5385	7543	5040	7652	3643	5082
ENSG00000070778.11	446	121	423	722	435	1381	1640	45	1823	180	348	17	49	2262	222	53	115	319	833	12	31	1277	998	298	139	1420	185	165	294	95	112	98	923	931	99	32	2151	366	95	488	304	76	53	227	223	1288	471	98	655
ENSG00000070785.15	1497	1227	1156	1661	1082	1249	1315	1400	1493	1195	1072	1915	1209	955	1249	1710	2158	1784	1626	1355	1558	1019	1836	1132	629	1306	2000	1688	1231	1648	1110	651	650	856	1526	1143	2121	1619	1553	1565	1466	977	1182	1896	1980	677	1396	2360	1533
ENSG00000070808.14	7	3	7	0	0	8	11	7	12	0	9	6	3	61	4	7	6	5	3	2	1	5	1	1	2	10	38	0	3	3	6	1	0	2	6	1	3	3	4	5	2	3	4	2	1	18	11	11	3
ENSG00000070814.16	6088	6098	3372	5744	2885	2947	3319	3622	4946	6076	3746	4630	4450	2284	4253	8958	8971	5811	5292	4426	3552	3247	3819	4234	2502	5217	9467	4614	2517	4386	2899	2203	2264	2352	6377	5353	5767	6191	3397	5484	5059	4145	2893	4744	7532	3408	6679	6093	3061
ENSG00000070831.14	14097	9192	9444	12668	11679	15960	11352	3797	10285	11450	9361	7146	10550	8764	8897	12568	13820	12149	12268	8184	4904	13322	15306	11590	6589	11824	19689	9516	10834	6239	6586	5881	9942	12310	10921	9593	15197	19901	5753	13222	10842	7411	4688	8226	11984	13085	12715	11952	9962
ENSG00000070882.11	1594	1538	1185	1556	1345	4094	2397	208	2186	3244	5011	575	1230	4756	890	1938	2981	1190	1409	745	272	5712	6133	1460	1822	2635	6564	658	1125	290	489	833	1613	2681	1513	1245	1959	3520	423	1253	1143	3161	207	797	1476	4878	1907	1014	1323
ENSG00000070915.8	71	10	15	31	17	10	23	4	11	54	58	50	89	34	3	12	16	20	25	15	37	4	79	13	45	16	27	13	97	19	7	17	8	16	21	3	51	14	7	24	12	7	31	7	28	162	15	21	20
ENSG00000070950.8	1330	1077	651	1330	588	830	914	565	1388	1639	582	808	653	643	889	1527	1385	1629	1124	750	479	773	1005	1634	460	1608	2104	960	337	634	580	229	430	478	1327	970	1134	809	708	1078	1381	440	330	1041	1398	787	1358	1068	550
ENSG00000070961.13	1648	1404	958	2166	708	2872	3064	268	3645	2136	2056	731	1172	5832	1142	1631	1718	1568	1875	565	357	2775	2831	2122	826	4160	4191	944	606	430	456	854	1478	990	1487	1234	3113	3785	399	1574	1452	591	352	846	1295	3057	1739	1044	1178
ENSG00000070985.12	110	56	110	22	81	1275	59	499	16	30	24	27	32	12	51	29	20	46	34	15	13	1481	289	76	33	281	14	24	33	43	22	7	80	79	33	22	70	1004	427	41	42	10	13	1339	100	72	56	10	79
ENSG00000071051.12	5330	2099	4102	2563	4645	12144	4805	715	3313	3891	2644	693	1778	3875	1945	4390	2753	2645	3538	2607	534	6989	5350	2037	3888	4255	4300	1835	3481	919	1229	1912	4586	9854	2148	1875	5548	4568	888	3808	2480	1208	624	2189	3521	8888	4296	2761	6563
ENSG00000071054.14	7723	5740	4355	10516	3126	4459	6015	3064	8967	7410	6387	3742	3896	4399	6159	11447	8215	9526	7780	3559	2873	5934	5815	9534	2614	11972	15155	6669	1993	4364	3969	1614	5364	3053	7335	5906	8117	9642	4242	8344	5911	1318	3203	5449	8493	4624	8083	5960	3109
ENSG00000071073.11	3614	3569	1233	3950	1189	2519	2975	1194	3821	3835	2821	1837	3208	4875	2484	5895	2279	3321	3584	1209	831	1937	4233	5393	1122	5139	4377	2031	1197	1268	1258	754	2029	1104	3221	2701	4216	5613	1688	4151	3453	487	866	2806	4000	2512	4025	1979	1306
ENSG00000071082.9	80688	59587	86672	64254	74662	99821	55104	73666	58376	112999	40941	98074	63438	36530	59606	100213	60260	81738	68040	68994	72987	76390	51941	52674	45865	54088	83291	116996	75059	102607	82768	50848	49504	54967	62871	82614	85546	59068	99571	82824	75954	32825	84775	105440	115670	52616	93434	76980	87591
ENSG00000071127.15	29098	36883	9444	23733	32567	23118	14796	8501	22388	21220	18363	21940	25667	19371	19431	28330	69870	24846	26635	19150	15530	27140	79946	18878	17921	24383	37479	19102	18615	13774	11931	37274	15147	23689	29790	16047	29465	21583	11725	24911	20783	33142	13280	18045	34565	24816	21015	18151	22904
ENSG00000071189.20	1841	1544	1016	1893	1082	3167	2775	244	3756	3385	2522	775	1098	2999	935	2260	3249	1911	1722	732	481	3239	4568	2597	2079	3332	3713	914	817	445	649	784	1887	1760	1531	1551	2627	5146	417	1621	1445	3246	248	1071	1478	3343	1847	1002	1300
ENSG00000071205.10	2089	968	4218	1376	1938	4623	2474	651	3166	1098	687	560	696	1272	1033	1744	848	1568	2193	669	509	2938	1878	1208	631	2792	1314	1276	1491	1114	1120	660	1209	3920	1217	761	4662	3230	565	1867	1144	551	614	2227	1610	3504	1445	552	5531
ENSG00000071242.10	2129	1553	1418	1529	812	3752	4401	645	4063	2513	3760	373	722	5491	1239	1238	2521	1738	2131	1048	341	1394	6499	1299	2894	3661	1472	1084	714	576	851	692	1483	2581	870	354	3547	1338	421	2157	2152	1243	614	1386	1932	2219	2190	1051	3411
ENSG00000071243.14	1491	1364	381	1427	790	1520	1010	182	1558	1533	834	474	927	1060	995	1802	957	1778	1365	485	175	1363	1434	1766	520	1766	1298	820	436	328	542	538	637	893	1405	1161	1317	1446	481	1436	1214	420	163	906	1681	1404	1246	854	1022
ENSG00000071246.9	741	285	1298	841	260	1095	1283	422	1741	579	1405	288	379	5496	320	244	487	418	860	341	231	1533	2908	453	280	1533	848	763	474	421	432	402	3312	304	296	156	1751	1269	198	1144	292	152	209	306	730	2517	632	724	1193
ENSG00000071282.10	772	520	333	399	775	1292	269	273	464	707	1609	318	389	293	385	116	253	354	513	162	305	692	937	252	230	748	889	267	732	267	111	455	1157	427	146	375	926	544	204	493	238	182	168	282	439	916	403	638	1008
ENSG00000071462.10	5276	5554	5108	4587	3758	3980	3579	3429	3379	4601	5044	4877	5006	2366	3724	5901	6634	4736	4514	4274	4339	3280	4900	3021	3280	3189	7610	5647	4706	5443	3597	3143	2179	2387	4691	4635	5367	3520	3830	4614	4356	4822	3651	5268	6285	2705	5505	4858	4491
ENSG00000071537.12	3509	2730	1807	3600	2557	8165	4329	522	5271	5205	4804	1238	2068	5733	1814	3542	3957	3204	2717	1147	619	7059	8351	3928	3094	5865	6290	1514	2128	909	1142	2155	5277	4024	2910	2401	5103	13707	1154	2956	2649	3283	482	1834	2534	7492	2951	3097	2513
ENSG00000071539.12	1145	1071	371	1224	442	291	425	240	833	1048	411	530	503	90	825	1308	4312	1491	990	655	462	336	327	1169	123	1082	2566	773	578	372	613	2192	236	290	1334	1214	774	882	467	1150	1133	446	183	981	1341	276	1616	1673	369
ENSG00000071553.15	10120	5786	7042	6776	11310	17513	10360	4756	9286	6780	8039	7640	7312	7684	5317	7580	8936	7340	8134	4951	5152	13062	11345	4872	5277	7758	13711	6979	10029	6368	4960	7683	11244	9373	6144	6381	12810	17115	4713	8395	6160	14648	6726	8776	9834	8599	8839	9751	8468
ENSG00000071564.13	14525	11855	4703	12886	5251	3963	5128	3304	8978	11886	4057	7125	9468	2952	10054	14353	8155	13339	12613	6550	3919	4452	5474	11217	2225	11508	11583	10084	3156	6378	5892	1754	3130	3697	13814	10487	10025	8786	5583	14146	10311	2900	2741	8801	18122	3700	16410	8829	4151
ENSG00000071575.10	3302	3247	2112	2760	1375	1669	2408	568	2884	6687	3905	1668	2970	1216	1987	3839	1603	3186	2642	1130	707	2773	2217	2608	3494	2261	2979	1897	969	1045	915	1817	4006	3193	3046	5661	2870	2225	953	2405	1687	2166	484	1825	2649	2319	2165	1387	1151
ENSG00000071626.15	14126	10508	8163	11239	6229	5430	5279	9523	8417	11768	5868	8472	9305	4157	9804	16579	13594	12959	10836	10855	8392	5905	5955	10502	4090	9014	17487	10305	4968	10381	6904	3467	4168	4228	14664	10417	10011	9197	9256	12641	9464	4336	6831	11241	19311	5229	13571	11349	5347
ENSG00000071655.16	9839	8433	13073	7233	7034	6313	5567	15869	5943	6236	3048	7536	7721	3787	7925	9317	8175	6804	8065	8453	9443	4971	7827	4941	2456	6083	10650	12302	9926	15204	6410	3472	4883	5241	7740	5984	10482	9891	9559	9485	5993	4626	9556	9260	14516	4107	11244	9725	8824
ENSG00000071794.14	2377	2423	654	2862	1338	3234	2915	236	3618	3322	2213	865	1220	2642	1436	3081	2790	3099	2077	848	385	2183	4993	3491	3567	4238	3809	1173	753	480	1109	1261	1661	1855	2341	2129	2826	4743	594	2705	2509	4111	158	1530	2122	1927	2412	2878	1234
ENSG00000071859.13	3529	4909	5576	2489	4068	3292	3456	5138	2365	3388	5640	8617	5602	2383	3255	6991	23188	2401	3163	4817	9858	1952	3957	1825	4422	1859	23950	4552	5826	5196	2730	3802	2220	1594	3702	2769	4392	3719	3651	3860	2702	11192	6733	3642	4944	1536	3864	8435	3703
ENSG00000071889.15	4004	3001	4290	3146	3847	4177	3625	3107	3580	3440	3867	3946	4202	3043	2970	3867	5806	2964	3461	2824	3713	3120	5397	2147	2448	2281	7393	3607	4543	3816	2338	3856	2956	3552	3146	2953	4632	3145	2616	4209	2276	4533	3443	3635	5286	2381	4252	4223	3827
ENSG00000071894.13	17081	10326	12854	8145	6095	5789	5305	8433	9023	11780	6034	7386	10974	5791	7344	15656	7708	12739	12893	7891	5591	5957	8321	10188	4173	11052	18913	8682	5739	10109	5488	3381	4580	5542	11632	11046	9659	8901	6475	9673	7229	9686	4948	5426	22904	6210	13007	7436	7456
ENSG00000071909.17	12	49	3	8	5	11	2	1	2	198	108	15	29	0	5	24	26	6	2	21	9	5	23	4	129	6	114	4	5	1	3	50	6	6	109	136	5	4	3	1	4	84	2	1	4	6	2	15	3
ENSG00000071967.10	2413	639	1367	4522	1225	7642	17839	339	25746	9613	11604	834	1345	24484	945	1811	1972	1400	9330	2340	584	3923	6805	2585	6496	8269	4054	1682	1303	666	501	2841	3256	3110	2291	4591	20006	6611	450	3298	2469	5589	405	1353	1665	5948	2901	1401	4138
ENSG00000071994.9	3870	3338	2419	3584	2665	3164	2658	1210	3060	3686	2788	2589	2878	1730	2784	5107	4120	3765	3380	2853	1637	3212	3916	3428	2116	2917	4529	3436	2269	1778	2251	884	1942	2284	3558	3236	3609	3555	2331	3838	3373	2199	1354	3753	4741	2474	4493	3232	2536
ENSG00000072041.15	10	7	1	8	0	0	0	2	7	3	6	8	13	0	7	14	0	25	14	1	8	1	0	23	0	4	1	2	1	1	3	1	0	0	18	7	0	6	15	20	5	0	0	5	12	0	4	2	0
ENSG00000072042.11	2634	3137	1603	2817	1530	1703	2444	1123	3107	3199	2414	2244	2860	2464	1939	4895	1925	3185	2789	1788	1351	1499	3456	2994	1813	3027	3349	2084	1286	1604	1349	761	1036	1415	2901	2839	3312	2274	1534	2662	2923	2298	1807	2627	3335	1699	3616	2897	1607
ENSG00000072062.12	6944	5219	5675	6264	5854	8842	7597	1655	5704	5795	4903	3012	4414	5955	3802	5896	5273	5755	5684	3391	1773	5912	12628	4376	4692	5289	8524	4437	5785	3715	2931	2510	7633	7209	5665	5424	8528	8967	2487	6558	4754	5609	2889	5165	6636	4915	7444	4745	4183
ENSG00000072071.15	4508	2445	2332	2391	862	1453	1852	2152	1795	1866	874	1446	1898	1226	2095	4001	1400	2228	2044	1155	1365	830	442	1891	313	3271	2047	2677	1421	2578	2383	247	461	1849	1708	784	1687	1259	1142	3008	2031	3785	767	1699	3254	2401	1833	1068	1258
ENSG00000072110.12	7827	8860	2931	9164	2441	8008	8419	2065	5332	9775	14549	3314	6652	9101	4125	7292	6770	5012	6051	6142	1156	6447	7393	4265	6580	7899	7188	4018	3017	2853	2675	3546	9957	3717	6430	4351	12203	10136	2416	9872	5217	9382	1812	2995	8899	6079	6702	7177	4153
ENSG00000072121.14	2534	2098	1611	2374	1292	2488	3051	714	3782	3368	2649	995	1360	3577	1255	2552	2632	1906	1881	1034	589	2724	3745	2305	2088	3444	4705	1264	1060	844	811	1080	2042	1735	1808	1318	3465	5541	801	1966	1630	2153	550	1395	2068	3379	1663	2082	1733
ENSG00000072133.9	303	113	499	228	578	1300	713	112	694	751	1226	418	325	635	156	178	1484	181	240	122	159	851	2409	256	935	615	2567	112	587	184	164	344	281	824	103	179	657	1497	125	257	336	786	145	228	177	604	452	2056	765
ENSG00000072134.14	1013	579	1698	921	1175	2560	2624	544	2315	1120	956	544	309	1893	397	528	978	680	869	283	506	2553	2434	471	362	1952	1802	654	1088	897	726	657	1933	1826	274	425	2714	1716	479	1058	584	744	593	957	616	1987	1286	2002	1870
ENSG00000072135.11	3686	2418	3886	3250	3313	3998	3018	2273	2850	2803	2945	2742	2974	4307	2131	3266	3654	2971	3321	2942	1962	3018	4120	2122	2815	2733	5023	3477	4436	3715	1919	2089	2822	2092	2522	2119	5662	3104	2807	3184	2503	1149	2872	3460	4888	3718	3715	3116	3432
ENSG00000072163.17	4803	2068	5773	3358	1753	794	2009	7135	1795	2324	1479	2226	2191	1605	3336	3396	3254	4421	3904	4237	3397	901	793	2335	350	2509	6684	5276	2351	6655	2885	549	855	635	2080	1880	4742	733	3993	3345	2416	291	5261	3766	6568	791	4957	2700	3836
ENSG00000072182.11	3	4	9	1	7	8	4	1	5	7	0	3	1	8	0	2	0	2	10	1	0	21	6	1	1	3	3	0	27	2	4	1	2	6	3	6	9	9	3	2	4	1	1	4	5	9	0	3	7
ENSG00000072195.13	161	216	161	190	95	244	162	72	292	618	403	106	410	405	111	138	46	88	313	146	63	1000	972	151	107	575	110	140	25	133	60	146	392	108	436	92	563	866	124	389	131	181	27	142	432	515	535	34	246
ENSG00000072201.12	847	257	397	514	908	1556	1294	17	911	803	871	65	195	906	302	686	1015	544	428	495	23	2213	2064	531	1281	940	596	194	410	32	72	372	1074	1189	292	449	1486	815	122	452	690	395	30	289	456	2479	720	120	1398
ENSG00000072210.17	5185	1568	2311	5550	9360	9066	12006	1400	7328	6094	5504	1158	2254	5967	1763	1583	1747	4240	5568	930	607	8277	28155	2909	3295	6963	3912	2867	8219	2823	2970	1835	6978	9777	1662	1659	12225	6611	1618	5267	5153	8157	3917	3371	3886	9052	9139	8528	23827
ENSG00000072274.11	3275	1775	754	3363	1744	2658	1598	688	2474	3085	2299	779	1541	875	1946	2463	3350	3271	1960	929	573	2207	5554	3663	1110	3496	4400	1422	1660	651	915	2573	1582	1756	2706	1338	1953	10024	761	2789	2337	2148	534	1175	2474	3652	1513	8640	1220
ENSG00000072310.15	12825	12114	8045	6885	7155	26910	5773	2422	8683	19206	14820	6156	15129	7238	5023	8286	34150	6003	9202	7910	5475	9152	8790	6346	5635	8566	27232	8162	23649	5681	3083	24227	2950	13323	21216	7771	8437	7367	2945	7937	9091	15242	5305	7386	10892	6249	5518	10076	3813
ENSG00000072364.11	3923	2635	2179	4309	2392	9044	6303	481	8931	6946	5778	1102	1694	7409	2033	4100	5076	3585	3597	1130	588	8292	8873	4654	3249	8768	8344	1698	1693	739	1140	2510	5712	4730	2899	2753	6760	15477	628	3245	2790	4944	438	1991	2736	8837	3544	2423	3340
ENSG00000072401.13	931	791	268	944	407	748	979	115	1186	1036	888	385	583	901	521	959	967	742	955	399	168	856	1398	1013	846	1019	1422	608	298	241	265	566	510	476	728	772	1242	1001	243	760	848	630	190	509	849	816	1135	574	596
ENSG00000072415.7	1905	2801	1305	1791	2547	5029	3224	437	3315	3264	3620	933	2817	4283	1161	2397	5155	1810	1686	914	653	3273	6533	1827	2420	2941	4265	966	1297	789	703	906	2475	2427	1556	1650	3124	6207	743	1734	1346	3470	647	987	1552	2925	1211	8644	1992
ENSG00000072422.15	528	215	251	488	182	243	461	100	1020	638	517	222	169	839	305	270	401	365	487	198	88	288	335	362	933	920	833	216	541	147	157	427	177	590	208	761	919	189	143	427	221	203	54	146	280	1663	326	266	156
ENSG00000072501.16	11200	11378	2531	8857	2896	6881	6353	1740	13572	13348	5177	2421	3981	5521	4416	15004	12081	15488	6600	3251	1175	6901	10206	14070	2161	13494	14212	5249	2342	1987	3960	2368	4931	4307	18051	5890	8648	17164	3428	7160	9206	5785	1448	4005	11712	6402	10820	4952	2805
ENSG00000072506.11	5202	4488	4661	4250	5155	4102	3101	5557	2903	4379	5064	6017	5380	1549	4458	4998	11008	4645	4139	6314	5960	2702	4272	3365	3776	3149	11600	7238	5934	7626	4007	2267	1978	2878	6495	4174	5413	2618	5364	5615	4176	6748	6591	6535	8060	2101	5326	7614	5209
ENSG00000072518.19	5042	4501	2009	3748	3008	4122	2896	1527	3499	5096	2949	1925	3132	2966	3022	5423	4003	3974	4026	2586	1367	3680	5710	3648	2483	4341	5027	2782	2115	2305	1706	2479	3575	2828	4484	3325	4490	6355	1419	3929	2642	1881	1371	2348	5391	4085	3284	3528	2618
ENSG00000072571.18	2364	3387	372	2529	618	159	914	313	2125	3810	877	913	1417	148	1891	4644	2631	4254	2719	890	413	103	281	5056	248	3015	3553	1478	105	767	1065	66	74	169	3099	2980	1249	807	706	2764	2968	540	168	2081	2909	248	3678	1713	136
ENSG00000072609.16	8784	3860	2389	5045	2032	2186	2305	1688	3060	3632	2222	2000	3685	1728	3541	9351	3066	5511	5257	1981	1238	1949	2375	5916	1171	4569	5366	3431	1400	2293	1991	1020	2014	1616	4544	3476	3191	3985	1995	4929	4274	695	1196	2795	8562	2034	5402	3052	1619
ENSG00000072657.7	98	1	78	136	345	237	1350	8	567	16	96	3	12	1001	40	7	10	46	106	26	1	632	932	49	60	336	16	42	116	40	61	61	145	410	1	19	243	433	8	82	36	15	63	6	38	1302	89	0	516
ENSG00000072682.17	914	1486	460	459	582	1426	405	140	721	1629	3958	526	750	318	590	1649	3498	310	638	977	499	1678	1618	387	1188	670	3517	256	591	234	245	1834	1230	1253	622	299	1690	1208	184	823	411	6172	517	354	402	891	420	1208	525
ENSG00000072694.17	430	119	65	115	224	252	486	147	190	138	466	122	132	1358	44	100	450	51	322	443	38	149	832	33	68	133	241	78	1072	139	42	131	405	154	194	12	481	179	114	307	140	13	311	80	174	509	107	95	451
ENSG00000072736.17	6196	9002	883	5441	1771	2107	2330	774	6480	6197	2319	3170	4954	1677	5568	14458	3885	9346	7055	2322	1426	1133	2741	9905	989	9983	4429	4776	709	2216	2296	1238	1275	968	13491	5821	4588	3689	2748	6819	6178	734	709	4113	9828	1758	5643	3457	1057
ENSG00000072756.15	1193	865	551	919	672	1090	879	221	1151	1203	1010	536	736	789	739	919	1427	1067	845	704	262	1103	1470	1246	668	1164	1656	760	479	374	406	325	663	766	733	884	1281	738	393	996	931	691	215	783	1147	934	1253	861	661
ENSG00000072778.18	22847	19289	20560	13204	18415	14538	13510	12039	11782	34942	26508	23792	24411	11448	14816	25926	31489	14856	13446	16274	13270	13666	28722	10680	20420	12297	20885	15141	12769	15750	8082	10557	13636	14296	19204	14712	18875	6372	12521	18039	12050	32005	10663	15014	24959	10135	18650	14704	19562
ENSG00000072786.11	6368	5478	1693	5655	2361	2439	2363	2152	3256	5087	3112	3349	5121	3890	4156	5968	4587	4788	5004	2719	2513	1898	5249	4322	2472	4042	5951	3704	3186	3020	1658	2378	2959	1957	6619	2005	5758	3466	2459	5690	3043	788	1640	2862	6971	4449	3382	3460	2731
ENSG00000072803.16	2866	1870	1151	2519	1932	4629	3775	402	4267	3393	2724	899	1309	3546	1421	2552	3440	2202	2506	1090	607	3317	5556	2418	1966	3833	4073	1262	1532	754	946	1661	2666	3140	2066	1491	4244	5922	713	2342	1906	3054	759	1526	2105	4283	1942	1903	2730
ENSG00000072818.10	18903	14657	7562	13799	6273	1477	3784	15949	6943	8293	4636	14862	14557	2463	15546	23864	7423	11965	13320	9008	10861	1030	3645	10166	3278	8116	10417	16856	6051	18292	6080	2182	1261	1327	19435	7063	9206	2046	13054	16225	9172	290	7030	12596	28423	3572	12105	6789	4079
ENSG00000072832.13	663	289	816	443	433	944	1016	174	1513	2419	1458	359	616	1240	226	624	1243	182	439	283	210	981	4835	134	855	587	2874	239	452	420	310	930	335	1445	241	487	1624	769	367	466	280	1045	461	347	452	678	906	1166	804
ENSG00000072840.11	746	412	185	979	535	2450	2208	49	3429	1871	1766	110	436	3374	274	795	1771	492	873	349	94	1773	3590	509	1267	2254	2531	156	337	114	345	1129	1205	1388	713	530	2138	2347	49	905	341	1263	121	159	473	2002	578	719	1036
ENSG00000072849.9	2542	2106	2627	2422	2080	2973	2274	1185	2238	2787	1738	2255	2077	1670	1780	3024	2454	2410	2202	1541	1390	2773	2658	2344	1160	2102	3344	2236	2092	1810	1473	1143	1834	1786	2322	2228	3322	1798	1701	2579	2119	1359	1461	2831	2774	2090	3281	2220	2329
ENSG00000072858.9	1246	1281	523	1454	434	415	454	294	758	729	556	595	1055	1870	707	1309	433	928	834	535	393	445	2279	1309	275	1707	661	839	411	415	433	278	525	125	1322	580	2215	1542	443	1363	862	86	263	446	1246	1271	1028	297	667
ENSG00000072864.11	3517	3757	965	2814	2115	3211	2474	285	3245	4322	1997	1010	1933	1187	1896	4537	3284	3604	3450	1163	632	5553	2292	2945	1547	3552	4408	1222	978	604	1241	1451	4816	4141	3678	3206	3441	8662	362	3116	2545	959	530	1784	3843	2565	2516	4033	1767
ENSG00000072952.17	376	254	116	149	140	241	163	158	191	329	852	190	246	456	234	298	269	367	341	174	102	177	93	332	54	714	500	186	164	239	203	97	113	19	354	299	253	309	265	213	327	119	119	206	353	438	350	253	275
ENSG00000072954.5	187	646	174	231	166	380	360	270	302	961	2227	945	523	154	197	84	2933	216	197	510	552	247	1194	183	945	201	2623	192	238	436	154	997	255	218	179	416	367	784	202	368	159	2343	504	173	239	153	167	614	396
ENSG00000072958.7	7128	6556	4727	6122	4063	2905	3940	3795	4720	5955	2862	4083	5875	2815	5446	9105	6209	6519	7171	5558	3682	2882	4352	5106	3313	4916	9477	6482	4302	5946	3449	2715	2263	3133	7584	5694	7244	4442	3926	7258	4795	3865	3496	5452	9581	3062	7930	5318	4862
ENSG00000073008.13	743	570	606	440	390	875	875	422	791	669	771	478	477	978	353	532	402	534	563	294	330	991	797	522	246	925	720	500	424	570	296	335	518	403	656	347	935	1017	496	578	518	1250	427	951	748	683	668	1203	490
ENSG00000073050.10	6117	4297	3706	4552	3135	3170	4069	1772	4186	4744	2516	2657	3749	2224	3643	6641	4000	5028	5035	3127	1775	3792	4415	2982	2315	3878	4975	4512	2417	3214	3044	1376	1879	2663	3488	4327	4757	4195	2572	5317	4676	3029	1686	4859	7244	2497	5753	3876	3165
ENSG00000073060.14	2641	943	2771	1786	2379	1821	1889	1260	1466	1965	1435	822	847	2346	1651	1332	1332	3111	1283	1222	613	1616	2941	1320	2543	1545	2177	1252	1708	1921	792	1046	2481	3048	1225	1129	2340	1577	1324	2491	1114	1019	730	1828	2185	1207	1011	1057	1789
ENSG00000073067.12	173	14	6615	5	4375	1502	590	12426	47	856	24	20	58	2605	237	1	12	129	12	33	450	3525	81	14	23	7064	23	3042	292	20	19	188	900	997	88	761	11	892	42	26	30	682	121	13422	93	12749	6	1	62
ENSG00000073111.12	11383	8393	2067	9849	3671	2222	3108	3119	5670	8082	2191	6348	4715	1046	7036	11332	12632	13939	8487	7603	3534	2125	4123	8145	2104	9776	13921	7366	2013	5163	5615	1215	1701	2692	11415	6489	7675	8516	4723	9085	8001	4870	3030	7245	15443	2602	5819	17845	1932
ENSG00000073146.14	99	2	28	45	110	41	27	5	5	18	14	9	0	11	30	10	239	104	19	3	9	25	34	20	6	44	37	87	9	5	3	3	216	83	5	4	36	8	11	42	39	7	6	26	6	3	11	12	211
ENSG00000073150.12	418	16	1092	204	629	906	899	83	586	775	386	89	89	635	143	45	62	111	267	309	8	1097	419	91	876	353	513	205	725	384	210	48	1324	1110	73	325	711	1644	159	210	240	1127	127	262	159	355	434	599	544
ENSG00000073169.12	3665	2588	4550	2376	2515	1829	1944	3572	2329	2394	1538	2411	2649	1422	2560	3531	2341	2039	2342	2339	1853	2053	1382	1727	1147	1851	2963	3110	3056	3784	1727	1232	1609	1902	2769	1965	3285	1512	2484	2706	1609	2409	1615	2982	5262	1570	2499	2072	2699
ENSG00000073282.11	6958	2378	4696	5136	7180	15716	4680	322	5212	13153	6419	1477	3142	706	1989	2867	8432	4177	2940	5379	755	31244	15398	3661	11226	6072	9220	1723	5077	1128	2398	7205	14728	15218	5760	5470	9231	50368	539	3947	3996	11737	1335	4847	2058	22191	5635	2051	10674
ENSG00000073331.16	1816	1689	814	1411	1122	3266	1345	427	1222	2860	3028	525	964	2628	646	1969	2584	1214	854	802	389	1308	3881	1326	2530	1437	2057	692	1106	337	319	857	1094	1425	1123	825	961	2504	396	1102	1176	1007	341	772	1242	2558	1129	783	843
ENSG00000073350.12	2060	361	1246	778	2736	4491	885	508	693	1543	1020	313	507	1463	426	504	831	507	660	678	218	3873	4364	355	678	1679	1882	801	2675	513	305	1112	3308	2881	511	545	1259	4838	446	470	545	1012	838	1178	969	3404	979	723	1490
ENSG00000073417.13	832	550	638	879	674	1249	1502	154	1227	1429	1088	162	338	2112	415	802	926	666	621	324	84	1607	2301	557	1173	1140	1301	392	311	215	253	607	1011	878	607	495	1066	1377	178	720	572	753	123	443	579	1827	1133	680	866
ENSG00000073464.10	276	229	270	480	330	790	915	53	850	1832	1941	232	555	964	140	1643	7549	199	396	288	261	283	3512	235	872	765	11705	53	287	80	139	1962	366	699	323	598	1367	1220	57	222	185	2830	175	131	223	403	295	1683	1246
ENSG00000073536.16	1877	1386	1279	1669	1502	1527	1356	1250	1667	2081	889	2040	974	860	1078	1604	1611	1754	1879	1514	1288	1519	1856	1575	361	1594	2688	1683	1117	1702	1226	725	1138	1230	1709	1127	2053	2997	1247	1519	1317	707	1007	2042	2196	1224	1460	4582	1659
ENSG00000073578.15	7929	5811	2732	7102	4284	3394	4783	3191	5223	8674	5352	7959	5828	4192	4952	9610	12050	8232	7367	6035	4436	3284	6854	5775	4586	6022	10030	6305	3719	5123	4476	3059	2392	3010	6845	5828	7003	5676	4597	6764	5718	11056	3152	6905	10664	3708	6508	6114	4139
ENSG00000073584.17	8811	6581	6951	7916	6425	8666	7422	2382	7180	8050	4898	4626	4893	4198	5483	9641	6170	10035	8266	3729	2668	9826	9829	7995	4016	8443	10724	5823	4782	3863	4670	2525	3818	8825	6680	7005	9056	14441	4145	8713	7620	2515	2086	7406	7670	6339	10060	4787	5881
ENSG00000073598.5	4	8	1	7	0	3	5	1	3	17	9	0	5	6	3	2	6	3	11	9	0	3	10	13	2	12	14	5	1	1	3	1	5	5	7	6	6	11	0	8	8	3	0	1	4	9	5	6	1
ENSG00000073605.17	3970	2422	2579	1868	1197	1176	926	2009	2306	2053	1384	2032	2441	1237	2576	3938	985	2301	1828	787	996	1214	2074	1516	619	1541	1331	2153	1504	702	751	879	519	505	2827	1570	1845	3742	1449	1834	1810	291	678	2549	3340	2162	3657	1299	1005
ENSG00000073614.10	4956	4397	2173	4843	1960	5120	3072	1374	5847	5237	2881	2798	3076	3865	2591	5888	3285	5307	4343	2181	1476	4989	5158	6547	1570	8309	5370	2684	1635	2162	1761	2034	3419	2820	5020	3140	5644	8621	2268	3800	3852	1674	1067	3060	4940	5880	4067	2808	2460
ENSG00000073670.12	101	89	247	69	85	167	148	63	142	82	89	52	83	135	37	107	38	84	132	31	36	184	441	71	58	89	142	84	70	48	34	101	36	67	43	136	92	237	39	64	72	102	35	75	132	58	210	157	205
ENSG00000073711.9	304	171	311	285	194	909	452	85	621	406	379	186	151	728	184	251	309	238	350	154	92	898	373	255	239	560	295	192	250	191	149	257	522	472	188	310	590	1046	161	276	227	1175	86	400	279	619	433	181	358
ENSG00000073712.12	939	506	1457	1064	813	2406	3339	340	4207	862	2501	294	481	3650	427	578	307	879	1622	307	222	2034	2611	664	888	2931	1936	483	571	414	402	314	1454	2909	264	446	4277	2711	322	1237	643	6707	170	403	792	2209	1093	2636	1683
ENSG00000073737.15	153	28	0	6	17	29	76	20	14	46	80	12	14	15	3	11	27	6	22	51	13	22	83	3	6	28	38	2	64	2	8	59	199	33	7	2	6	40	5	4	3	3	45	8	12	50	8	14	10
ENSG00000073754.5	182	3053	0	58	52	5	9	3	2	1867	56	1209	1466	10	221	693	3098	0	3	12	377	15	254	29	2151	3	3046	1	6	51	10	19246	40	19	187	13	6	15	0	3	0	96	18	19	2	24	3	63	0
ENSG00000073756.10	64	5	34	25	24	132	60	36	186	69	1806	18	11	187	15	8	17	37	15	11	8	311	48	43	240	1319	257	16	37	8	14	13	89	94	25	42	79	116	3	30	28	7	8	41	16	157	12	326	200
ENSG00000073792.14	1233	299	1910	934	1006	5001	3286	334	2819	255	118	114	57	2027	574	507	325	668	1200	181	140	7002	2844	646	22	1864	472	807	940	702	808	25	3259	2554	258	201	2645	16029	210	239	514	14	408	1806	489	3229	1825	244	1093
ENSG00000073803.12	1280	680	1100	1276	1273	2622	2455	259	1594	1394	1701	417	725	1905	650	679	1757	998	1117	930	312	1880	3453	839	1171	1523	1757	759	1211	421	614	1447	1367	1627	780	799	1961	3731	361	1153	1152	2194	392	844	974	2151	1379	2112	1757
ENSG00000073849.13	3129	4002	1002	3730	906	1367	3303	657	2300	4180	4535	2039	4201	7517	1957	3411	1964	2382	3262	1688	1041	2465	3584	3483	2114	3207	3653	2124	1800	1362	535	1802	1067	712	4474	1168	4663	1194	1294	2481	2597	6776	854	1034	3721	3147	2468	2707	2030
ENSG00000073861.2	134	71	177	407	96	52	163	26	63	96	159	60	150	178	89	89	185	57	111	26	32	84	237	69	193	55	102	99	351	85	39	199	103	47	35	36	435	85	55	152	85	12	25	44	121	294	140	105	141
ENSG00000073905.8	3	2	0	3	2	4	3	0	13	4	28	0	4	4	4	8	19	6	4	1	0	8	7	6	11	14	11	1	1	2	0	3	5	2	3	2	3	5	1	4	5	10	0	0	3	7	8	4	0
ENSG00000073910.18	611	773	226	549	233	1243	1060	99	635	484	1058	407	473	2333	317	1101	1897	496	599	104	265	1237	477	570	835	1496	1565	314	138	177	255	155	860	186	722	314	1076	1695	172	325	406	104	85	491	512	608	416	486	467
ENSG00000073921.16	6703	6441	3845	8191	3805	9282	9570	1225	12846	10021	8641	2782	4332	13796	4030	8113	7190	7522	7767	2913	1592	8857	11279	7247	6887	10768	9280	4005	3318	2263	2850	4505	5132	5594	6452	6337	12399	15596	2512	7021	6462	4231	1461	4373	6236	8353	8319	4838	6049
ENSG00000073969.17	1867	2174	662	2029	1189	1901	1569	573	1965	2419	1562	1419	1413	1450	1277	2633	2380	1934	1821	1323	772	1674	3139	1885	1867	2029	4391	1159	796	892	770	947	1131	1161	1964	1521	2106	5953	885	1889	1725	1317	559	1338	2106	1668	1672	2885	857
ENSG00000074047.19	808	502	562	531	649	1407	2497	170	1746	3194	2102	618	588	1839	179	585	2320	205	693	436	390	663	4781	172	1280	1356	5110	282	423	236	269	3078	744	1066	757	772	1359	1339	112	472	415	1309	280	321	457	1879	782	945	1123
ENSG00000074054.16	3454	3719	1933	3661	1803	3780	4099	542	4607	6784	3504	1054	1749	3249	1796	4555	3072	3579	2948	2159	503	4185	5945	3588	3503	4895	4953	1682	1256	958	1301	2917	3672	2954	3473	3355	4204	6704	943	3426	2595	1722	516	1846	2999	3893	3854	2171	2286
ENSG00000074071.12	4355	4109	5447	3701	3920	3535	2874	7450	3148	4777	2399	7564	4601	1674	4363	5469	7576	3962	4002	5805	8324	2623	4061	2584	2699	2780	7771	6287	5984	8937	3962	2491	2461	2937	4755	4246	5731	3712	5343	5558	3289	2880	7574	6592	7497	2194	5957	6172	4302
ENSG00000074181.7	20303	20259	12419	21790	15490	30758	30474	5252	35230	29530	11250	7574	13004	12123	13513	26843	14644	23895	21578	8208	4303	31581	15696	20978	2387	39766	34089	12451	7774	8858	9374	5169	24864	17849	19261	18722	31466	38139	6598	24270	15176	13710	4054	14019	26627	16534	19330	13819	21021
ENSG00000074201.7	6534	5272	4594	6645	5054	8901	5576	2491	6170	6942	3070	4423	3858	3920	4919	7852	6639	7531	6130	4898	2896	7864	6602	5847	3109	6534	6729	5965	4604	4102	4253	2444	5191	4642	5251	5666	7738	9617	2429	7773	6776	2963	2285	7093	7797	5615	6754	5916	5111
ENSG00000074211.12	87	2821	16	37	1	13	15	0	33	1055	2015	239	389	91	18	72	585	8	38	215	468	19	2131	29	797	73	1803	9	37	12	8	1337	3	33	513	129	121	8	71	270	10	2207	402	0	19	24	8	28	128
ENSG00000074219.12	617	66	437	682	462	831	1664	95	2042	174	672	67	195	1658	320	51	93	412	829	39	67	2383	697	299	47	1416	403	453	820	191	186	68	1370	1105	46	106	1703	1821	165	587	290	81	33	726	435	984	616	242	1229
ENSG00000074266.16	1788	1822	928	1624	931	1269	1007	401	1544	2019	910	965	1156	1033	1215	2175	1539	1826	1560	1163	438	1263	1283	1682	742	1650	2024	1231	796	740	851	675	978	697	1642	1263	1647	1721	808	1463	1629	633	360	1338	1955	1421	1637	1278	976
ENSG00000074276.9	31	43	17	26	22	35	12	14	14	49	76	23	57	15	8	10	21	17	12	28	7	22	155	16	31	26	39	8	55	29	21	9	17	25	21	19	17	117	8	29	7	244	68	12	14	53	23	27	118
ENSG00000074319.11	4563	3031	1704	4035	4260	5532	4112	789	4120	3938	2858	2747	3262	2950	3278	4848	4625	4546	4078	2572	1299	4761	5994	3759	2695	3822	4171	3400	3042	1969	2529	1157	2577	3951	3854	3512	5343	6860	1864	4303	3978	2491	1055	4457	5278	3521	4503	4933	4728
ENSG00000074356.15	5164	4993	3022	4842	2750	4221	4227	1293	5468	5484	3327	2300	2915	3422	3313	6669	4394	5464	4376	1976	1236	4314	5871	4976	1285	5835	7863	2983	1927	1942	1877	2029	2873	2885	4983	3560	5184	3894	1788	4572	4068	1780	1119	2956	5354	3732	5023	2860	2996
ENSG00000074370.16	40671	38522	13578	31686	16322	1980	10110	22906	19794	26101	9341	27426	32249	4628	30751	54613	15371	37016	35506	21572	18678	1433	11100	34117	4847	26178	39173	32113	6360	28906	15685	2452	1714	2632	47319	27159	22294	4371	24089	38780	26951	5522	20765	25632	61532	5132	36082	19677	4579
ENSG00000074410.12	44	5	456	4	122	171	1373	165	37	8	80	5	10	161	6	25	20	53	26	1	3	77	118	21	6	31	27	34	595	1431	614	6	402	200	9	12	90	16	111	2	62	458	2767	167	212	55	24	69	171
ENSG00000074416.12	2237	991	1241	1385	1098	1538	1220	632	1309	1612	3509	695	1118	2107	1051	1050	1353	1667	1804	773	491	3138	2791	1214	2066	1260	2726	836	1060	1312	306	1383	1664	1330	1162	799	2735	1221	676	1838	800	1006	534	865	1263	1271	1434	1276	1603
ENSG00000074527.10	1708	882	1996	2388	1001	5755	13948	90	4058	783	2328	112	2340	15111	949	241	2520	1278	2339	53	29	10397	9526	1292	278	4674	2623	726	843	343	680	160	2757	7789	125	192	6394	6433	253	2551	2001	379	83	1106	1042	3734	2256	1256	4429
ENSG00000074582.11	1615	1193	1728	1214	1410	1333	1202	958	1329	2351	1347	1068	975	958	1029	1504	1970	1153	1168	1474	959	1216	1804	862	1248	973	2850	1209	1448	1136	782	1039	758	1006	1097	1567	1817	1115	959	1103	1112	1699	846	1081	1569	1072	1365	2869	1854
ENSG00000074590.12	457	298	245	339	278	943	1093	85	859	1174	1290	145	148	1191	170	357	603	261	517	153	130	1344	612	218	314	1141	1974	185	262	140	206	613	983	349	279	265	926	2860	119	329	209	496	26	153	374	999	378	460	410
ENSG00000074603.17	2470	1971	1091	2533	1051	3294	2214	310	3252	3097	2338	710	1303	2487	1315	3208	2498	2622	2225	812	473	3262	3917	2947	1102	3873	3748	1151	936	570	678	823	1864	1742	2294	1988	2825	4212	705	2256	2097	1056	257	1324	2000	2916	2478	1474	1274
ENSG00000074621.12	855	482	346	756	715	1789	1099	146	1127	1484	752	147	282	1092	330	688	872	648	630	228	115	1689	1763	571	630	991	1210	306	509	186	262	593	1453	1237	437	342	1177	2736	184	571	462	312	147	381	514	1678	440	591	641
ENSG00000074657.12	1432	977	1563	1745	1162	3692	3878	152	4494	3869	3157	294	426	4024	444	823	2196	829	1430	425	179	5708	2975	962	1070	3558	3435	454	1039	340	685	1906	3346	3314	406	875	3794	4831	182	1265	837	1677	244	844	617	4770	1473	1763	2227
ENSG00000074660.14	773	278	375	462	328	625	673	82	527	757	1107	138	515	1165	286	266	723	467	533	216	91	820	1051	353	432	592	1050	378	387	121	165	422	797	417	360	230	759	498	131	456	326	369	58	210	542	542	525	470	734
ENSG00000074695.5	6835	4179	2720	6677	5712	13298	10663	482	11135	6642	5669	1648	2526	8622	3425	5442	6617	6307	6271	1986	724	11873	14952	6455	2901	10352	9604	3002	4633	1294	2126	3901	8150	8751	3631	4028	11555	23704	1437	5174	4984	3348	697	2881	4867	10068	6463	7587	6538
ENSG00000074696.11	4479	3610	1096	4554	3092	6748	4502	1111	6052	6401	4353	2512	2087	4422	2561	5406	11709	4697	4059	1862	1860	4288	7452	3512	2147	4656	14189	2194	2280	1539	2182	2597	3581	3481	3857	2816	6509	8763	1755	4399	3179	3865	1263	3282	3899	3224	3345	8540	3102
ENSG00000074706.12	875	1383	357	1395	327	133	433	319	621	1326	704	537	1285	391	800	2218	662	1176	870	564	275	119	568	1331	576	948	936	715	342	503	310	327	74	150	1383	597	783	291	508	1101	1124	16	242	667	1261	525	1080	417	280
ENSG00000074755.13	5752	6004	2545	5276	2621	5247	4293	1158	6178	6963	4316	1954	3196	5051	3211	7167	5110	5035	4224	1901	991	4815	7038	5523	2053	6827	8008	2650	2205	1631	1650	2566	4346	3294	5902	3303	5085	5139	1550	5052	3304	2384	965	2465	5863	6084	4499	2720	2911
ENSG00000074800.12	62017	69759	32791	61524	34509	27034	38935	36146	40133	43685	28434	57419	53051	22301	42152	86164	88066	69705	54850	89768	49611	40582	38982	39257	21394	50789	90807	58592	50260	51897	44202	19676	34573	43799	80497	33634	74122	77476	43729	54634	56055	26087	40042	81515	86019	39371	43466	112344	41055
ENSG00000074803.16	5	7	7	7	1	5	9	2	22	15	13	1	4	7	2	9	11	3	7	3	0	7	1	5	1	22	11	1	1	0	1	0	3	0	7	2	3	4	1	18	9	7	0	5	12	8	7	2	1
ENSG00000074842.6	4079	2317	3511	3091	5680	5073	3529	3955	3221	2267	2825	4028	3189	2458	3059	2905	4018	2756	3683	3098	4354	4228	4420	2018	1932	2756	4338	4423	7118	5326	3002	1969	3649	3679	2605	2135	5645	2637	3895	3918	2834	3253	4181	4216	4544	2720	3745	4820	5389
ENSG00000074855.9	1436	1177	313	993	224	404	504	205	1329	1222	522	294	823	794	766	1661	699	1263	1356	273	175	587	295	768	191	1699	978	542	98	288	299	161	194	111	1529	855	1096	251	350	1086	670	429	78	492	1613	367	1130	422	290
ENSG00000074935.12	746	590	486	750	381	964	1251	107	1454	905	906	193	396	1150	388	865	706	635	720	258	111	943	1065	863	685	1004	1092	295	295	175	206	283	430	667	457	539	1201	986	136	630	640	389	73	389	550	986	851	407	634
ENSG00000074964.15	543	281	630	698	354	2422	1639	114	1325	1235	1075	187	474	3958	205	265	2219	217	970	403	105	1043	1429	237	941	1441	1319	305	443	250	239	461	869	525	391	353	1905	1957	141	694	243	1325	151	414	480	1801	703	708	867
ENSG00000074966.9	156	182	173	169	53	60	98	54	87	419	344	139	232	154	92	313	207	138	88	118	43	39	177	178	202	146	167	69	66	51	22	192	47	64	194	30	206	122	71	142	73	15	36	66	133	180	127	49	172
ENSG00000075035.8	5	2	1	4	28	11	2	6	8	7	13	1	3	8	3	1	0	4	1	2	4	2	2	3	7	36	11	8	9	15	4	2	5	6	3	1	7	1	0	3	1	57	4	1	6	19	2	2	2
ENSG00000075043.16	4	15	3	1	1	1	3	6	0	6	4	0	9	5	0	4	1	2	0	1	1	1	131	2	3	1	3	7	5	2	0	0	11	0	1	0	0	11	5	2	1	161	3	2	3	1	3	13	4
ENSG00000075073.13	18	7	11	4	10	15	42	18	15	19	36	6	5	25	3	16	34	8	19	11	11	26	35	6	53	17	31	14	44	5	6	69	44	11	20	33	23	9	4	15	6	6	9	6	8	16	11	57	16
ENSG00000075089.8	1852	1401	527	1549	1229	1357	1473	214	1402	2102	1088	845	1047	1058	997	2069	1558	1691	1592	856	316	1466	2111	1653	706	1603	2574	1049	853	462	739	810	853	1280	1459	1082	1768	2092	532	1451	1490	1091	237	1153	1660	1247	1500	1530	1316
ENSG00000075131.8	647	517	327	652	249	277	424	208	650	680	281	418	385	187	435	564	780	698	533	457	317	274	385	553	274	553	969	528	211	363	442	178	190	206	571	562	462	476	399	578	689	274	272	647	650	235	766	759	237
ENSG00000075142.12	4219	2574	2079	3476	4006	5490	3204	2159	4218	3460	2277	3691	2817	3494	2656	3078	4158	3834	3929	3104	2341	4565	3092	2851	2376	3863	3662	3838	2856	3170	2304	1567	2917	3485	3149	2722	6712	4521	2646	4212	2936	3249	1769	3835	4349	3553	3346	2421	2958
ENSG00000075151.18	2865	2625	3888	3624	1498	6120	9550	702	7831	4166	4353	1147	1562	6835	1726	4222	4093	2920	3337	1113	629	5080	8158	3058	4946	6771	6753	1381	1402	973	1645	2050	5014	3163	2185	2248	6146	9745	951	3693	3009	2782	693	2001	2505	4151	3574	2752	3202
ENSG00000075188.7	1726	1441	576	1565	1230	1338	1202	465	1319	1779	1349	1050	1118	683	1294	2332	2211	1897	1637	1285	618	1049	1705	1757	640	1354	2552	1356	1045	877	864	542	660	986	1639	1036	1569	1645	995	1732	1613	882	545	1503	1878	851	1912	1704	1053
ENSG00000075213.9	41	16	9	27	12	285	52	4	70	18	118	30	34	45	139	7	15	77	33	0	11	223	20	22	10	68	60	5	43	3	6	3	132	14	5	491	31	2533	10	6	7	514	3	14	8	131	10	24	96
ENSG00000075218.17	3183	4391	1035	3058	717	104	976	471	2452	3858	822	1068	1818	179	2201	6131	2685	4497	3260	1563	594	86	191	4338	190	3430	3975	2017	107	887	1753	54	68	192	4397	3688	1791	650	1253	3290	3224	270	502	3049	4796	240	5087	2228	181
ENSG00000075223.12	372	78	176	396	332	2091	1241	105	635	425	997	98	42	1087	83	72	221	333	186	19	126	806	1237	438	119	1341	519	113	382	56	83	222	950	1064	46	33	662	1432	134	177	408	1247	34	199	138	2169	282	78	253
ENSG00000075234.15	878	341	1004	678	846	1529	1310	192	1332	875	827	412	408	2045	891	183	560	588	778	406	131	1992	985	344	1185	875	591	487	1043	603	361	884	1017	1196	293	610	1984	1102	306	720	366	964	379	345	483	1191	613	358	1418
ENSG00000075239.12	1670	1018	592	1573	733	1563	1457	523	1897	3986	2586	850	1509	2040	1032	1272	2503	1445	1365	1223	800	957	1954	1145	1278	1417	2976	1015	754	824	1351	1782	419	794	1172	1565	2394	1198	838	1462	1276	3958	639	1511	1540	929	1421	2189	1703
ENSG00000075240.15	5221	5000	2685	4295	2326	3584	2134	720	3765	5129	9131	1378	3809	2047	2616	8994	7517	3572	3745	3551	1116	3357	3418	3499	7567	4022	4687	2429	2070	1230	1211	2627	2379	2234	5514	3206	4313	3142	1454	4053	2580	9802	741	1273	4420	3158	3679	4650	2166
ENSG00000075275.15	2737	1315	1665	3518	1092	5943	2888	74	6506	2750	2436	330	345	9278	805	830	542	1620	1742	519	290	11450	2192	1020	1013	12831	628	1020	2088	426	820	1011	5947	2661	138	1364	7433	697	290	2890	991	3733	184	780	861	12201	2425	1003	5701
ENSG00000075290.7	54	19	2	63	4	5	11	4	31	31	6	6	19	5	18	31	29	32	21	21	5	2	6	34	3	37	52	3	0	2	6	4	1	3	30	8	20	10	1	33	24	2	1	6	29	8	14	6	0
ENSG00000075292.17	7863	7061	6064	7872	5601	9465	8201	1405	10945	11091	7218	3368	4636	7147	5048	9982	6732	6650	6983	3799	1530	10949	11386	8702	7220	8909	10205	4561	3576	2435	3308	4223	5949	5717	6531	7139	9644	14658	2931	6917	7031	4741	967	6585	7132	8350	9602	4589	6350
ENSG00000075303.11	1370	1290	438	1430	549	1324	1259	294	1645	1926	1133	510	656	963	706	1525	1388	1552	1216	462	357	1648	1574	1881	837	2047	2035	744	433	445	462	730	651	727	1183	1137	1378	2236	504	1135	1091	1199	234	693	1147	1671	1024	677	502
ENSG00000075336.10	1562	1012	831	1327	1323	1884	1280	192	1405	1713	1029	639	846	747	1071	1334	1573	1237	1258	882	247	1753	1468	1101	627	1340	2591	837	856	429	873	849	1543	1461	870	985	1669	2191	451	1555	1081	1184	216	1249	1265	1200	1332	1295	1356
ENSG00000075340.21	63	52	114	234	38	112	318	41	302	138	140	69	74	462	76	14	40	58	302	35	16	102	1838	108	32	149	128	105	51	301	586	80	79	50	159	27	473	934	125	96	134	10	73	16	201	207	155	107	262
ENSG00000075391.15	534	858	275	389	590	1584	1782	53	953	396	1698	169	137	2204	158	1593	6912	560	364	102	300	1051	2825	335	501	1178	12247	175	448	64	257	555	852	660	150	109	1075	1977	112	308	459	691	79	306	322	1505	694	6666	1015
ENSG00000075399.11	1457	968	1768	1050	1038	1180	1174	912	1116	1698	1090	866	884	1257	824	839	1315	710	1106	1023	674	1374	1281	712	1337	872	1478	983	1507	965	445	883	821	1281	1000	880	1632	1144	772	830	683	931	830	933	1805	951	1315	704	1596
ENSG00000075407.16	1713	1388	1137	1867	1213	2428	2184	321	3009	2518	1663	446	723	1857	981	1966	1623	1674	1485	629	195	2886	2427	1810	1315	2943	2344	767	944	436	705	774	1622	1784	1269	1409	1822	3558	638	1666	1582	1183	188	1060	1526	2687	2421	824	1558
ENSG00000075413.16	5919	4767	5295	4636	3096	4240	4317	1651	4864	4983	3592	2850	3883	3508	3510	6571	4126	4673	4583	2542	1566	4366	5164	4495	2653	5149	7266	3398	2220	2182	2296	2267	2863	3057	4678	3656	5096	5128	2254	5088	4038	2904	1409	3757	5640	3523	5732	4164	3478
ENSG00000075415.11	26858	21056	17569	24941	21570	25238	22723	12067	24810	32254	16943	26032	19291	14817	21279	35817	39239	29612	24793	26660	15880	21178	27420	20976	11202	22593	60776	27403	18253	19954	18595	12645	16367	18805	23681	15502	27470	20450	20360	28758	21494	14659	14998	28327	33599	16916	22972	26309	27117
ENSG00000075420.11	1585	405	1620	1871	1513	5710	5416	308	5255	927	2543	353	386	4705	759	548	1148	1127	1683	395	138	6378	5486	1417	861	5252	1541	661	1032	405	578	769	4616	2482	528	521	4969	17288	344	1411	1170	1125	233	933	908	3965	1534	712	2171
ENSG00000075426.10	1996	1899	1248	980	1927	3521	2496	316	1750	5698	12714	955	2092	2280	591	2232	2799	712	1005	3360	413	2889	4274	585	7775	3465	4382	484	1663	492	502	9050	3056	3761	1815	4020	2295	4972	303	1250	690	13266	1026	537	994	6258	756	4854	3297
ENSG00000075461.5	1	8	2	6	5	5	2	18	1	0	3	3	4	0	3	6	7	3	1	0	1	5	43	4	2	2	6	1	1	3	0	7	3	1	0	3	3	6	5	4	5	2	0	5	1	9	4	33	2
ENSG00000075539.12	3135	2962	1215	3371	1626	4184	2494	441	4020	3941	2742	1150	1833	2961	1661	4274	3071	3264	2477	1161	561	3857	3714	4367	1870	4722	3542	1461	1146	782	906	1737	2760	2286	3192	1801	3681	6684	891	2617	2261	1291	325	1690	2452	5992	2948	1323	1569
ENSG00000075568.15	6880	3380	3786	6223	5970	17855	6295	1440	7118	10208	5250	2218	2750	4908	2890	9095	7522	5094	4835	1982	1522	12393	14678	4468	4700	7795	10335	2816	4400	2106	2231	4453	8516	13008	4641	4006	8056	20250	1931	5746	4030	3933	1649	3624	4595	13583	5384	5154	6772
ENSG00000075618.16	4971	3942	7924	2901	1947	3265	5546	768	4446	4070	3813	1668	4600	4222	2316	1596	5195	2635	4301	2324	1268	4582	3952	1843	3796	4687	4952	3161	4046	2996	2798	1727	2090	4476	3847	4361	8345	1787	1371	4658	1620	1472	964	2463	4269	3251	6390	3326	4667
ENSG00000075624.12	419913	382162	266112	410439	213227	198546	218971	211541	235354	237149	234757	426729	435833	206175	283820	452432	358206	386369	368150	366038	202621	208847	322778	259545	130997	275629	464904	402589	277539	314571	210305	74950	137522	224401	496070	335035	407574	210614	288908	439892	362808	222565	256651	393351	519356	213517	562521	298083	267692
ENSG00000075643.5	126	132	21	67	54	607	24	24	19	59	157	26	17	204	30	24	35	33	29	76	5	198	203	13	379	236	50	20	74	10	26	70	260	278	25	153	86	279	12	17	20	778	106	63	33	589	55	192	59
ENSG00000075651.14	745	274	2232	799	1115	10727	3175	150	2417	767	1530	69	344	6227	246	164	1355	444	791	163	262	7079	988	373	1420	2040	1049	215	417	442	678	797	4597	6184	291	63	1661	3213	121	462	326	1672	91	2124	410	7486	317	433	1043
ENSG00000075673.10	6	4	2	2	4	29	6	7	5	237	412	3	101	4	7	7	2	8	7	5	6	223	14	7	3	5183	16	5	17	9	9	156	69	70	13	29	3	130	14	7	28	5793	0	107	53	498	5	1	20
ENSG00000075702.15	3296	2907	1485	2291	809	296	634	2087	1667	2652	985	1544	1684	192	2275	3987	3038	3198	2291	1793	1344	161	250	2337	326	2234	4573	2457	336	2017	1284	180	198	338	3533	2276	1866	744	1703	2685	1778	380	904	2078	4741	262	2189	2723	446
ENSG00000075711.19	3477	2609	1624	3990	2019	5693	3760	1050	5117	4155	2226	1441	1814	3634	1979	4136	4426	3607	3443	1117	808	4389	7298	4540	2112	5758	5631	1933	1906	918	1094	1515	3974	3145	3174	2311	5031	14689	1270	3329	2921	3794	664	2143	2976	4615	3704	3189	2725
ENSG00000075785.11	15443	9916	13164	14775	12464	21070	18384	3834	17443	12392	11776	7459	9608	14663	9666	12950	18712	14709	15082	8030	4590	18250	22676	11119	9723	17041	18988	10084	10960	7507	7899	6636	13870	15912	11646	9210	26011	39002	6120	16116	12878	16059	5170	13998	14937	14956	18199	13376	15900
ENSG00000075790.9	2636	1171	2341	2504	2314	2042	2729	552	3367	3017	3855	1434	1718	2527	1327	2014	3325	2150	2496	848	738	1790	9653	2312	2907	2919	3583	1402	1949	997	1968	1623	1194	4110	1502	1225	3993	2398	784	3118	2691	2970	711	1187	1639	1567	3156	2540	4305
ENSG00000075826.15	8966	4913	5231	5754	2230	1225	1473	3162	3339	4553	1511	2771	2071	1223	4425	5806	4237	3072	3394	3218	1265	1189	964	3732	983	3087	8145	2357	485	1969	938	690	476	650	3823	1939	2849	2038	1906	4439	3857	146	1583	2788	4498	1146	4158	1751	1406
ENSG00000075856.10	6195	4952	1850	5308	2953	5275	4480	849	6088	6254	2893	2062	3267	4145	3253	7372	5009	5505	5162	2622	967	5101	6815	4791	1696	6016	8002	2643	2160	1516	2134	2600	4075	4393	5427	3025	6612	8121	1647	4949	3915	2735	890	3133	5925	4924	4032	4247	3277
ENSG00000075884.11	6547	7111	1678	7191	2450	360	2316	2536	3789	4404	2012	6549	7274	1270	6447	12894	4754	9854	7469	4600	3400	356	1522	9059	984	4761	6268	7077	1506	4548	3523	585	229	213	9333	5526	4249	1066	5121	8150	7322	128	2151	8168	11554	839	9337	4001	997
ENSG00000075886.10	19	12	3	25	4	11	13	5	17	23	22	1	16	28	9	31	14	19	10	11	4	18	14	20	8	18	34	2	0	0	5	11	8	7	17	5	13	39	3	9	8	6	10	3	10	32	10	6	10
ENSG00000075914.11	2662	1734	2648	2357	2283	2551	2105	1788	1961	1898	1846	2402	1871	1371	1892	2386	3073	2344	2124	2426	1735	2548	3010	1690	1582	1814	2874	2739	2471	2890	2191	765	1877	1732	2493	1867	3145	1730	2018	2984	2069	2232	2121	3556	3413	1390	2952	2992	2908
ENSG00000075945.11	2928	2502	1363	2833	1827	3211	2686	725	3891	4714	1810	1610	1728	2134	1899	3325	4234	3146	3017	2221	1107	2374	3965	2655	2485	3449	4348	1942	1481	1113	1425	1846	2003	2320	3952	2017	4401	3986	1230	2846	2174	5187	818	2406	2975	2142	2136	4657	2079
ENSG00000075975.14	2887	2284	1375	2475	1879	2477	2695	540	2893	2918	1606	1552	1666	1954	1526	3197	2308	3130	2715	1354	608	2561	3818	2902	1869	3101	3297	1395	1396	961	830	702	1608	2490	2241	2052	2779	2114	1013	2645	2091	1321	610	1869	2636	2332	3125	2227	2200
ENSG00000076003.4	8857	8510	2142	9296	2352	1223	2956	2541	6731	6619	2645	5959	5695	1518	6353	11686	9893	12762	8246	6617	2725	945	1522	9817	1186	9292	12362	6406	1037	4071	5290	811	514	1167	11100	7881	6600	3232	5085	8752	9144	2157	2123	7922	12338	1608	7970	7240	813
ENSG00000076043.8	2051	1252	1122	1621	2450	2721	2031	453	1455	2548	2586	1056	1402	1453	1405	2350	5096	1841	1605	1416	960	1253	2813	1402	2209	1701	3086	1491	1107	946	1478	1263	1259	2425	1518	2488	2452	3041	1012	1568	1728	1773	614	1608	2223	1790	1688	3031	2452
ENSG00000076053.9	1678	1337	544	1500	1113	1701	1286	351	1507	1580	1057	808	1052	1265	1224	2172	1274	1736	1490	678	456	1335	2000	1630	825	1745	1278	1042	1045	759	785	687	971	1448	1359	1027	2035	2071	751	1377	1250	627	400	1177	1834	1717	1187	1580	1339
ENSG00000076067.10	1369	862	1389	1324	846	2936	3137	374	3594	1224	1411	392	493	5071	717	1046	661	1098	1764	375	236	2948	1977	918	394	2291	1153	741	827	564	566	568	1999	1370	636	489	3199	2493	460	1204	884	256	336	675	1119	2820	1360	452	2109
ENSG00000076108.10	7972	7355	2995	7596	3818	10274	7717	1295	11645	10125	6798	2808	4585	9769	4239	9723	5369	8283	6704	2648	1480	10383	13298	8889	3058	12429	9264	3616	2397	2079	2338	3584	8165	6029	8223	5429	8692	23368	2001	6197	5822	2753	953	4100	7436	11116	6805	4665	3906
ENSG00000076201.13	5186	3032	3057	3498	3403	6540	4890	1377	5185	4760	2679	1805	1998	5282	2024	3228	5268	2796	3891	2221	1363	5363	6206	1963	3621	4092	5283	2078	3092	2091	1579	1471	4763	5281	3314	3104	5865	4448	1323	3099	2093	2404	1450	2723	3749	5920	3272	2584	4071
ENSG00000076242.13	3894	2841	1155	3552	2323	2241	2208	765	2709	3560	2104	1651	2270	1632	1967	3777	4046	4198	3126	2636	800	2327	3224	3365	2617	3038	4576	2601	1477	1374	1520	839	2328	2082	3763	2979	3371	1776	1430	3459	2968	1650	685	2350	4463	1748	2446	2788	1878
ENSG00000076248.9	4102	2388	2674	4516	2513	3261	3165	962	2880	4801	2521	1674	1946	2214	2462	4057	4953	4437	3274	3331	1165	3585	3941	2873	1429	3842	6825	2814	1915	1743	2226	2579	2057	2385	3554	2441	4997	5477	1691	3926	3761	2563	1207	3067	4386	2340	3979	5574	2606
ENSG00000076258.8	259	454	115	543	190	678	454	27	956	641	382	75	147	900	195	436	824	228	467	147	104	469	538	344	612	543	740	188	118	28	60	246	403	191	331	280	884	363	64	489	246	291	47	134	199	473	186	351	259
ENSG00000076321.9	1908	1003	284	1716	760	2554	1459	86	2204	2644	1129	293	578	1307	683	1948	2967	1340	1283	405	146	1763	1970	1456	1116	2175	1933	434	531	169	321	610	1181	2045	1433	1279	1946	2176	181	1253	962	1683	61	466	903	1997	1307	831	1088
ENSG00000076344.14	49	4	9	6	12	56	11	25	13	74	85	9	18	21	4	4	7	3	9	1	9	12	19	8	9	72	78	6	11	7	6	8	10	5	2	6	12	19	11	10	5	17	7	13	31	18	4	25	30
ENSG00000076351.11	5899	1901	5002	2992	9354	14058	2892	796	2157	8481	3456	1962	2202	2324	1899	5964	20715	2786	1906	2342	1824	2880	11702	2190	4816	2835	23225	1898	6999	1597	2253	4324	4343	12278	3131	1365	4318	28747	1156	3179	3236	4450	2042	4013	2195	4768	4684	9613	5142
ENSG00000076356.6	3400	8410	7661	7356	5405	13998	11528	1044	13002	21804	3784	1989	1874	10224	2040	1855	9034	4028	4760	3485	2333	11794	23931	3272	4617	10408	11887	2815	6450	1935	3262	12830	13423	6437	3053	4504	18112	22510	924	6338	4071	10829	1258	2997	2940	11398	4224	2866	20778
ENSG00000076382.15	3835	4406	1986	3541	1301	1074	1261	1685	2669	7579	1957	2756	2487	700	2800	6318	4044	4948	3530	2327	1570	510	529	4466	464	3635	6006	3306	406	2016	2011	379	389	555	4580	3961	2191	4095	2202	3811	3733	1614	1041	3666	5017	526	4436	6709	372
ENSG00000076513.15	3622	3048	1695	3503	1739	3324	2332	1154	3031	4000	2428	2153	2407	2616	2140	6140	3486	3786	3067	1566	1515	2434	2979	3610	1265	4294	5297	2258	1702	1458	1172	1368	1462	1748	3535	2228	3221	3175	1544	3498	2463	1114	985	2404	3786	3337	3076	2774	1393
ENSG00000076554.14	1624	2148	501	788	1667	3641	660	389	732	4493	3807	892	1430	1061	723	2297	4609	1116	733	1759	1329	3102	3550	912	3014	1384	8248	564	1274	376	555	3475	1610	2118	2601	1923	1038	3118	583	937	1490	9960	625	1177	1019	2504	1367	2759	808
ENSG00000076555.14	1305	974	1231	781	979	1617	1122	506	1174	3782	3160	637	1010	1190	582	1227	726	863	858	1343	516	930	1749	866	1687	1170	2947	605	654	543	249	1432	1289	1175	945	743	1381	1188	494	913	515	1554	507	815	907	1573	611	943	1453
ENSG00000076604.13	3060	1477	4195	1704	2983	5004	2633	1269	2188	2421	1492	1711	1536	2164	1488	1176	3236	1911	2019	1500	991	5524	3212	1136	1336	3041	2427	2316	3415	1720	1552	1340	5349	3892	1781	1747	3305	17186	1155	2380	1608	855	1650	2647	2438	4043	2967	6503	1673
ENSG00000076641.4	1833	2037	845	2698	1337	3162	2087	273	3120	2769	2061	990	1569	1421	1348	2328	1778	2536	1970	746	482	3223	2998	2793	1710	3572	3039	1273	655	474	741	1574	2765	1921	2732	1148	2651	8681	614	2274	1685	510	178	791	2011	5079	1611	1742	914
ENSG00000076650.5	1234	983	913	1154	1157	1143	1267	374	1200	1378	1034	513	870	752	783	1694	1205	1064	1171	655	374	1318	2016	1054	689	1008	2192	790	672	496	486	634	616	884	1052	1126	1202	1469	469	1169	944	1000	340	982	1165	1187	1419	864	1135
ENSG00000076662.8	1385	1341	65	1168	331	115	187	42	600	1064	491	229	1418	188	976	1698	744	1478	1316	808	183	57	623	977	273	794	955	626	310	256	276	272	146	112	1563	606	826	196	203	1214	812	10	33	388	1772	489	654	646	364
ENSG00000076685.17	3022	2010	124	2856	949	7036	5197	64	5899	4016	1757	113	642	7132	892	3139	2649	3428	2850	335	51	6572	5519	3607	1349	5993	4129	258	193	56	342	1040	5203	3991	2248	1842	4907	4605	78	2763	1519	2210	19	344	1589	6610	1374	809	1188
ENSG00000076706.13	3742	922	1432	2051	2645	10399	2365	420	2639	3498	7047	938	1336	1212	1087	1192	3851	1974	2476	431	760	8276	4914	1184	877	2812	3163	1442	1684	770	792	818	7525	5450	1814	1136	2688	5206	990	2179	1912	4085	458	1619	2575	5184	2200	4899	2886
ENSG00000076716.8	17646	3320	18576	12524	33842	51083	53654	3098	33276	2464	22609	1415	3166	15365	9847	7254	13090	16738	14050	3344	1125	39699	26813	15748	7365	22344	22291	10744	12442	5490	11783	8099	57875	41286	5342	3706	46646	30595	8229	19473	17160	7385	3415	9828	13993	19709	15307	13377	56511
ENSG00000076770.13	2077	1920	748	2694	720	1114	1275	342	2021	3383	2117	801	1245	1192	1208	3223	2462	2820	1782	1146	511	949	904	3600	1353	3500	3146	1185	356	596	714	1000	516	787	2334	2313	1734	1432	785	2213	2222	2683	242	1207	2146	1623	2017	864	343
ENSG00000076826.8	239	153	41	45	19	158	11	152	71	583	65	399	464	71	121	222	663	81	253	276	390	829	24	87	198	878	647	228	34	143	66	410	471	0	390	288	87	83	99	86	65	843	31	283	308	294	149	104	9
ENSG00000076864.18	70	140	107	51	28	336	41	71	33	501	155	50	85	31	44	47	55	20	48	180	22	235	190	39	480	124	201	38	63	50	49	141	62	37	120	128	56	311	40	53	37	759	291	59	63	173	57	460	49
ENSG00000076924.10	10122	7057	11658	7051	7950	7005	8175	10925	7425	6544	3684	5842	6760	4713	7196	10763	6005	7622	8575	6254	7456	6862	8250	4757	4929	5480	8715	10656	9267	11159	5239	2936	4037	6129	7887	6915	9872	4355	7493	8572	5470	5346	8745	7875	13513	5522	9263	7794	9908
ENSG00000076928.16	31066	30544	17492	24883	9401	5711	9259	10899	14887	21911	13846	14680	33269	7608	24478	46184	15452	23374	25483	17042	10790	6268	10022	19157	10337	18212	25887	24845	9721	16471	10144	7277	4598	5190	34550	19276	21851	10570	13408	25729	19002	8080	6329	18054	48251	9758	30693	16655	12480
ENSG00000076944.13	9042	6339	5324	5017	3770	3345	3264	9566	3974	4017	1991	7033	9002	2360	7016	11698	4618	7783	8107	4452	9363	2965	4002	4527	2727	3891	3941	10056	5078	10789	4482	1458	2573	2745	9529	5704	5612	2548	8377	6659	5115	3674	5931	7302	14881	2676	9095	4744	4177
ENSG00000076984.16	4423	2768	4380	3253	2900	3969	3170	2558	3528	3512	1946	1957	2549	2626	2690	4029	3104	3231	3515	2391	1843	3946	4201	2684	1874	3621	3979	3058	2901	3247	1874	2046	2601	3059	3260	2694	4809	3057	2040	3420	2653	2272	1729	3237	4835	3194	3432	3053	3926
ENSG00000077044.8	4965	3634	3433	3829	1696	3792	2599	810	3900	3362	2127	1464	3165	2682	2528	4770	2149	3735	3484	1279	727	3420	2789	3548	1272	4221	3349	2121	1738	1544	1092	1294	2594	2242	4719	2029	3812	3310	1495	4352	2260	528	521	2479	5019	4777	4606	2017	3166
ENSG00000077063.9	115	33	97	102	73	203	503	5	462	222	306	30	38	770	42	15	45	86	148	14	12	379	318	57	229	288	363	33	61	14	26	222	436	351	59	51	389	195	16	100	70	66	13	51	46	392	170	6	76
ENSG00000077080.8	1	1	2	4	2	21	1	2	3	3	0	9	1	0	5	3	0	2	0	2	4	4	5	5	0	4	2	0	2	3	4	3	4	4	3	0	4	1	4	1	5	2	4	7	0	4	7	1	7
ENSG00000077092.17	146	44	119	152	451	396	334	30	161	99	368	31	103	278	43	42	47	61	109	19	16	673	2186	76	83	776	132	58	133	28	40	57	961	344	34	40	359	253	53	107	67	215	18	104	76	2345	442	75	297
ENSG00000077097.12	19007	17872	4982	19785	8834	13333	11895	3051	20159	19639	9448	7903	11868	10121	12749	23994	14115	22767	17924	7177	3666	14973	18329	23345	7300	23400	17548	11099	4693	6255	6645	2622	8907	10298	19862	14119	18548	11231	7263	17831	17180	5897	2229	10925	21553	12742	17758	11772	8871
ENSG00000077147.13	10006	5872	6624	9364	8327	18933	12374	2349	13599	10390	7517	3953	5238	11343	5198	9034	6377	8819	8676	3609	2272	18273	17222	8955	5331	13698	10263	5861	7123	4054	3939	4173	12758	12069	6930	6727	15599	26749	4175	8775	8254	4848	2168	6491	7944	13265	10119	6200	8840
ENSG00000077150.16	4402	3105	4290	3902	4274	5195	3819	2069	2195	3625	4981	2309	4640	3606	2343	2889	7144	2071	2313	2783	2717	3693	8936	1492	5425	2478	4517	2885	7275	3296	1423	2004	1624	3949	4283	3551	4499	5783	2076	3596	2669	2349	3050	2894	4812	5467	5071	5560	5315
ENSG00000077152.8	2077	1925	560	2111	810	178	511	731	1287	1953	542	1957	1616	118	2070	3056	1985	3207	2040	1566	1008	111	156	2738	219	1653	2209	2656	231	1480	1438	126	115	180	2941	2470	1166	623	1770	2426	2725	927	646	2752	3566	166	3993	2584	177
ENSG00000077157.19	1634	1343	527	1088	877	2252	1078	227	1723	3078	2873	482	822	5892	600	1665	1484	982	874	677	242	1620	1550	979	1044	1955	2484	469	514	282	387	1434	2901	850	1203	1002	1476	1794	303	950	705	1989	228	612	1103	3926	1044	851	980
ENSG00000077232.15	5690	3514	6247	5885	4321	16987	9860	886	12122	4864	5635	1605	2534	44740	2829	5076	3743	5139	5253	1388	1022	11174	13387	5575	2081	9356	5590	2558	3847	1925	2051	2267	6120	10352	3351	2836	11311	11191	1720	4254	4362	2170	867	4217	3796	14858	6120	3109	8354
ENSG00000077235.16	9714	8054	8139	7705	5675	13938	7659	4484	8576	13426	6748	4850	5995	6596	5791	10959	10643	7671	7808	5822	3815	8189	11307	6464	5976	10286	15805	6614	6278	6040	4038	4380	9054	8204	8620	6254	11361	12491	3662	8343	5606	4939	3569	5600	10464	9109	7977	13258	8309
ENSG00000077238.12	2401	717	1974	2103	1343	2773	1989	524	1042	2167	3266	798	1799	2616	1116	965	2222	1085	1310	1120	650	2744	2525	939	1700	1292	1630	1357	2799	1129	854	903	2260	1500	1353	891	2669	1660	557	2584	854	1395	830	1153	1806	3568	1226	2070	2791
ENSG00000077254.13	3279	2891	2062	3371	2052	4454	4457	611	4444	3630	2994	1414	1986	3464	1872	4662	2884	3343	3539	1302	648	4954	5329	4140	2657	4676	3923	1636	1469	973	1175	1630	3051	3098	3090	2505	4106	7689	1145	3027	2706	1706	557	2269	2671	4615	3703	2334	2548
ENSG00000077264.13	23	9	5	2	6	44	2	2	24	38	72	2	17	9	3	4	6	7	12	25	4	18	52	9	61	44	46	2	13	5	7	3	15	16	12	12	26	82	10	10	3	0	1	1	9	84	4	23	11
ENSG00000077274.8	12	9	0	0	0	10	0	2	0	245	128	9	19	16	0	431	1031	0	0	2383	18	3	1	2	210	3	204	0	13	0	0	3460	1	0	2	10	0	4	0	1	6	5062	0	0	14	11	1	33	0
ENSG00000077312.7	8949	7446	10201	7472	6067	5370	5949	9700	6058	5830	3434	9716	6316	2747	7149	11269	8024	9582	8151	7637	8856	4385	5293	6063	2839	5131	9805	11858	6307	13239	6692	1753	2383	3472	9934	7218	8434	4623	8217	9756	8135	2474	8812	10404	14337	3079	13188	7833	5032
ENSG00000077327.14	26	11	17	477	884	97	12	58	33	9	5	4	0	97	7	22	13	153	571	1	14	106	7159	212	9	429	16	197	879	2	265	1	154	15	27	20	727	945	188	14	157	3	419	308	56	877	940	3	29
ENSG00000077348.7	1708	1308	1826	1648	1327	1032	1133	1703	1029	1473	620	1746	1420	513	1508	1584	1592	1767	1417	2287	1656	1064	1598	1159	1004	1164	2518	2404	1669	2657	1608	831	606	632	1504	2047	1851	1143	1835	1670	1705	2153	1878	2541	2985	682	2174	2585	1684
ENSG00000077380.14	5112	3235	1381	5381	3821	6420	6492	263	6927	5709	2875	810	2170	5296	2824	5271	5009	5866	5154	1400	369	7457	6816	5336	2389	6621	6293	1745	1843	722	1785	1662	4175	5280	3750	3522	8341	7293	737	5289	4085	3412	467	2799	4173	5375	4093	2766	5186
ENSG00000077420.14	18680	18677	4326	15528	4172	790	5789	4330	9621	13464	4986	9421	19508	5511	16076	32969	9214	27001	22851	8481	5805	1098	4943	21014	4360	14748	12118	14841	2002	9876	9243	2909	761	374	27303	23233	9102	3514	9085	24818	19703	2247	4221	16033	30199	1704	22497	8313	1198
ENSG00000077454.14	3095	2641	304	2165	801	2043	1295	110	2277	2493	1418	267	1757	2434	1500	3465	1855	2473	2508	873	155	1925	1858	2123	975	2858	2759	886	440	318	608	966	1346	1314	2848	1535	2411	2418	344	2127	1389	919	61	796	3866	2566	1749	1051	668
ENSG00000077458.11	1714	1727	514	1883	469	1069	1364	326	2015	1773	1223	647	1004	1190	990	2260	959	1833	1503	503	299	1429	1159	2522	536	2375	1851	779	332	465	524	480	566	658	1442	1673	1430	1731	435	1532	1817	441	128	956	1721	1340	1722	869	609
ENSG00000077463.13	2161	1617	2569	1383	1876	1282	1331	1937	1051	1602	904	2009	1703	748	1435	2032	1671	1649	1652	2058	1593	1245	1545	1213	1099	1111	2338	2504	2015	2594	1414	712	851	944	1756	1660	2061	2044	1978	1686	1339	1267	1999	2473	2715	1015	2454	1656	1652
ENSG00000077514.7	2098	1717	814	1969	1017	1186	1216	549	1645	2180	826	907	975	952	1351	2290	1893	2293	1548	1070	663	1122	1573	2078	643	2247	2232	1214	793	726	909	670	711	1049	1918	1490	1957	1854	917	1811	1793	568	337	1405	2056	1275	1697	1515	838
ENSG00000077522.11	26	6	3	6	7	12	4	10	7	18	22	16	8	14	2	17	1	8	10	3	4	25	5	3	2	7	49	11	7	7	2	9	8	0	13	8	13	21	3	5	2	106	12	10	7	7	11	9	2
ENSG00000077549.16	25938	21619	17277	23283	20401	17408	17469	7718	17903	21573	23631	21867	26008	13928	18304	35025	36251	24313	23859	21942	13770	16564	28042	16785	20479	17604	40011	22056	16591	16030	14444	10274	17307	23264	26824	20101	27293	18094	14320	29674	20429	10230	12251	23330	33501	14900	30404	21509	19749
ENSG00000077585.12	649	322	332	640	289	979	608	97	549	1534	502	274	385	814	162	256	264	437	336	374	71	1313	886	312	701	645	400	373	451	240	226	754	750	730	348	551	994	2396	156	499	264	1143	125	415	437	928	545	455	353
ENSG00000077616.9	36	84	49	36	22	96	24	30	78	62	84	41	19	243	52	53	62	50	51	31	21	806	44	128	11	425	66	45	17	35	30	11	599	17	63	62	126	3795	62	57	86	18	6	26	67	57	284	16	152
ENSG00000077684.14	4302	3181	3134	3931	3001	3312	2916	1926	3776	3560	1920	3100	2562	2376	2816	3949	2622	4033	3486	2500	1771	2335	4633	4074	1468	4696	4267	3817	2879	2757	2602	2038	1679	1993	3619	3114	4490	4780	2884	3549	4048	2028	1889	3679	4777	2206	6206	1896	2587
ENSG00000077713.17	925	131	603	921	807	2419	2265	23	1490	632	775	90	245	1715	339	545	471	652	1030	134	46	1966	1950	541	625	1449	1545	342	632	110	253	409	1317	1742	197	591	2054	2636	188	931	699	2105	88	675	631	1918	1537	1046	1485
ENSG00000077721.14	4660	4476	2036	4593	2638	3314	3260	822	3996	4979	4697	3092	4214	2433	3399	6106	6613	5336	4701	2896	1680	3254	3774	5366	1927	4474	7293	3453	1841	1963	2128	1529	2460	2210	4939	4490	4806	4208	2339	4636	4657	8395	1022	3742	5478	2704	5673	4843	2433
ENSG00000077782.18	3561	2180	4396	6160	678	2198	11642	1322	18115	1488	2786	1577	1590	15069	2945	5405	1689	5313	9717	1806	736	2925	12936	5567	1681	12341	3381	4385	816	3278	4186	363	10639	2515	2017	3956	28354	1219	2738	7398	4142	2073	2071	2122	8618	537	7281	1575	10453
ENSG00000077800.10	6	5	3	0	1	9	3	0	1	19	3	34	10	3	2	58	22	1	0	2	28	5	0	5	37	3	123	2	1	6	0	11	4	0	28	1	1	10	0	0	3	8	4	7	10	1	0	6	6
ENSG00000077935.15	52	17	71	50	57	87	30	23	45	20	96	14	6	31	17	71	63	78	22	3	9	104	91	44	23	28	76	12	54	24	43	108	71	49	9	111	6	285	2	18	38	118	6	30	48	39	35	155	19
ENSG00000077942.16	13110	3817	11434	10917	103908	9472	20152	4371	10044	7817	11507	4799	3313	14220	8733	494	7245	4987	15743	18145	3780	52320	21043	4431	18450	13047	8025	8449	22783	6578	6721	8128	106143	15462	2481	7050	35514	66300	4756	16291	6884	18574	13970	2071	6900	17079	6488	3476	18937
ENSG00000077943.7	98	40	16	12	77	90	113	8	117	65	439	24	64	170	13	12	33	37	49	2	10	553	104	36	15	103	144	9	81	5	14	28	70	3	8	12	52	198	20	8	21	90	5	46	45	297	10	146	62
ENSG00000077984.5	553	326	482	805	428	190	451	176	146	177	788	401	988	406	329	271	694	134	396	284	336	150	1566	156	1028	73	388	378	2631	341	118	645	183	221	592	103	917	155	238	484	156	23	538	171	459	889	398	798	423
ENSG00000078018.18	234	333	561	151	271	1208	269	34	433	18495	3791	613	1070	948	92	1102	1834	208	459	1728	497	1280	2115	212	15195	652	1269	55	99	42	156	2248	358	734	2003	5451	830	1143	103	197	254	1873	136	167	144	1565	457	396	405
ENSG00000078043.14	2155	1710	2553	2096	1607	2844	2323	684	2156	3313	2726	988	1237	1484	1267	2726	2911	1779	1698	1000	616	3390	3874	1888	1289	2211	3977	1215	1004	902	898	1299	1494	2289	1418	1390	2140	5565	797	1902	1807	1293	496	1569	1900	2145	2153	2842	2073
ENSG00000078053.15	65	183	197	110	34	114	308	22	279	106	381	232	44	218	41	122	148	70	111	83	15	20	347	70	1212	180	1092	81	8	41	113	17	18	181	40	72	215	98	31	97	73	37	24	38	116	94	143	1049	215
ENSG00000078061.11	6546	4715	3368	4339	3924	5064	3272	5425	4047	6733	4934	5830	5201	3405	3885	6525	8297	4748	4541	3782	4656	3613	4820	2860	3417	4133	8754	4284	4351	5333	2432	3063	3089	3818	5762	3260	6669	5810	3636	4264	2837	4956	3599	4541	7384	3898	3032	5659	4218
ENSG00000078070.10	2251	1419	1225	1890	973	2253	1844	581	2024	3639	1530	1116	1127	1889	1151	2139	2162	1952	1809	1591	765	1875	3699	1653	1675	2159	1689	1218	1046	954	915	1092	1050	1403	1785	1184	2288	4581	1048	1558	1525	5071	766	1676	2225	1862	1656	3023	1577
ENSG00000078081.6	2005	555	381	1363	927	3504	434	210	302	758	2296	344	1162	315	335	425	850	362	470	1068	162	1802	3801	316	4475	537	746	420	2068	266	190	590	1336	1515	2317	195	931	11711	220	514	395	5142	623	395	661	3862	856	412	579
ENSG00000078098.12	31	9	5	7	7	281	13	1	12	46	714	19	26	5	4	4	19	9	17	0	17	36	19	5	21	44	217	6	12	1	3	42	11	23	7	11	23	88	0	9	7	44	0	10	27	46	16	99	13
ENSG00000078114.17	2886	172	1844	4196	5470	19285	6602	539	10647	233	1369	43	83	6177	1445	395	147	1408	4476	23	37	7380	20848	1817	52	7470	3895	1041	2504	619	935	546	4782	10142	154	104	7567	19268	624	2993	2461	1720	951	2449	958	7911	3216	117	5254
ENSG00000078124.10	963	662	887	820	731	966	882	602	1032	1182	1099	778	664	978	390	1092	911	969	952	693	301	1343	1210	764	528	1326	1321	791	711	627	336	634	1042	600	935	601	1363	1592	493	881	755	596	457	946	833	954	1083	717	722
ENSG00000078140.12	4487	3885	2757	4867	2861	5663	3875	1265	4934	4672	3451	2506	3298	2962	3029	5341	4977	4577	4304	2909	1629	4828	5555	4916	2825	5434	5691	3266	2468	2172	2054	2080	3386	3461	4209	3508	5312	7617	2391	4593	4173	2433	1243	2994	4323	4359	4869	3381	3043
ENSG00000078142.10	3008	2167	1343	2752	1976	3954	2841	541	3646	2807	1552	959	1590	2837	1649	3316	2037	2716	2737	1176	669	4044	3916	3052	872	3627	2813	1633	1293	1050	1049	984	2316	2563	2018	1728	3993	4956	1051	2509	2312	1143	481	1791	2834	3403	2352	1949	2181
ENSG00000078177.12	2298	2743	506	3342	869	1841	1944	167	3944	2947	1288	746	1043	1182	1601	3592	1611	2927	2124	907	329	3785	1661	5435	394	5833	3465	1426	266	398	796	286	1485	977	2247	2107	2810	3182	519	2148	2938	155	196	1412	2332	2308	2921	1048	543
ENSG00000078237.5	493	575	286	577	277	493	353	77	466	439	898	218	454	453	381	791	896	502	428	370	84	331	751	500	194	460	1169	332	413	150	376	348	327	237	483	329	433	682	243	622	345	260	107	376	537	509	512	764	262
ENSG00000078246.14	915	535	887	822	916	1288	1796	196	1286	2330	1656	413	458	1117	533	963	1313	764	844	600	266	1394	2229	689	972	1331	1707	547	815	481	606	683	821	1251	640	495	1538	2086	356	772	691	891	305	781	853	1371	828	1404	1446
ENSG00000078269.12	1296	1289	466	1482	595	1283	785	259	1087	1224	887	462	700	767	694	2115	934	1559	1023	571	203	874	1574	1515	311	2081	1969	698	442	319	460	262	545	1773	1389	729	1249	1984	405	1268	924	572	190	662	1168	2014	1182	986	531
ENSG00000078295.14	126	0	1419	1246	176	1243	2959	25	7455	468	221	603	54	4687	379	0	32	235	3235	100	11	972	79	558	514	2895	233	355	33	92	104	245	313	653	87	268	10261	761	103	1487	212	571	4	228	243	683	656	10	869
ENSG00000078304.18	10274	9975	5120	9012	5859	8616	9559	2100	9390	10560	7876	6300	8614	6696	6306	14289	7442	10593	9415	4299	2802	7844	10519	10893	5652	10202	12759	6931	6512	4777	4917	3680	5590	8880	10334	8396	10698	9010	4513	10095	8153	8151	2605	7988	10530	7704	11034	7335	14083
ENSG00000078319.8	1157	963	363	1117	517	567	541	647	748	876	502	1166	785	358	751	1196	1272	1303	980	1021	671	427	789	947	421	787	1349	1050	392	913	701	288	427	426	1130	855	858	699	658	1133	962	836	358	1101	1511	409	1055	830	552
ENSG00000078328.18	1	2	4	0	1	1	2	0	1	50	2	13	24	1	0	0	6	0	1	5	4	0	1	0	185	1	15	6	3	8	10	5	0	0	5	40	0	10	0	3	0	32	5	0	5	0	0	1	0
ENSG00000078369.16	24748	19680	13394	23886	15620	25230	19247	6713	23978	22954	15090	14647	16144	17399	15113	25243	26225	25424	24252	13456	8993	20720	28867	19889	9758	25948	32421	17481	15979	12776	12284	9740	19104	20708	21869	15887	33134	32249	10920	23989	18943	10220	8761	18653	26078	19691	25020	22569	18828
ENSG00000078399.14	657	383	409	363	177	5	125	270	430	824	50	268	144	16	408	885	465	540	313	354	232	3	24	694	36	366	672	400	11	170	172	6	2	5	661	255	306	69	422	331	538	26	168	313	683	9	570	546	18
ENSG00000078401.6	129	79	33	83	122	272	185	9	103	136	353	20	69	60	45	116	117	35	56	40	13	85	198	62	76	122	584	26	35	6	16	126	58	157	106	98	128	135	15	35	59	351	9	48	107	287	109	132	67
ENSG00000078403.15	2285	1783	639	2565	1253	2986	2703	150	3598	2966	1575	453	943	2304	1134	2582	1624	2485	2018	701	157	2848	4136	2923	1146	3514	3126	867	654	337	766	820	1998	1411	2030	1475	3376	4870	338	2101	1771	792	156	844	1899	2775	1888	1234	1449
ENSG00000078487.16	578	692	858	490	688	701	578	479	646	712	595	578	374	625	510	609	435	456	543	350	409	807	1084	388	636	404	616	542	760	475	370	523	428	593	485	519	636	430	435	452	493	1529	687	629	578	602	606	400	730
ENSG00000078549.13	108	7	401	6	72	101	24	30	15	38	178	32	15	21	15	4	10	129	99	2	7	22	58	64	13	107	198	101	398	297	14	5	74	2	7	36	13	49	23	45	15	13	33	48	130	102	7	47	82
ENSG00000078579.8	14	3	10	2	6	61	76	0	30	2	3	0	3	193	6	2	2	18	22	5	0	54	93	9	18	28	0	3	36	2	8	5	12	20	2	1	40	247	2	19	11	0	1	32	16	34	25	2	17
ENSG00000078589.11	261	67	17	189	79	63	115	15	98	427	391	78	183	124	78	176	123	181	207	40	67	21	396	224	168	113	224	29	123	34	20	73	66	35	243	54	115	89	32	319	102	9	16	29	83	435	63	157	45
ENSG00000078596.9	6174	22748	730	9378	1938	385	1885	528	1964	6717	2930	3985	10923	642	9107	13287	5705	8430	12295	3660	1563	427	1879	9376	2815	6309	6217	7332	1202	1975	1558	1462	390	215	13688	5904	4156	1632	1796	10111	8037	920	2058	2483	9941	2463	5694	5916	1097
ENSG00000078618.18	9810	8602	6609	9164	5608	7985	7477	3041	9545	10326	6354	6468	6426	6106	6184	14066	11017	9972	8233	5678	3466	7188	11327	9237	6551	9165	10718	6730	4523	4415	4440	3896	5773	5047	9825	6041	9506	12785	4523	9508	7250	6251	2741	8518	10161	6491	9030	10196	5470
ENSG00000078668.12	7212	7567	4902	7423	5110	5086	5636	2147	6443	13318	4925	5289	5854	3517	6018	11089	10849	8297	6641	6951	3083	4002	6418	6762	4497	5967	13191	6516	4149	4477	4373	2844	2430	3688	6537	5213	7484	6067	4385	8422	6766	11075	2151	7292	8883	3564	8289	6643	5033
ENSG00000078674.16	10659	10392	6527	11612	6526	15178	10137	2592	15408	23063	6687	4603	5649	10564	6828	13168	9445	12045	9727	4455	2583	13024	17491	12554	5755	14935	14227	6031	4795	3621	4336	4272	7970	8690	10123	7433	13814	16496	4290	8500	8731	8910	1671	7401	9892	13802	10324	6303	7061
ENSG00000078687.15	5374	5419	4384	5734	1694	1602	4092	3646	6022	5492	2726	4580	3534	2183	4314	6306	3501	5718	4751	1913	2714	1729	3444	7147	1011	6923	5437	4256	982	4247	2114	1003	1065	861	5703	3729	4779	4715	3611	5382	4580	722	2766	5232	5941	2193	5670	3518	1780
ENSG00000078699.20	2839	2243	1461	2473	1594	2866	2768	475	3340	4569	2408	831	1304	2621	1276	3059	5195	2137	2194	1014	703	2956	4440	2263	2275	3179	6202	1232	1135	763	959	1791	2277	1781	2586	1975	2608	5259	607	2017	1656	4804	531	1415	2197	3335	2331	3154	1923
ENSG00000078725.11	13	7	7	2	3	14	4	0	3	325	76	331	84	38	31	422	1922	19	26	19	505	105	3	11	27	16	2986	4	5	0	4	321	3	24	170	929	82	6	1	34	2	168	0	10	3	7	3	6	2
ENSG00000078747.11	2866	2417	1094	2985	1610	3939	3035	463	4013	3553	2430	1135	1644	3047	1567	3662	2573	2890	2658	1070	604	3574	4731	3624	1514	4854	4302	1509	1365	894	854	1337	2436	2371	2524	2023	3726	5433	899	2502	2381	2713	488	1516	2284	4194	2723	2365	1982
ENSG00000078795.15	12	9	8	18	7	6	5	3	9	19	46	1	11	14	6	12	13	8	16	3	8	16	11	7	50	14	19	3	5	5	2	7	9	3	6	10	12	13	2	13	9	66	8	6	15	16	13	16	9
ENSG00000078804.11	633	390	704	822	673	1544	1963	230	1214	1066	947	342	627	1809	368	327	1330	539	694	1388	221	1212	2081	348	3261	1204	1082	543	793	439	601	930	922	758	470	451	1371	1674	424	1038	607	2942	452	572	694	759	1262	679	1026
ENSG00000078808.15	10586	5757	6974	7541	12645	13923	8882	3071	9815	6304	6155	3408	6589	7032	6354	7110	6609	6691	9141	5069	2800	12514	10876	5011	5394	7296	8936	6716	11910	5668	4935	4569	13473	9769	6033	5081	14523	19728	3757	9094	5388	4657	2862	7311	10543	8340	8088	8196	10869
ENSG00000078814.14	259	99	416	185	168	483	561	82	564	302	178	26	87	659	98	121	81	83	251	54	23	340	472	89	168	173	206	84	170	87	72	299	322	193	94	143	570	432	59	253	75	235	56	108	154	212	275	100	329
ENSG00000078900.13	1627	377	3331	3421	3296	6139	4258	610	3088	3037	1054	371	761	560	1666	225	177	1984	2620	422	460	6912	8828	1115	2783	3560	635	1844	4593	2087	2333	875	3922	5766	1132	2698	5122	14710	618	3645	2023	3284	945	1973	1443	6216	4267	777	5020
ENSG00000078902.14	4913	3167	3199	3039	3874	5724	3964	2312	4037	5332	3123	2672	2883	3329	2396	4425	7259	3298	3542	2880	2635	4403	6082	2298	3840	3571	4971	3143	4611	3555	1995	2049	3379	5283	3761	3076	5827	7380	2189	3615	2470	2963	3321	3196	4695	5263	3415	3147	4477
ENSG00000078967.11	1056	876	1907	1192	1083	1885	1531	631	1304	1166	1305	967	836	1104	691	922	2145	767	1020	808	893	1322	2493	486	1116	1057	2356	950	1617	953	831	547	1129	1108	666	804	2076	2093	681	1193	748	1762	835	1082	999	1004	1288	966	1835
ENSG00000079101.15	111	86	45	139	204	1000	287	34	168	382	792	113	197	213	112	127	388	93	76	56	79	514	392	131	328	421	460	96	147	27	73	283	581	418	83	194	58	45	22	355	188	422	37	126	124	579	187	140	120
ENSG00000079102.15	274	12	1196	352	253	893	1988	94	1809	115	199	27	28	1535	154	10	28	281	592	2	17	674	53	250	9	1134	360	335	250	408	345	36	216	888	7	38	1920	88	156	449	417	17	66	391	341	176	117	35	1097
ENSG00000079112.8	11	3	11	5	6	32	15	10	8	14	38	7	4	6	1	27	34	4	7	0	0	43	8	5	39	6	19	6	13	8	7	15	37	11	10	3	12	30	3	20	9	43	6	8	16	32	30	9	4
ENSG00000079134.10	2714	2158	2193	2283	1284	1616	1693	912	2328	2776	2485	1358	1611	1367	1748	3011	2234	2257	1994	1494	738	1972	1840	2310	1143	1964	3844	1716	956	1041	1034	1287	838	931	2053	2052	2433	1793	1279	1946	2167	961	465	1904	2587	1453	2701	2218	1522
ENSG00000079150.16	239	218	196	317	211	466	534	37	998	287	518	123	172	678	163	157	161	238	478	137	56	341	207	254	210	529	455	250	166	113	130	149	147	191	155	243	750	334	67	259	208	360	34	183	225	260	329	311	248
ENSG00000079156.15	63	305	78	27	33	140	60	23	94	257	753	151	163	150	27	26	1250	26	51	237	140	111	201	25	857	157	912	21	54	22	15	1327	46	127	48	63	98	75	5	37	16	1075	29	21	28	95	29	28	102
ENSG00000079215.12	375	704	511	395	70	430	1163	51	435	266	450	135	262	2624	95	174	169	196	735	488	80	788	3864	189	510	570	667	187	443	29	81	2051	1483	52	92	38	1271	1900	89	303	172	590	96	92	357	628	255	207	807
ENSG00000079246.14	25277	20793	11105	25803	14274	20271	17750	7766	23979	27949	14760	16902	17289	15986	17335	31228	27461	31252	22701	16556	10127	17988	29238	26494	13668	26445	31448	18219	10154	12622	13110	8166	11920	14634	27035	22833	26150	26460	13367	26533	21837	11251	8076	24268	28699	16434	23128	21929	13463
ENSG00000079257.6	873	643	307	637	719	773	814	99	332	1099	1348	195	617	431	479	761	1545	641	516	465	202	604	1327	736	1646	531	702	453	373	286	245	359	398	944	852	565	493	753	376	791	650	7817	198	541	662	614	773	356	600
ENSG00000079263.17	230	116	85	515	115	186	233	89	120	314	740	292	500	405	153	397	196	85	164	114	51	128	574	58	319	162	595	54	670	83	44	217	187	104	152	116	338	158	54	100	41	48	73	134	158	757	180	267	226
ENSG00000079277.18	3468	3013	1637	2412	1019	1418	1641	774	2598	2672	2258	1672	3058	2419	2136	5923	2021	3209	2718	1484	744	1409	2246	2440	1445	2414	2648	2078	931	992	1073	1036	934	772	3984	2018	2223	1697	1049	2887	1985	925	743	2145	3608	1470	2913	1932	1561
ENSG00000079308.15	15754	5895	11411	10208	10640	14936	26055	1629	20116	8632	12694	1210	2188	25995	3011	5441	15721	6463	8627	3071	625	4085	36939	4785	12066	18509	14522	4341	13568	3851	6303	4473	3119	20397	3564	2270	34337	3745	2551	8607	7031	4825	3143	4189	8573	24274	10487	6802	24539
ENSG00000079313.10	4687	3226	2645	3211	2536	3987	2357	569	2962	3166	2115	754	2355	1932	2165	3647	4099	2857	3086	1894	542	3704	4499	2266	2395	3057	5056	1893	2377	1273	1520	1510	2676	2843	3778	2877	3654	9443	825	3323	2130	2171	488	1746	4150	3125	4158	2388	3259
ENSG00000079332.13	7787	4349	5230	7175	6079	10238	6696	2850	8124	7793	4919	4461	4197	5881	4831	6921	6127	7739	5880	3804	2846	8406	8887	6385	4588	8015	9147	5370	5359	4112	3422	3586	5992	8270	5801	5193	9036	10661	4083	7289	5866	4088	2727	5815	6744	6546	7199	5955	5867
ENSG00000079335.16	544	385	256	676	245	1249	1726	31	1742	577	683	69	288	1338	301	503	279	525	661	105	29	2665	1639	713	358	1228	650	247	225	68	131	133	924	926	396	316	1489	1163	67	553	492	30	42	212	360	1796	558	277	610
ENSG00000079337.14	849	239	4383	556	1241	2961	2231	821	1849	545	1021	282	240	2325	462	157	233	668	895	175	179	3840	480	347	229	1058	1242	560	709	556	601	223	5828	1460	187	235	2064	2934	593	721	352	255	204	1088	826	2002	441	160	3056
ENSG00000079385.20	59	182	41	71	53	45	38	15	39	77	138	20	47	206	56	62	230	65	23	35	14	50	97	63	251	28	83	12	40	19	9	94	56	97	97	18	122	75	22	81	24	373	3	7	29	124	25	280	26
ENSG00000079387.12	1828	1589	719	2095	831	1727	1577	305	2089	1851	919	727	928	1264	1026	2279	1572	2382	1566	754	327	1682	1765	2296	430	2665	2097	1068	669	568	674	535	880	1025	1781	1359	2056	2835	646	1609	1684	462	235	1036	1755	1443	1741	1325	977
ENSG00000079393.19	16	5	22	8	29	26	2	5	2	41	50	11	17	0	0	6	96	3	3	15	9	10	13	0	29	0	126	5	35	14	13	12	4	44	24	9	3	30	5	5	1	654	18	11	1	17	10	36	8
ENSG00000079432.6	8692	7291	4433	7492	4344	8892	8241	2045	9149	9025	5960	2692	4608	8512	4449	7398	6671	6131	7938	3674	2015	13986	8806	5468	4419	10424	9907	4211	4516	3239	2363	4432	10021	6127	7169	6722	9451	15484	2230	6930	4531	5830	1692	3056	8340	8557	6368	3966	4664
ENSG00000079435.8	1186	1048	589	791	416	251	444	374	623	2268	772	491	836	374	1132	1406	564	1433	1136	649	318	286	533	1024	338	842	1724	888	388	771	576	167	376	406	1179	876	828	775	612	1533	841	61	174	692	2038	246	1206	416	548
ENSG00000079459.11	6053	4890	2520	9520	6211	5452	4719	4226	6455	8831	3322	6448	3962	2913	7089	7984	6118	10284	9335	5316	4419	2963	8907	9248	3724	9031	9464	8982	5201	5844	4442	1794	3854	5093	6327	6690	7224	7182	5871	8650	11820	4738	4335	7000	12417	5434	6986	8993	3139
ENSG00000079462.6	3741	3058	3528	3368	1711	752	1926	5899	1849	2265	1070	6040	3670	663	3794	4330	4417	4243	3301	4131	6168	744	1781	2455	826	1912	4545	6760	1847	7850	3130	815	607	462	3917	3710	2561	1031	5748	4216	3379	4059	4875	5327	6897	564	5101	4344	1161
ENSG00000079482.12	152	60	77	159	84	430	316	13	471	417	255	30	62	445	37	153	206	102	134	40	10	461	412	113	192	419	409	40	63	26	48	203	392	230	60	105	343	625	21	87	65	291	27	81	66	460	80	161	134
ENSG00000079616.11	14423	12149	8886	10688	6018	3318	4505	11644	6710	10703	2939	12739	9813	2012	11678	18775	9547	15718	11073	8857	9487	2676	2547	12349	1810	8512	12495	16039	4096	13824	9158	1359	1705	2889	16169	11748	7606	3750	11213	13769	11547	1631	8776	19581	21770	2423	15962	13735	3005
ENSG00000079689.12	9	74	13	46	12	1	110	1	16	1	1	2	4	31	20	5	9	5	8	0	5	20	10	9	0	5	3	20	5	0	22	6	83	24	21	1	26	0	8	34	21	767	4	3	2	5	10	10	31
ENSG00000079691.16	1150	820	531	1379	790	3769	1929	128	2025	2355	2781	258	841	1326	772	1887	2584	1144	949	267	210	3136	4646	704	884	1891	2036	474	343	240	518	1080	2570	1322	1635	1189	1366	4465	176	745	912	2206	128	831	998	3199	969	1007	861
ENSG00000079739.14	2772	1819	758	2186	1681	1969	2673	742	2679	2183	2046	1833	1611	3825	1531	2566	4978	2160	2495	2438	1093	2820	2735	1347	3287	2380	3216	1474	1471	1050	920	1556	2929	2211	2128	1118	4226	2423	964	2687	1519	2197	710	1606	2447	2152	1129	3149	1968
ENSG00000079785.13	7757	5044	4315	7464	6031	9907	7049	1557	7984	9081	4226	3144	3778	4875	5238	7355	8049	8468	6684	4317	1916	8094	9299	6770	3962	7632	8566	5172	4335	2905	4211	3329	5369	6468	6541	5936	9390	11355	3102	7924	6315	4685	1673	5989	7115	6447	7409	5765	5996
ENSG00000079805.15	12905	10388	6473	10779	6989	9120	9211	3246	10075	10660	7067	3068	8547	8075	7440	14822	10225	10849	11375	6097	2782	8541	12431	8774	6020	11136	13986	7067	6509	5186	4339	3914	6702	7749	11763	8795	10894	7810	3838	11677	7882	6800	3018	5773	14532	9290	10815	10614	8795
ENSG00000079819.15	4587	3140	2407	5774	2437	5193	6501	394	16697	6061	3332	853	1482	14120	2352	4869	3468	4736	5314	1183	434	7572	8902	3906	2982	8620	5821	1935	1458	819	1532	3476	5527	4097	3180	2983	13230	13080	791	4236	3089	1276	664	2192	4477	5563	4393	4594	4582
ENSG00000079841.17	1	0	3	0	0	58	0	0	6	1	1	2	0	20	0	1	23	0	0	0	1	4	1	3	2	18	2	0	1	2	1	6	8	1	2	0	3	21	1	0	0	4	0	2	0	28	2	64	3
ENSG00000079931.13	187	10	57	79	68	429	22	41	31	54	347	51	103	95	126	10	3	58	35	12	40	64	311	85	7	78	231	52	143	8	29	72	7	78	31	31	100	252	18	37	76	42	50	108	79	240	66	446	214
ENSG00000079950.12	2450	1578	1907	2304	1909	5345	4901	404	4676	2430	2881	982	1478	5471	1313	2861	2385	2160	2793	838	454	4628	4444	2289	1740	4156	3559	1435	1681	802	829	1439	2359	2834	1401	1401	6000	6480	595	2034	2373	1460	518	1748	2119	4827	3230	1888	3071
ENSG00000079974.16	1730	1018	752	1227	764	1095	938	294	1158	1638	1023	637	979	803	866	1553	1108	1276	1143	706	287	1190	1116	1177	715	1230	1388	894	672	519	553	637	860	1100	1280	1089	1537	1566	522	1218	1153	1423	234	976	1555	1044	956	776	839
ENSG00000079999.12	4817	4603	2652	4468	3582	3362	4503	2363	3916	5635	4167	3954	4438	3095	3594	5148	5480	4721	4832	4316	2965	2836	5338	3688	3927	4222	5906	4490	3230	4252	3297	3115	2767	2957	4749	4834	6180	3277	3534	5456	3889	6239	2497	4773	6507	2901	5043	7036	3616
ENSG00000080007.7	163	2	52	30	408	16	604	31	620	5	26	10	28	20	213	6	7	242	527	14	7	847	10	6	156	604	24	171	6	123	7	1	7	267	4	102	529	68	37	397	283	1	1	27	77	342	28	283	345
ENSG00000080031.8	5	7	1	1	1	8	7	2	1	50	25	13	8	5	0	5	41	5	2	5	12	5	22	3	10	1	15	0	6	1	1	9	14	5	5	81	2	38	3	1	1	57	18	2	3	1	2	2	1
ENSG00000080166.14	41	40	9	18	7	38	17	8	57	49	110	18	23	38	22	52	8	19	39	4	5	71	68	39	25	24	19	12	11	4	7	3	43	35	36	13	15	24	8	34	28	115	1	13	37	38	22	5	4
ENSG00000080189.13	5024	3317	4707	3711	3639	4958	3406	2653	3366	3803	2577	2823	3742	3068	3149	4676	3424	3656	3741	3176	2469	4450	4136	2856	2343	3424	7254	3908	4226	3285	2346	2069	3303	3288	3694	3202	4839	5503	2659	4201	2832	3585	2316	4197	5577	3283	3846	6176	4094
ENSG00000080200.8	222	151	6	352	74	1027	475	4	1151	1409	838	9	53	1034	38	81	457	290	201	40	2	892	1199	405	781	1351	621	9	6	5	26	738	918	404	167	265	742	2040	3	153	105	435	4	12	59	1781	60	26	157
ENSG00000080224.16	69	26	172	82	25	182	91	3	930	21	100	26	25	708	115	3	28	93	199	53	12	61	474	76	483	275	27	80	2	75	60	86	11	8	38	11	437	119	8	184	109	61	9	6	89	47	140	328	268
ENSG00000080293.8	15	5	5	11	11	88	119	49	51	18	32	5	0	188	3	1	21	8	8	1	5	84	46	12	29	51	25	2	5	3	2	18	177	28	5	4	6	19	2	8	4	32	0	16	4	87	18	120	12
ENSG00000080298.14	1284	1140	651	1363	390	1105	1348	242	1899	1461	563	469	691	1288	861	2023	626	1528	1158	276	270	1307	1068	2170	352	1990	1244	619	292	313	347	227	632	559	1132	901	1324	1366	447	1197	1217	190	122	675	1301	1344	1276	552	601
ENSG00000080345.16	2905	2233	1377	3512	1576	3869	3315	682	4744	3836	2255	1191	1233	3387	1663	3481	2523	3238	2535	1131	533	4121	4720	4395	1075	5755	5312	1682	1171	1092	1091	1251	1937	2076	2504	2468	4133	5426	1106	2369	2918	1362	441	2053	2923	4393	3164	1733	2117
ENSG00000080371.5	4662	3180	2724	4228	3354	7046	5657	720	5740	5242	4618	1821	2548	4614	2659	5174	3698	3773	4393	2174	902	6443	7655	4182	2099	5186	8705	2630	2925	1402	1743	2827	4020	5104	3426	2915	7014	8971	1541	3983	4225	2247	1027	3207	3902	5431	5422	3262	4116
ENSG00000080493.12	446	599	80	843	147	71	510	28	473	1734	476	125	222	333	304	626	463	722	475	211	62	156	1457	915	487	768	902	199	44	63	154	30	107	45	760	938	436	255	114	598	712	83	85	222	460	103	578	262	146
ENSG00000080503.18	7862	4153	3018	6893	5882	12459	12446	977	13919	11567	5858	1885	3581	11674	2939	7050	7776	5850	5850	2814	1152	12019	20087	4809	7442	10679	10125	2765	4567	1381	2475	3821	7539	13267	5248	3458	14271	8543	1276	5883	3874	4814	1038	3553	4689	12592	5584	4659	7135
ENSG00000080546.12	2405	2884	3095	2062	3167	5281	3303	549	3364	3738	3220	1007	1320	2488	1543	5489	2968	1801	2720	3718	584	7654	6588	2247	5365	2663	3793	1377	2385	1036	1370	3945	4720	3437	1479	2512	4790	10204	678	2307	1552	5181	1300	3086	1875	5064	2289	2886	6432
ENSG00000080561.12	131	54	62	151	142	516	299	22	481	546	550	93	121	453	47	98	496	77	125	85	64	396	815	95	258	460	593	44	191	31	36	207	443	284	101	277	422	848	23	145	89	605	37	98	62	545	140	260	241
ENSG00000080572.11	2	1	2	0	2	5	2	8	2	1	2	0	0	0	0	0	3	0	0	0	3	0	2	1	2	9	0	0	5	0	0	0	1	3	0	0	3	4	0	2	2	2	1	1	1	0	3	0	0
ENSG00000080573.6	788	720	549	496	225	935	1143	151	2098	560	1919	725	1104	812	398	1259	410	1120	1088	91	261	560	3150	110	131	962	1183	504	462	150	489	128	276	348	933	263	1385	1357	279	678	549	694	443	855	325	1156	738	804	602
ENSG00000080603.15	11715	11005	7516	10159	5856	10999	8037	3744	12120	13132	6289	3921	5767	9771	6238	13048	11378	9030	8955	6372	3041	10713	12310	8834	5432	14204	13820	6837	5629	5052	3835	5862	9208	6248	9690	7673	13411	13645	4124	8655	6988	4991	2898	6046	11989	11806	8511	6597	6226
ENSG00000080608.9	1931	1131	1248	1801	1168	1804	1299	774	1346	1666	1067	1227	1258	1073	1094	1919	2152	1802	1347	1515	719	2132	1828	1430	728	1900	2539	1238	844	854	830	727	1054	1166	1475	1198	2381	1439	906	1290	1402	1054	582	1725	2040	1498	1368	2011	1753
ENSG00000080618.12	14	8	12	5	10	18	10	9	9	11	7	1	3	2	8	6	5	7	7	2	3	3	86	8	1	6	12	6	17	1	3	37	7	9	5	4	7	7	1	2	13	0	1	11	12	9	13	14	7
ENSG00000080644.14	7623	7860	2046	3628	208	65	802	1761	5029	3989	2266	4861	7981	121	4907	15484	1490	8472	6276	2680	1872	52	42	7627	38	4965	2467	4010	108	3493	3076	12	7	7	9400	9269	2707	1278	3735	5769	3845	1	1590	6699	11712	61	8413	4090	220
ENSG00000080709.13	25	143	148	18	128	46	43	6	38	30	59	23	71	16	32	9	198	18	67	0	40	93	166	25	14	43	204	25	12	18	16	78	23	19	9	35	207	99	24	103	28	134	0	73	20	25	42	56	140
ENSG00000080802.17	1393	1708	1238	1409	1028	1791	1791	420	2168	2051	1633	835	1056	1552	819	1735	1706	1308	1278	803	567	1903	2186	1343	1249	1784	2248	816	850	698	563	1311	1329	1341	1304	1351	2082	2505	613	1254	1209	1438	519	965	1237	2040	1548	821	1093
ENSG00000080815.17	3841	3347	2326	3483	2894	4654	3624	1044	3913	3924	3263	1843	3040	3221	2266	4487	2684	3743	3450	1950	1093	4366	4743	3553	2033	4299	4699	2340	2667	1536	1435	1316	3342	3191	3453	2583	4725	7762	1623	3393	2855	3225	1165	2638	3925	4199	3157	4096	3088
ENSG00000080819.5	1512	2474	885	1216	568	1016	1295	448	1545	1552	1145	813	994	945	899	2987	1192	1608	1589	862	424	1100	1087	1479	863	1729	1891	789	527	547	458	494	639	812	1257	857	1786	2572	728	1305	1238	960	387	796	2060	1080	1290	1430	758
ENSG00000080822.15	2829	2019	1928	2905	1999	3004	3636	281	3521	2870	3095	1090	1803	3002	1624	3003	2425	2849	2800	1039	376	3981	3582	2847	1935	3506	3298	1490	2047	633	1056	1721	1776	2921	2235	2342	4578	6147	692	2830	2626	1863	318	2054	2566	3102	4055	3626	3109
ENSG00000080823.20	548	312	806	278	589	706	441	237	466	499	311	159	193	385	202	229	255	243	256	230	85	629	950	256	152	411	383	251	677	228	247	285	424	615	165	192	440	577	185	298	263	426	207	508	300	489	392	278	1198
ENSG00000080824.17	51993	48658	18764	49336	33947	39044	29066	23472	52042	53759	45206	50415	35961	24446	34076	55419	87128	60992	47029	40251	21442	53780	81536	49729	30225	61060	172287	30229	24330	25443	23730	19328	28432	31160	54006	40099	72860	58133	25249	39965	44503	76037	17941	44820	57565	40476	49370	55527	33253
ENSG00000080839.10	1436	1222	575	1640	482	496	864	736	1307	1578	621	932	816	615	926	1681	1150	1823	1213	737	674	670	786	1937	486	1752	1990	1116	377	838	614	256	347	347	1740	1418	1191	1287	889	1311	1616	1036	509	1192	1437	817	1742	994	297
ENSG00000080845.16	5505	2073	5670	4370	5632	10020	6516	2672	5578	4475	4102	1590	2161	5549	2236	2973	5200	2945	4160	1554	1951	9234	7126	2221	3047	4675	6031	2769	6153	3321	2159	2206	6337	8431	2963	2443	6931	7401	1763	4483	2894	7261	2273	3670	3642	7642	4316	5078	4859
ENSG00000080854.13	116	67	73	74	42	212	35	40	225	272	60	93	122	49	42	41	137	46	43	29	18	364	307	44	131	128	103	57	26	73	35	127	148	94	113	131	124	365	28	52	41	331	35	52	46	278	104	13	105
ENSG00000080947.13	410	252	438	573	464	725	561	129	927	516	357	79	217	670	262	359	347	287	356	100	46	720	437	263	299	574	657	177	140	110	115	191	524	448	243	270	482	579	105	389	254	169	20	176	371	712	424	114	694
ENSG00000080986.11	2559	3055	1035	2696	935	174	846	747	1771	2917	719	1458	1769	177	2341	4765	2249	3722	2736	1528	941	118	275	3945	246	2340	2962	2362	327	1236	1528	71	100	194	3269	2923	1292	885	1759	3000	3344	440	445	2760	3357	301	4047	2876	201
ENSG00000081014.9	1280	1129	472	1202	550	1872	759	169	1289	1358	920	408	715	731	666	1564	1138	1251	1100	475	211	1081	1280	1556	418	1789	1837	712	398	272	440	344	699	925	1244	979	1370	1490	375	1005	1014	328	172	691	1185	1098	1383	811	651
ENSG00000081019.12	1910	1879	850	1953	1131	2771	2187	240	3240	2311	1289	819	1348	2214	1119	2530	1379	2181	1942	642	383	2572	3570	2839	984	3414	2519	1107	1004	579	691	1032	1312	1791	1967	1658	2737	4494	533	1790	1741	635	263	1325	1845	3021	2296	962	1404
ENSG00000081026.17	390	296	223	398	276	1229	536	59	966	1050	315	260	232	600	154	151	850	413	350	357	134	859	1187	394	1319	1047	1118	179	140	97	127	680	611	885	510	367	823	1150	84	445	307	683	67	233	267	1287	713	396	460
ENSG00000081041.8	46	33	43	22	7	37	15	89	51	119	865	34	17	23	28	202	8	38	25	50	14	11	12	61	14	144	191	34	11	16	9	20	18	20	53	41	30	35	29	35	7	3	35	38	63	44	36	241	26
ENSG00000081052.11	183	124	96	164	52	539	118	33	100	117	520	51	132	748	63	216	23	75	105	30	15	204	58	100	31	297	182	55	125	37	26	40	87	80	170	127	386	166	29	81	108	70	11	77	186	659	112	135	129
ENSG00000081059.18	90033	106426	23613	84945	21287	887	15991	31820	47457	60281	18560	60063	73776	2731	63845	143677	32395	95726	86106	40339	38632	1609	2848	85354	5505	68558	54281	70515	3528	55269	40494	2451	1156	1105	98136	95897	44737	10237	51452	76301	92628	197	35286	79634	128346	3123	135103	39289	3985
ENSG00000081087.13	1431	1261	779	1714	874	2073	1800	277	1732	1552	1830	908	1297	1506	993	2314	2799	1529	1751	657	477	2004	2046	1726	1033	1954	3274	984	815	585	581	677	1054	1063	1433	1394	2469	3595	453	1565	1595	810	283	1234	1565	1548	1768	1496	1115
ENSG00000081138.12	22	56	112	1	22	729	78	6	64	44	44	9	16	100	8	3	2	20	6	61	4	241	40	10	19	139	39	9	16	29	4	358	6	34	8	73	27	455	14	1	26	3	22	197	45	619	4	136	21
ENSG00000081148.11	30	40	29	55	16	43	33	7	72	68	72	12	26	77	35	42	45	40	27	10	5	82	32	48	54	56	54	18	5	3	8	22	74	22	44	18	29	88	3	31	22	27	2	17	24	40	49	14	24
ENSG00000081154.10	8364	6584	4160	8488	6526	12182	12167	1619	12974	8191	6323	3277	4444	9449	5077	8144	6209	8746	9507	3352	1709	14020	13448	8757	4913	10921	9181	5182	4770	3048	3649	3405	6697	9872	6398	6350	12156	18089	2968	8437	8222	3574	1557	5206	7899	10428	9673	6483	6907
ENSG00000081177.17	1614	1182	735	1253	948	2022	1624	239	1954	2831	1503	620	1034	1761	678	1735	1513	1346	1477	659	304	1895	2635	1457	1172	2186	2778	713	750	443	600	479	1260	1590	1072	1186	2263	2894	448	1280	1213	1746	218	890	1422	1746	1591	1831	1340
ENSG00000081181.6	119	73	65	51	99	154	172	21	105	194	304	23	89	87	30	67	42	50	51	86	16	312	308	48	1207	116	168	55	74	27	31	122	418	330	87	145	156	510	40	52	59	2286	30	64	88	63	42	209	180
ENSG00000081189.12	744	282	657	702	487	1121	3008	211	1656	2068	2210	442	664	4284	300	246	1082	794	1007	541	343	1565	1721	539	1489	1845	1709	610	927	344	478	1233	852	473	796	1009	2056	2574	285	665	480	363	305	360	554	1397	835	490	1080
ENSG00000081237.17	20024	23949	1224	25977	3981	2477	8754	911	15758	20326	12107	5000	15221	8712	12360	37791	6538	27695	21192	3734	1532	1989	13851	36276	7285	26481	13677	7250	1965	2025	3630	4043	2052	1507	29336	17176	14079	6675	2096	18235	18752	379	705	7082	21079	11789	17165	7313	2266
ENSG00000081277.10	20907	8646	11053	9888	28835	40374	11007	9512	5903	44722	12079	14111	7525	3578	7479	15259	79523	11446	8206	11360	23401	9679	44788	6610	26775	15647	59128	8451	22626	9404	10185	12414	9878	41417	32177	20074	16089	44249	7860	9289	10614	80355	18796	10838	12074	36896	16430	9354	29985
ENSG00000081307.11	2457	1763	1669	2341	1154	2234	1938	763	2633	2719	1764	1521	1407	1681	1638	2511	2590	2310	2064	1324	747	2092	2656	2303	1677	2482	2859	1542	891	925	970	1201	1323	1383	2211	1611	2495	4293	1145	2089	1671	2387	532	1754	2392	2004	2146	2624	1441
ENSG00000081320.9	6080	6450	1495	7577	2162	1808	2541	705	4416	5723	5073	2575	6499	2899	3689	6010	3941	5302	4712	2653	1020	1609	6690	8139	3301	6770	8839	3557	1886	1326	1731	1972	1334	2004	8368	4728	5781	2335	1717	5576	5627	599	690	3117	5411	6543	7934	3532	3241
ENSG00000081377.15	1473	466	597	1241	1466	2671	2446	132	1817	1868	2201	252	697	1696	461	391	2271	627	845	319	262	2687	6433	618	1861	1128	1993	262	633	166	296	1823	1313	2185	1321	378	1349	2736	71	452	836	1181	425	398	347	2194	505	151	1022
ENSG00000081386.11	845	780	466	1058	481	969	1078	163	1410	1394	778	320	519	947	474	1068	645	1018	782	360	179	1126	1815	1121	348	1518	1242	407	367	294	362	450	754	727	750	774	1284	1231	290	868	689	398	104	482	756	1153	842	459	658
ENSG00000081479.11	10	0	26	29	15	88	666	11	1019	0	8	11	0	10167	17	5	2	66	117	3	4	137	71	27	0	1206	2	42	2	11	15	4	54	23	2	0	1024	185	79	20	72	14	2	21	69	216	11	180	58
ENSG00000081665.12	1539	1100	873	1444	867	1874	1391	475	1433	1627	997	501	798	1149	501	1240	714	1325	1025	604	448	1761	1647	1187	623	1347	1510	1158	693	657	604	262	1195	1164	960	1056	1241	1094	593	1218	858	698	174	1001	1349	1648	1011	1051	897
ENSG00000081692.11	1683	1486	1509	1148	1498	1260	1119	1410	963	1838	592	1574	1224	784	1142	1226	2676	1151	1160	1649	2225	1114	2322	934	924	1003	2745	1646	1764	1911	893	1081	937	1268	1684	1453	1642	1586	1204	1441	961	1166	1811	1527	2013	953	1462	1718	1624
ENSG00000081721.10	1227	797	696	958	1031	1053	959	384	910	2101	521	776	763	711	762	1057	1019	931	998	973	496	977	1096	740	828	853	1413	819	811	574	510	694	648	967	1044	1150	1304	1001	639	982	634	1218	295	679	1106	829	831	1342	1165
ENSG00000081760.15	2547	2684	1394	2052	1175	2449	1470	650	1669	3734	1046	1746	1632	952	2173	3363	4465	2517	2466	2520	1079	1539	2734	2076	827	2292	2944	2102	1723	1262	1134	2032	1433	1749	2174	1493	2502	4251	1327	2295	1733	1837	762	2087	3134	2053	2176	1938	1538
ENSG00000081791.7	4670	3171	2809	4051	3675	6372	4903	1048	4491	5641	4366	1889	2137	4510	2649	4421	6000	3306	3352	1967	1163	7341	4503	2731	3739	3848	7191	2495	2400	1679	1897	2847	7067	3958	3065	2341	4825	8687	1414	4264	2933	5176	1260	2978	3923	5279	2876	3266	4309
ENSG00000081803.14	432	10608	261	504	590	1041	784	44	1566	4367	4473	235	1007	2811	168	346	1132	254	701	637	110	1478	4313	318	3015	1653	420	218	367	129	205	2697	1230	630	2063	511	1176	2450	111	396	328	1529	163	217	261	1032	621	200	935
ENSG00000081818.3	17	1	15	14	13	42	12	1	11	22	108	4	5	10	4	6	7	17	34	1	7	29	19	6	7	23	55	13	12	2	2	38	59	2	6	34	16	41	1	6	8	40	1	11	4	34	5	30	18
ENSG00000081853.14	233	16	176	650	269	1009	1126	7	3263	350	594	68	57	1894	122	64	489	229	559	29	29	1432	282	278	465	990	370	47	34	26	66	259	2176	925	5	23	1498	4083	23	472	207	824	0	128	119	1083	210	44	148
ENSG00000081870.10	2101	1547	1254	1967	1431	1407	1167	877	1163	1557	1674	1952	1523	855	1670	2359	2833	2354	1745	1866	1249	1123	1161	1862	1274	1457	2446	2363	1185	1619	1352	733	875	824	2039	1912	1779	1370	2006	2125	1995	1054	1112	2277	2853	856	3139	2731	1023
ENSG00000081913.12	1857	1055	1321	1522	1225	2461	2044	372	2561	3961	1349	851	677	1540	830	2185	2481	1335	1451	745	507	2786	4974	1383	1374	2331	1770	810	783	772	678	1082	1846	2689	1153	1270	2161	5840	536	1380	1403	1417	670	975	1469	2583	1830	1993	1946
ENSG00000081923.9	1216	48	681	288	1407	4850	2128	113	533	598	903	48	138	1640	169	188	141	491	409	68	22	6944	4369	558	473	2058	621	176	469	175	149	288	6735	2654	88	129	1042	11680	152	165	597	583	145	811	436	5146	237	166	475
ENSG00000081985.9	59	22	17	17	19	29	21	5	15	27	65	12	7	18	5	21	71	10	11	16	14	42	57	12	37	18	41	10	60	6	5	68	33	119	29	6	28	23	2	19	6	38	7	3	12	93	23	20	20
ENSG00000082014.15	683	591	1417	830	484	957	2109	630	2052	800	630	791	786	1600	454	474	417	562	931	391	365	1002	735	409	1416	1099	856	897	768	1502	1017	238	479	341	418	631	1840	738	661	867	530	788	1172	1101	967	582	1410	326	2510
ENSG00000082068.7	2658	1647	1990	2657	2122	1991	2081	1961	2180	2742	1930	3056	1808	1730	1890	2977	3667	3010	2372	1786	2185	2138	2821	2074	1542	2244	3476	2451	1789	2304	1608	1122	1219	1684	2142	1967	2747	3124	2128	2428	1995	2690	1557	2680	3206	1723	2084	2801	2192
ENSG00000082074.14	12460	14103	1322	16180	2973	1011	6399	1411	9431	11710	6202	5041	7629	6176	6967	24102	6467	17707	13112	3658	2269	1433	5203	20772	4251	16060	9918	6585	1448	3251	3526	1927	657	528	15902	12379	8711	3437	4501	12270	14516	1938	1225	6235	16495	4263	16010	4351	1082
ENSG00000082126.16	9	5	7	5	3	6	12	2	7	11	15	8	4	10	8	9	16	4	4	0	0	12	17	10	7	5	20	4	4	3	6	3	6	4	8	3	4	35	0	8	9	7	0	4	3	8	4	5	11
ENSG00000082146.11	908	770	689	1019	577	750	1125	200	1009	1569	793	370	559	974	668	1254	1385	1123	997	658	225	1562	1083	1046	586	1053	1740	585	345	316	452	486	704	433	888	938	1043	1286	428	1132	871	756	181	741	891	629	1191	639	734
ENSG00000082153.16	6684	6892	3183	7855	3549	7942	5796	1106	6491	8247	5604	3358	5676	3864	4943	11315	13076	8971	7440	3452	3358	5843	9255	9335	3226	9719	12600	4330	2879	2256	2955	4851	4962	3991	8005	6440	7325	6223	2729	7586	6485	3453	1358	5853	7003	5073	7856	6240	3671
ENSG00000082175.13	27	3	7	2	2	34	9	1	12	37	137	13	20	58	1	0	3	13	12	0	8	2	7	11	1	178	71	0	5	0	3	21	1	1	39	120	160	17	0	31	0	42	1	7	15	30	9	13	10
ENSG00000082196.19	575	390	363	365	193	236	195	190	277	369	306	207	290	150	304	708	203	365	317	180	82	212	156	379	121	231	390	302	74	150	109	100	97	82	340	199	254	235	205	470	390	137	48	332	503	156	440	191	139
ENSG00000082212.10	2943	3238	871	3713	997	1408	2641	411	2945	4154	2139	1193	2128	2483	2028	4683	4009	3708	3203	1519	575	1259	2584	3828	1397	3588	4713	1796	785	867	1198	1818	869	848	3028	2642	3375	2498	984	3151	3184	1850	408	1919	3324	1623	3831	2335	1046
ENSG00000082213.16	1260	1109	325	1306	658	1066	821	138	1058	1361	1119	499	744	658	746	1377	1430	1300	1012	547	224	1020	1476	1545	803	1434	1736	618	425	289	404	422	706	722	1326	1076	1192	1708	451	1075	1012	1234	182	674	1077	887	1250	912	697
ENSG00000082258.11	2979	2500	1915	3123	1548	3802	3425	453	4663	3712	2618	917	1533	3299	1560	3625	1789	2612	2419	910	416	4800	3688	3776	2034	3854	4114	1262	1172	703	841	1440	2145	2439	2526	2510	3483	4702	758	2591	2491	944	295	1645	2424	4419	2968	1199	1819
ENSG00000082269.15	408	338	236	450	174	839	878	51	897	601	647	134	170	1312	150	433	461	364	380	176	79	1074	1062	494	897	917	585	176	204	98	138	432	494	505	289	210	719	1569	82	343	338	448	55	217	236	1112	364	356	331
ENSG00000082293.11	5	253	12	36	11	20	26	0	82	56	43	95	10	25	29	2208	551	23	38	5	141	54	68	23	10	45	103	13	23	12	22	115	32	1	217	34	71	41	14	31	13	4	4	13	26	85	6	812	40
ENSG00000082397.14	1084	1172	2158	1899	385	939	4914	285	4533	6545	3558	995	886	8549	994	1764	5358	1281	2966	738	856	3913	5050	1139	3363	3548	7747	814	507	458	673	3774	3132	1216	819	2272	6218	2504	443	2061	1115	5051	529	546	1207	1684	1800	1652	1952
ENSG00000082438.14	954	510	1043	927	881	5497	3264	234	2516	2937	1842	160	368	2837	342	598	885	801	718	355	113	5637	3270	614	2347	2785	1729	353	872	279	373	1183	3196	1836	544	1095	1963	7730	276	644	741	804	243	650	514	3214	1210	189	1382
ENSG00000082458.10	2045	532	1482	990	2623	5077	2220	713	2156	3059	3255	637	1123	3279	519	857	1999	1218	960	873	420	3953	4717	893	2689	2129	2090	889	2065	906	964	1098	3638	3465	626	1617	2169	3845	830	1422	1373	4061	701	1841	1378	3200	1975	2696	1211
ENSG00000082482.12	0	74	18	23	0	84	32	0	1153	15	72	25	78	1730	5	34	2729	4	367	271	124	26	0	5	8	733	291	19	2	0	0	33	2	11	96	25	909	3	1	5	0	76	0	0	4	8	0	58	13
ENSG00000082497.10	816	213	226	916	140	1182	562	44	1696	630	644	158	54	1370	709	123	105	1158	761	121	18	3840	833	957	14	2032	214	500	150	155	479	28	5031	450	103	543	1266	4447	208	1083	514	70	7	137	460	930	846	135	297
ENSG00000082512.13	2237	2770	2127	2551	677	532	1512	472	1834	3926	2358	1008	1707	1328	1377	3204	2203	2044	1785	1458	442	988	1624	2066	1948	1982	5293	1442	896	576	587	4038	765	488	2465	940	2116	1074	937	1729	1590	4606	271	903	2174	1580	2362	1409	1684
ENSG00000082515.15	1800	1493	2161	1819	1668	1391	1397	1260	1231	1825	1488	2394	1715	680	1618	2471	2810	2121	1802	1835	2028	1087	1630	1654	1274	1195	3102	2509	1589	2122	1538	765	434	983	2058	1970	1863	1341	1866	2154	1915	2463	1453	2795	2664	717	2977	2472	1704
ENSG00000082516.8	1890	1738	691	1945	877	1876	1429	279	2120	2668	1505	776	1026	1300	1108	2037	2520	2073	1492	1015	451	1906	2812	1960	1015	2466	3799	902	639	521	707	1168	1160	1257	1892	1568	2508	3450	535	1562	1402	1761	308	1092	1654	1804	1670	1678	1263
ENSG00000082556.9	58	7	47	26	228	135	14	12	49	42	38	48	17	30	36	18	543	69	36	18	66	212	75	46	7	63	1267	40	14	19	4	93	183	267	68	9	59	15	18	25	50	293	10	38	44	131	61	403	59
ENSG00000082641.14	21608	9714	10998	16373	19071	52548	24682	2634	28998	27531	22151	6417	7046	31034	8070	14585	28043	12399	17158	6241	6677	34716	36241	10728	13421	24321	37851	7743	15786	4849	6355	17466	35453	35279	11406	8797	42732	90660	4389	15970	11013	23414	4656	10079	13609	31113	12828	17268	27122
ENSG00000082684.13	144	42	96	129	79	380	121	47	264	58	160	27	35	182	61	44	85	51	149	4	6	281	100	47	22	114	104	81	66	91	152	4	426	217	32	20	162	956	48	123	104	75	7	144	59	156	227	68	242
ENSG00000082701.13	3887	3704	2105	4838	2480	5057	3846	805	5170	6787	4056	2046	2709	3125	2414	4873	4954	4142	3678	2149	1027	5443	7083	5506	5003	5967	4839	2292	1604	1242	1465	1881	3963	2968	4640	3683	4332	10917	1328	4372	3533	7412	680	2255	3492	5035	3644	4151	2070
ENSG00000082781.10	4190	679	4206	3910	3372	10378	13527	1470	10200	4341	6459	1995	1396	14259	2598	1808	5944	2995	7494	1738	1173	9166	5308	2307	5300	9942	5635	3716	3572	3372	6452	4643	13473	6402	2108	2099	22609	10926	2133	6703	2579	9181	2405	2809	5214	7786	4184	3789	8193
ENSG00000082805.18	2339	2163	992	2631	1421	3225	3140	378	4506	3765	2262	642	1011	3082	1271	2883	2106	2483	2002	1076	513	3176	6329	2412	686	4734	5047	1356	969	811	945	850	2954	1977	1920	1199	4168	8145	622	2186	1478	1196	400	1232	2155	3373	1725	2113	1808
ENSG00000082898.15	13097	11672	7974	13620	7839	11407	13063	3996	15285	18336	8632	8399	6193	9135	8199	15432	13525	14561	12261	6647	4531	14243	17738	18250	7447	17361	22243	8179	5506	5599	5653	4211	8791	8934	12946	11066	16362	21805	6151	10947	12948	6099	3283	10416	12113	12001	13454	11109	6056
ENSG00000082996.18	3196	1388	1223	2764	2850	6494	5144	241	4542	2356	3069	581	1440	4544	1305	1830	2016	2973	2929	837	368	6924	6447	2557	3906	4285	2124	1275	1759	553	950	2331	3834	4088	2003	1701	5086	10750	602	2747	2466	4478	304	1520	2204	5742	2675	1469	2836
ENSG00000083067.21	446	37	113	8	172	242	70	8	41	13	24	8	19	1615	23	27	6	28	48	7	3	40	4053	34	6	152	40	23	418	7	14	26	36	549	9	1	57	632	69	48	55	17	17	180	53	345	37	16	203
ENSG00000083093.8	861	602	402	984	584	908	948	141	987	1285	726	297	376	692	479	815	838	950	749	502	151	1220	1481	804	477	1026	1461	432	494	225	371	596	674	648	785	675	1093	1990	217	840	627	649	120	463	714	1020	831	637	785
ENSG00000083097.13	1393	1124	568	1412	745	2946	1930	60	2917	2068	1787	247	689	2709	699	1783	1068	1422	980	362	128	3164	2499	1834	1537	2579	1869	431	503	144	400	852	1457	1708	1397	827	1847	4283	231	1198	1017	911	60	744	1038	3106	1321	616	901
ENSG00000083099.9	2289	1691	1362	2314	1630	2684	2266	694	2232	2826	1825	1334	1316	1767	1363	2258	2803	2264	2063	1586	923	2007	4499	2041	1918	2386	3011	1547	1508	1226	1080	1586	1577	1904	1839	1827	2553	3328	998	2189	1951	1532	736	1793	2132	1955	2227	2211	1604
ENSG00000083123.13	1172	763	240	1292	550	1229	1279	74	2126	1484	1595	321	526	915	584	1212	970	1115	1164	412	135	1403	1828	1192	642	1486	1559	633	290	181	378	583	778	1158	1016	880	1393	1719	235	1028	977	1310	89	492	1016	939	1002	1091	568
ENSG00000083168.8	3946	4120	2278	4318	2191	7309	4340	1043	7159	9643	3644	2043	2299	4594	2190	4920	3023	4205	3632	1564	1214	6523	8338	5720	1983	8252	6216	2169	1889	1571	1441	2027	4747	4065	4079	3141	5316	12151	1252	3364	3231	3865	807	2450	3175	8056	4196	1793	2434
ENSG00000083223.16	1617	1669	898	1807	765	1854	1392	545	2055	1800	1766	706	1058	1705	873	2522	1123	1817	1505	706	459	2023	1843	2461	598	2639	1814	951	574	673	488	830	1280	913	1469	1238	1863	2990	624	1413	1467	627	295	1108	1535	2210	1771	1085	773
ENSG00000083290.18	1011	502	609	1025	687	1370	1565	266	1306	881	1083	224	410	1548	392	518	802	701	1011	227	164	1963	2662	736	324	1355	2011	426	1061	386	413	744	1095	1009	627	263	2039	3158	340	807	781	1433	480	511	714	1403	1143	608	1696
ENSG00000083307.9	1934	93	672	0	2646	6163	1293	165	6	2675	1512	9	538	1856	153	496	726	488	57	1746	68	6301	5682	283	2141	1481	680	135	1745	64	6	3331	4466	4436	965	1057	4	7965	192	72	877	3840	396	1640	630	8203	1	817	41
ENSG00000083312.16	5125	4621	3886	5952	3628	13949	8788	899	11322	10508	6401	2753	2544	10212	3005	5643	8660	5388	5774	2572	1511	10655	10563	6775	4319	13675	14530	2922	2885	1648	2261	3452	6615	6762	4635	4782	12821	15114	1919	5244	5307	6974	893	3760	4664	12308	5796	4349	5491
ENSG00000083444.15	3018	1175	5526	2500	3444	10233	8252	1728	5814	1598	2508	1224	1290	5600	1490	1005	1659	1999	3199	1293	994	11989	5153	1555	1538	5212	5739	2596	3449	3219	1692	2353	8117	4717	909	1201	9650	16261	1508	1964	1727	1981	2343	4126	2209	4494	4042	5179	4519
ENSG00000083454.20	598	2285	3524	669	362	41	226	1110	952	5123	1373	5015	459	116	949	2066	682	492	712	3699	625	9	59	633	105	356	1009	864	248	634	650	227	10	18	8106	390	1436	118	985	2251	685	48	853	1636	874	238	465	1172	302
ENSG00000083457.10	2084	2482	1630	1764	984	721	888	1641	1386	2290	1328	4060	2395	779	1624	5172	2090	2318	1671	2459	1545	655	1649	1791	321	1217	2242	2237	814	1727	1381	608	618	414	3197	1509	1445	582	2107	2344	1658	644	1677	2821	3236	1431	1584	2046	808
ENSG00000083520.13	2666	2173	1070	2463	1553	3571	2986	694	4121	3470	2261	1402	1472	2028	1563	2924	2823	2883	2457	909	585	3549	4409	3150	2231	3851	3369	1326	1225	994	1057	835	2382	2562	2471	1973	3595	5638	1063	2546	2278	1407	535	1892	2232	3762	2035	1474	1784
ENSG00000083535.14	1411	1099	500	1269	883	2154	1681	127	2019	1293	1093	393	859	783	792	2079	1352	1653	1559	437	147	2264	2046	1825	1006	2182	1427	737	602	310	580	253	927	1222	1260	1496	1885	2239	387	1518	1564	628	123	983	1379	1623	1551	652	1099
ENSG00000083544.12	1555	1380	2090	1666	1361	1718	1748	776	1944	1945	1798	1235	1350	858	1070	2175	1698	1635	1607	860	693	1998	2067	1656	1567	1766	1880	1384	1105	1047	901	634	957	991	1611	1713	1967	2305	1148	1679	1575	919	604	1508	1647	1443	1837	966	1407
ENSG00000083635.7	656	431	320	725	351	635	619	131	670	648	446	227	367	305	415	608	704	614	557	321	196	668	1123	573	287	694	846	400	316	230	301	171	255	468	467	551	735	873	266	629	613	439	132	493	514	561	493	324	505
ENSG00000083642.17	4370	4363	1303	4796	1610	3114	4279	772	6539	4742	2238	1841	2418	2415	2757	6192	3523	5833	4554	1578	1054	3255	3996	6712	1630	6813	4553	2720	1157	1449	1534	939	2415	2013	4907	3408	5733	6370	1717	4116	4002	1627	620	2660	4891	2942	3724	1966	1839
ENSG00000083720.11	8325	13896	2532	6461	14614	10734	5795	690	6817	20796	28365	2964	8779	2181	4745	7877	36824	6578	5586	4921	1563	10253	26194	7962	18357	7391	21663	3077	5865	1842	1760	3053	4022	14969	7617	5281	10338	4725	1932	5742	6420	37186	1990	4701	6860	9436	5588	9224	9017
ENSG00000083750.11	1547	700	578	1177	1234	2102	1473	130	1457	1897	1251	385	1081	1427	712	1247	1772	1140	1144	564	151	1922	1971	919	1741	1379	2763	640	760	271	489	764	1196	1554	1009	1199	1814	2104	345	1214	808	2346	183	811	1015	1355	1011	1054	1265
ENSG00000083799.16	3791	2963	2073	4341	3104	6495	4786	539	4903	5087	4636	1767	3149	6599	2040	3746	4098	3057	3158	1378	760	4919	11958	3541	5466	4730	4515	1872	3012	1144	1168	2251	3550	4058	4251	2377	6053	7798	1143	2992	3060	1971	763	2062	3385	7903	3698	2460	3693
ENSG00000083807.8	788	537	912	467	565	612	377	1173	352	615	218	923	568	302	616	630	738	616	480	622	955	420	447	476	274	378	625	942	753	1249	558	281	366	394	560	342	593	268	987	644	568	694	877	859	1015	363	617	664	681
ENSG00000083812.10	1040	859	551	845	852	988	807	427	997	1053	509	479	744	644	699	1098	1149	824	826	454	256	913	2022	781	449	967	1038	571	788	662	420	382	756	800	813	479	957	1285	450	920	637	809	519	729	1037	1010	642	624	830
ENSG00000083814.11	2338	1838	1124	1949	1247	1311	1724	615	1866	2238	923	1057	1445	1381	1271	2336	1124	1858	1740	1017	544	1539	1957	1866	1151	1533	1874	1372	1107	1104	865	1218	969	1213	1886	1570	2473	1865	1054	1744	1325	998	539	1494	2383	1429	1631	1134	1671
ENSG00000083817.8	598	382	213	579	432	431	496	149	491	713	266	285	384	384	330	469	416	533	470	290	164	546	714	543	241	426	534	300	404	261	260	307	413	417	473	443	633	647	214	548	325	562	164	423	508	645	446	376	415
ENSG00000083828.14	1063	915	517	809	546	808	628	358	747	1039	475	719	768	518	673	1188	628	1007	1019	479	357	787	763	997	335	1207	1156	706	381	491	418	355	387	619	1258	1026	1055	1063	469	999	795	448	308	689	1147	743	932	683	604
ENSG00000083838.14	1410	761	1574	802	1128	1233	894	916	873	1017	633	848	734	662	815	1258	864	856	1041	727	730	1137	1267	700	593	840	830	1224	1461	1352	744	515	609	1303	891	952	1133	1212	807	1101	732	925	727	1202	1613	835	1006	1179	1363
ENSG00000083844.9	3161	2505	1373	3145	1874	3618	2988	350	3445	3734	2414	755	1596	2437	1570	3367	2040	2394	2514	980	285	4297	3284	2649	1916	3295	3210	1412	1338	664	934	1485	2319	2413	2510	2433	3808	4747	768	2568	2526	2421	299	1265	2446	4130	2854	1043	2221
ENSG00000083845.7	50912	40413	36728	35423	42952	35626	28403	85590	28756	59293	19123	66270	51536	16376	41313	62042	37293	52136	45185	61204	80290	29700	33840	28845	21691	30410	52549	69980	52327	93209	38609	21657	23248	26306	45510	39276	51929	24908	67331	46489	34894	45255	59444	44651	79602	26936	34653	54182	47904
ENSG00000083857.12	3804	210	2683	4460	1983	25440	5539	232	13773	3233	6350	315	715	3199	1867	333	1891	2073	3857	747	74	37159	16296	1670	2362	12316	1522	973	1484	234	849	1150	24305	12708	706	2071	6650	94881	278	4253	1364	2662	111	1176	862	16341	2130	251	2860
ENSG00000083896.11	7961	7421	3952	7500	4905	9173	7917	1476	9047	8049	5522	3062	4841	6149	4531	10310	5052	7778	7390	3025	1315	11073	10716	7697	3919	9185	8169	4008	3312	2162	3378	3245	5698	6446	7057	5942	9288	13112	2287	6951	6693	2722	1242	5633	7679	8409	7972	4170	5660
ENSG00000083937.7	2183	1389	883	2107	1616	3205	2447	370	2677	2239	2051	892	1818	2259	1135	1824	1901	2176	2338	901	418	2685	3955	1971	1833	3064	2741	1402	1380	649	855	1284	1938	2519	1571	1107	3294	1967	683	1963	1782	1800	498	1553	2088	2544	2001	1541	2138
ENSG00000084070.10	9273	21514	7078	6384	2835	2718	3727	3206	3748	7573	6156	7873	12088	3094	4827	45631	4098	8729	9287	10222	4209	1947	5375	6446	3817	5655	8695	5648	3711	3918	2554	4671	1901	1756	11545	4199	9130	3556	4532	6744	4856	1007	6779	6580	14827	4393	6693	5945	5056
ENSG00000084072.15	4214	2898	4396	3381	4100	4124	3799	3060	2997	2851	2215	3798	2952	2069	2765	4407	3668	3361	3059	3303	2807	3700	4506	2914	2409	2741	5113	3841	4159	4432	2723	2006	2683	3312	3122	2534	4880	4850	3438	3558	3289	1592	3432	4850	4704	2714	3666	4330	4241
ENSG00000084073.7	2444	1700	1365	2965	1779	3038	2501	628	3023	2600	2336	1271	1690	2320	1396	2650	2568	2426	2643	1302	702	2811	3836	2446	1838	3263	4265	1289	1618	1114	1022	1435	2500	2294	1846	2062	3809	5265	977	2406	2178	1873	596	1701	2141	2220	2675	2822	2191
ENSG00000084090.12	10431	10325	9150	8778	7477	14879	10219	4646	9441	11532	7642	7620	7259	9880	6475	11016	10783	9465	9865	9219	5689	10027	13924	7899	7762	11000	14936	7159	8658	6580	4837	8525	7076	10689	8616	6355	17730	17474	5929	8536	6955	10803	5175	8351	10124	18267	6792	7744	11022
ENSG00000084092.6	3029	2775	1018	2615	2082	2065	2458	677	2411	3209	1948	1668	2040	1385	1894	4487	2600	3087	2595	1671	886	2164	3893	2433	1511	2867	3044	2049	1528	1515	1456	1112	1390	2059	2279	2119	2570	3131	1351	2870	2246	1520	703	2092	4077	2581	2481	1750	2182
ENSG00000084093.14	3888	3477	1252	4420	2171	4383	3956	488	4906	4115	2596	1532	2235	3048	2416	4751	2630	4358	3979	1262	687	5632	5955	6257	1714	6815	4699	2360	1312	1205	1521	1183	3061	2593	3527	3010	4805	6748	1298	3455	3843	915	564	2053	3860	4827	4339	2578	2344
ENSG00000084110.9	13	12	8	6	1	9	7	6	6	33	21	3	8	9	7	19	7	8	2	11	3	4	5	11	2	6	12	7	3	0	6	9	3	3	8	10	6	13	7	8	2	4	0	4	11	10	8	11	7
ENSG00000084112.13	3307	1474	2573	2539	2217	11302	4626	515	4437	2955	3102	577	815	7505	1093	2373	1923	2083	2061	1143	253	7163	5471	1625	2094	4466	4642	1025	1928	578	1078	1618	10248	8232	1703	1259	4675	13530	610	2455	1290	1346	689	1680	1574	9014	2000	1313	2274
ENSG00000084207.14	20489	11879	22258	13309	19282	32844	15748	29448	12122	19129	19843	26972	15628	9151	14774	13104	33179	18559	17592	15944	34150	20526	21903	10382	11688	15222	22074	26781	33631	29362	13823	12499	11946	15586	19804	13340	20764	21401	23048	17078	16242	47975	35360	29837	25387	16788	19362	23885	21111
ENSG00000084234.15	48115	10121	55917	25038	61133	134090	73864	4689	93057	74183	46375	6758	16012	48738	16911	24531	30196	30452	26977	17195	3643	77429	78469	23302	62476	58221	51102	16740	27934	12153	40888	31361	103304	121843	14247	37772	90680	149215	7887	37087	21504	43406	5232	27348	21067	71177	45645	26398	44001
ENSG00000084444.12	526	466	229	393	379	1385	466	153	837	1646	671	377	330	554	258	910	910	548	395	386	187	915	1361	365	692	898	1420	285	254	258	280	1439	559	1048	410	398	1399	3317	204	390	309	951	129	418	372	931	519	877	608
ENSG00000084453.15	120	2	193	399	348	1076	1	3	1025	0	5	2	12	498	142	12	0	103	433	1	0	1725	0	95	1	644	3	127	3	4	29	1	468	524	6	0	887	1338	70	332	272	0	1	142	82	674	425	6	400
ENSG00000084463.6	6646	5192	2642	6552	4410	6463	5454	1123	5707	7861	3553	3080	3916	4059	3960	8448	5894	7168	5664	3462	1435	6660	8298	5695	2116	6411	8677	3747	3456	2079	3256	2921	4857	5644	6342	4398	6947	11556	2156	6595	5088	2103	1403	5117	6605	6264	6523	5551	4762
ENSG00000084623.10	14337	12034	14816	12618	12395	13559	11757	7779	10407	11907	10645	13110	10622	6862	10238	18144	16863	14835	12767	13959	9427	12985	14971	9766	10079	10025	26079	15205	11815	11954	9635	5573	8193	10439	12524	12498	16834	15204	10661	14473	13502	9468	10933	16876	18501	8646	16779	16162	13468
ENSG00000084628.8	1	4	0	0	0	7	0	1	1	17	2	4	6	3	2	3	9	3	5	2	2	1	2	1	3	2	52	1	0	6	1	20	4	1	2	4	4	4	0	0	2	186	0	3	2	1	1	78	2
ENSG00000084636.16	3010	1587	3995	909	2206	3851	2296	1625	1372	2002	4800	1082	1012	2057	605	5260	5574	1300	883	722	2071	1925	3362	474	1902	2983	1613	1571	4307	1797	993	598	5165	2056	1742	431	2917	5218	1321	1315	852	3833	3926	1950	2465	2261	1227	1868	2391
ENSG00000084652.14	6807	5648	5417	6785	5138	7983	4977	3418	6883	8233	5863	3298	3593	4674	3970	5225	11420	4807	5034	5756	3012	6403	11607	4149	6619	5706	16412	4264	5328	4168	3156	5916	3880	5497	5182	4573	9138	8202	2655	6125	3732	6006	3351	4515	5718	7309	6076	7740	7040
ENSG00000084674.12	3	8	11	0	1	30	6	2	82	3	15	0	0	35	2	49	24	1	12	0	0	34	31	3	1	34	11	1	3	6	0	3	0	40	4	0	28	5	0	5	0	2	1	4	3	27	6	1	3
ENSG00000084676.14	4759	4460	2168	4385	2708	7824	6157	653	7802	7246	4254	1930	2793	6160	2411	4941	3523	5075	4459	1474	965	6456	10044	4963	3939	7405	4769	2394	2854	1553	1546	2546	5124	8009	4972	3538	5706	7650	1423	4503	3675	1723	940	2875	4559	7670	4425	2433	2298
ENSG00000084693.14	3171	2455	1786	2534	1946	2419	2536	1264	2741	3118	1612	1609	1558	1551	1955	4388	3132	3456	2577	1606	1278	2619	3482	2610	1035	2760	3316	1991	1457	1894	1915	1059	1635	1667	2719	2159	3055	4217	1637	3313	2314	1150	1419	2374	3902	1987	2926	2130	1725
ENSG00000084710.12	145	146	45	340	123	515	200	34	390	471	888	96	276	259	122	156	1343	220	204	35	43	526	641	110	477	222	311	90	82	34	77	66	850	154	142	64	248	678	64	275	106	342	41	120	146	79	112	180	319
ENSG00000084731.12	692	1249	341	660	206	370	774	106	884	829	517	305	423	788	428	1235	629	789	803	818	132	298	619	724	280	828	847	435	206	252	233	115	221	275	714	471	1001	376	257	627	569	149	155	324	861	260	570	785	220
ENSG00000084733.9	5703	5436	3164	6339	3810	7411	6521	957	7788	9170	6059	2359	3933	6339	3284	6961	7649	5846	5729	3697	1208	7055	11352	6693	6045	7896	9902	3310	3010	1757	2668	4200	4944	4999	5577	5896	9032	11053	1887	5348	5662	5121	1426	3909	5570	6572	6992	5279	3980
ENSG00000084754.9	15658	14873	10095	13335	11352	15376	13448	7399	15011	21665	10999	12896	11794	11430	10394	20132	17796	16504	15081	13314	7757	13544	16499	10976	12329	13563	18545	12668	10099	11870	9385	6874	13306	12425	13931	12360	18855	12813	9557	15724	11862	8174	7771	13136	18354	11545	12037	12745	12227
ENSG00000084764.9	834	438	1197	636	725	1472	1454	413	828	1306	1547	535	689	720	360	1129	3818	355	572	638	557	899	1746	285	1723	542	3594	401	845	553	609	1240	1213	1348	836	545	1073	1961	296	658	688	2010	847	424	762	609	655	598	1159
ENSG00000084774.12	5142	4107	2157	5092	1962	2695	2681	1583	4479	5680	2530	1786	2029	2861	2710	4801	5377	4395	3694	3361	1257	3125	4363	3350	1821	5112	7798	2291	1264	1771	1648	2548	3255	1695	4133	3669	5340	3913	1686	3638	2727	3047	1122	2328	5089	3440	2873	4359	2755
ENSG00000085063.13	16570	7221	13994	14017	35109	36299	22236	6648	30971	10525	23345	5319	7660	19028	11348	13529	13757	15512	16017	6305	5593	26200	40755	12594	8595	14521	10735	12704	21340	9702	9191	7511	26267	23579	8204	6467	38260	29282	7924	17580	14845	11753	14721	11970	13802	20655	16780	7262	30976
ENSG00000085117.10	6948	9207	1306	5131	7952	5977	1471	1920	2828	7123	6149	4079	6200	996	3972	4837	6795	4643	4767	4832	3173	5771	32936	3484	6441	5138	5254	3657	4504	3067	2457	3495	10473	3970	6060	3452	3982	14773	2495	5318	3150	7428	5558	3082	6637	5724	3574	5092	3166
ENSG00000085185.14	977	820	569	1041	573	1109	1294	248	1590	1778	1128	575	474	1379	599	777	1161	848	923	433	384	1031	1663	825	353	1383	2346	602	357	568	406	1126	762	847	770	1031	1566	1744	379	789	835	2892	393	391	963	998	946	1004	458
ENSG00000085224.19	3776	3378	1709	4661	1928	6574	5113	632	8326	7630	6184	1380	2129	5959	2054	4702	4784	4074	3650	939	697	6491	8737	6322	3127	9133	8061	1688	1381	1056	1195	1409	4067	3348	3535	3145	6095	10840	943	3195	3625	3330	539	1809	3061	7578	3543	2298	2100
ENSG00000085231.12	1272	1044	751	1270	959	1205	912	303	1122	1330	1243	920	973	601	1085	1553	2030	1311	1212	791	464	1143	1300	1357	841	1129	2295	1215	854	542	764	558	679	913	1066	1192	1416	1510	764	1279	1374	1604	301	1287	1367	745	1887	1203	1000
ENSG00000085265.9	322	160	87	60	122	118	42	70	25	114	200	222	360	14	10	64	154	56	87	108	120	81	306	47	138	67	332	52	576	52	32	50	159	200	212	47	72	56	53	63	40	58	110	54	108	131	12	83	57
ENSG00000085274.14	1082	981	534	1197	686	1296	1166	216	1420	1176	840	587	802	968	664	1176	896	1129	988	588	261	1383	1569	1242	625	1318	1366	670	591	410	460	621	712	930	872	800	1396	2542	409	966	941	1162	148	887	1029	1309	1215	1014	989
ENSG00000085276.16	651	91	300	731	412	892	1763	104	1274	211	738	53	74	1698	198	105	208	448	477	15	41	2739	847	379	93	1878	345	251	296	187	176	129	720	313	58	224	1422	646	130	422	444	102	34	133	199	2342	527	207	507
ENSG00000085365.16	2119	1040	1546	2040	1553	4222	3388	367	3132	2880	2617	654	845	2839	993	1558	2091	1808	1883	539	440	4663	4497	2301	1698	3408	2574	974	1214	633	704	903	3238	3286	1257	1417	3309	6757	581	2031	1947	3148	354	1274	1397	3163	2179	1846	1272
ENSG00000085377.12	3442	2446	1627	2834	2045	3009	2061	616	2598	2629	1720	1358	1973	1447	1905	3678	2789	3363	2750	1947	690	2809	2989	2703	1551	2892	3195	2105	1409	1269	1665	869	2680	2242	2850	2067	3230	4368	1100	2949	2512	2273	878	2331	3519	2080	2992	2073	2084
ENSG00000085382.10	655	650	141	781	206	685	832	25	1113	956	509	108	252	719	318	1080	495	771	639	153	35	809	810	1138	342	1143	855	216	103	55	154	176	421	469	676	488	710	1580	85	570	607	471	18	285	523	783	723	359	242
ENSG00000085415.14	3586	3754	1717	3958	1466	2356	2391	966	3709	3854	1840	2157	2394	1767	2738	5259	3643	4860	3543	2245	1098	1965	2136	4362	817	4214	4921	2793	1197	1737	1815	1150	1235	1602	4068	3301	3736	2960	2130	3863	3815	1063	855	3202	4516	1973	4762	3676	1438
ENSG00000085433.14	970	751	303	987	664	2077	1233	52	1673	1203	865	247	511	1248	507	1061	934	1043	960	277	110	1994	1544	1197	599	1731	1460	312	351	133	289	514	1248	1214	787	562	1895	2222	184	881	739	559	77	486	744	1986	724	451	782
ENSG00000085449.13	2355	1204	1404	2609	1803	5389	3261	358	3948	2662	2881	779	1071	4534	1131	1517	1858	1857	2071	740	422	4797	5526	2197	2067	3859	3610	1214	1988	560	549	1122	3159	3402	1429	1185	3623	7981	614	1721	1537	2167	516	1224	1529	4683	2178	1317	2415
ENSG00000085465.12	257	134	389	169	259	642	124	124	197	129	368	132	238	86	88	189	207	120	69	59	57	427	102	72	157	137	154	103	344	106	68	291	179	408	111	71	173	279	89	158	113	115	44	183	206	206	306	91	415
ENSG00000085491.14	921	540	85	1152	342	1203	1158	78	1539	1581	704	399	520	1484	472	524	678	1694	987	321	154	1163	1502	1702	616	1573	1272	357	219	95	230	397	1017	864	830	579	1622	1719	97	616	696	407	46	284	699	1573	885	1350	376
ENSG00000085511.18	2624	2097	1951	2754	1693	2744	2383	927	3438	3997	2221	1450	1472	2127	1582	2846	2673	2656	2266	1313	769	3047	3215	2465	2624	3488	3527	1624	1383	1053	1256	1257	1598	2192	2657	1906	3595	4054	918	2360	1958	1649	514	1995	2596	2938	2472	1923	2202
ENSG00000085514.14	377	204	339	339	222	330	750	189	354	191	357	266	270	1678	168	160	330	271	442	236	113	454	959	149	542	275	326	305	653	331	151	532	143	149	151	372	550	308	288	433	218	179	321	170	468	410	287	320	430
ENSG00000085552.15	1645	713	294	166	2391	6184	345	738	108	6301	1461	2747	1836	1934	265	235	1852	341	152	2375	3079	4566	3462	119	6676	1372	472	347	2500	157	141	1781	7504	2353	1967	2792	237	7096	511	685	513	12615	503	979	753	4380	58	1636	469
ENSG00000085563.13	285	114	44	291	205	430	208	26	94	330	363	41	171	382	94	135	131	138	138	44	21	107	351	106	81	221	255	102	83	25	39	170	93	82	140	174	369	266	31	182	83	59	15	46	166	459	232	62	175
ENSG00000085644.12	1854	1429	1478	1501	902	1684	1766	767	1501	2055	919	986	1024	1115	1142	1713	1615	1500	1690	1093	795	1002	2393	1112	1192	1241	2715	1360	806	1178	815	823	1015	1233	1823	1529	1759	1215	733	1580	1128	942	769	1289	2221	1267	2027	1529	1280
ENSG00000085662.12	8009	5849	4459	11735	7386	3790	15804	5992	9028	6241	3595	5757	4115	6734	7354	6010	6124	11020	15902	5142	3372	5112	25897	7152	5481	7009	8543	9524	14245	7202	6231	6608	13466	5358	5156	4155	28024	11112	8218	18096	7822	2806	6846	6764	10900	3343	10127	5881	30841
ENSG00000085719.10	5095	5820	2133	4685	3228	7548	5868	629	7211	7821	4827	2008	3581	5715	2545	5909	4684	5524	4928	2275	1127	7892	10191	6351	5130	8049	10528	2453	2648	1478	1808	3064	3503	5610	5794	4020	8345	11781	1604	4380	4037	9746	1014	3299	4114	8240	6210	2756	3771
ENSG00000085721.11	2619	2337	1130	2802	1547	2705	2801	469	3002	3559	2496	1060	1707	2243	1583	3373	2290	2703	2338	1277	417	2733	4414	2809	2013	3157	3973	1432	1098	824	1072	1483	1723	1914	2452	2380	3000	3920	1057	2540	2591	1311	582	1701	2312	2341	3030	1843	1751
ENSG00000085733.14	9254	5450	7901	6403	11009	18065	9662	2924	8718	12079	10542	2695	2816	7061	4502	6587	13789	5186	7029	3462	2938	13531	20988	3066	11245	7562	8902	3952	10834	3230	4141	9226	12023	13515	5029	4812	15430	20292	2660	9406	4668	9485	3631	4555	6288	11115	6528	9566	15904
ENSG00000085741.11	91	3	83	161	162	58	463	53	104	67	138	14	9	60	72	0	2	156	160	3	26	145	183	104	29	517	171	174	54	283	357	37	50	145	4	19	318	28	52	242	63	56	54	51	239	65	197	58	336
ENSG00000085760.13	1927	1736	1421	1815	1314	2113	1554	1014	1740	2759	2200	1332	1275	1199	1354	2451	2507	2083	1562	1128	825	1904	2482	1919	1973	1909	3787	1358	978	1178	927	1088	897	1322	1691	1851	1909	2299	1167	1808	1720	1730	697	1554	1882	1800	1813	1865	1404
ENSG00000085788.12	3043	2492	1672	3036	1575	4773	3806	441	4602	7104	2711	834	1407	3435	1415	2908	2612	3030	2596	1114	411	3949	5703	2806	2300	4267	5069	1229	1358	818	1314	1350	2306	3170	2330	1676	5035	4572	896	2795	2078	2112	549	1647	2420	3489	3311	1733	2802
ENSG00000085831.14	124	15	50	10	66	1063	41	52	27	37	76	15	29	328	11	25	1081	31	27	9	140	197	208	15	21	210	92	32	235	20	22	42	203	235	29	14	36	578	27	18	30	114	132	213	28	601	100	197	41
ENSG00000085832.15	4260	3828	2549	4349	2174	5391	5288	981	5806	4396	3990	2032	2450	5442	2279	6148	4226	4549	4663	1670	1152	5361	7088	4536	3470	6188	4469	2457	2241	1380	1540	1644	2873	3587	4044	3068	6330	7682	1649	4152	4041	1902	1029	2957	3929	4985	4905	2889	2399
ENSG00000085840.11	1689	1364	350	1532	392	109	337	609	953	1343	264	1155	849	94	1226	1949	1765	2339	1291	1088	738	129	211	1576	129	1555	1759	1273	122	930	873	67	158	126	2043	1150	995	513	979	1363	1351	104	451	1107	2342	225	1101	1646	141
ENSG00000085871.7	1596	1562	1936	1701	2167	1773	1899	1033	1049	2224	2867	1875	1862	1128	933	2418	2930	1654	1452	2539	1414	1472	1602	1270	3432	1141	2767	1452	1678	1520	904	1089	1111	1121	1368	1573	2217	1207	1349	2067	1462	3446	1981	1943	1843	1209	1796	1542	2572
ENSG00000085872.13	4342	3685	1321	3450	2015	3528	3512	530	3901	4626	2364	1014	2169	2709	2037	4114	3610	3298	3580	1940	593	4005	4917	2747	2114	4060	6018	1689	1421	986	1503	1799	3300	3169	3599	3298	4349	6492	805	3317	2462	3108	606	2010	3754	3910	3436	2452	2385
ENSG00000085978.20	2427	2132	1268	2064	1170	2188	1446	453	2005	1967	1692	842	1724	1473	1340	2656	1939	1924	1839	1020	450	2244	2522	1918	1288	2080	3192	1189	1027	694	582	910	1233	1381	2207	1311	2571	2052	622	1984	1561	882	369	1367	2358	2097	1561	1382	1788
ENSG00000085982.12	4435	2719	3692	3151	3959	6635	1911	1505	3112	5352	3226	959	1777	2986	2065	3476	4576	2570	2583	1626	1236	4628	5891	2785	3016	3290	5495	1880	3095	1543	999	2124	3741	4849	2451	1750	3746	7694	1139	3039	1975	2038	1248	1804	2855	5907	2710	1630	4225
ENSG00000085998.12	5309	3079	5545	3328	4397	6157	3975	3278	3325	3721	3627	3459	3106	3146	2844	4469	4208	3360	3600	3376	2698	7058	5559	2686	2629	3588	4557	3350	5477	3363	2101	3200	6252	4299	3797	2938	5473	8620	2635	3599	2715	3798	3061	3905	4292	4040	3857	4967	5161
ENSG00000085999.10	2002	2077	398	1694	498	203	451	379	1215	1463	456	904	978	77	1334	2887	1892	2399	1521	1104	358	123	127	1750	124	1831	2037	1287	102	630	903	26	154	143	2251	1631	1248	886	776	1656	1593	131	203	1294	2771	154	1497	1827	223
ENSG00000086015.19	1461	1954	1161	1336	542	928	1338	639	1783	2438	2378	1003	1186	1621	896	3315	3247	1332	1295	942	690	963	1286	1231	1126	1475	3363	986	562	840	819	1297	732	618	2088	1366	1926	926	682	1395	1043	3224	512	948	2005	1161	1599	2058	825
ENSG00000086061.14	10023	10880	4093	9786	8649	9612	7914	3032	11313	7978	6492	6973	8969	8600	6731	10694	14386	8991	9544	9604	4015	9312	23224	7887	4709	10706	15576	6378	7533	5641	4616	3083	6658	7659	7631	5882	16993	10834	4652	9908	8254	4278	3720	7444	11078	10143	10061	12878	7071
ENSG00000086062.11	8128	4250	6942	5165	6736	12158	9067	1461	5937	6068	7366	3502	3553	4852	3385	5090	10518	5418	5799	8096	2210	15280	11935	4350	2781	10416	8616	3496	8050	3117	3514	7499	12291	6980	4688	3994	10164	14695	2532	5213	4446	5339	2687	6129	5445	8791	5050	9778	9808
ENSG00000086065.12	4613	3161	1768	4161	4582	7276	5116	610	5004	4317	3311	1844	3032	4522	2792	4529	4948	4104	4185	2374	1271	7072	7272	3616	3801	4547	4933	2695	3991	1322	1899	2336	5050	5896	3219	2806	7364	7762	1443	4330	3990	3145	853	3384	4109	4470	5264	5292	4445
ENSG00000086102.17	4332	3397	2403	4161	2328	3709	3492	1434	4280	5028	2536	2140	3060	3039	2541	5246	3552	4269	3704	2425	1421	3502	4558	3852	2325	4407	4102	2480	1845	1831	1640	2065	2618	2490	4403	3161	3646	5173	1869	3678	2649	1789	1316	2661	4443	3545	2956	2440	2455
ENSG00000086159.11	44	1	291	218	626	3126	563	105	547	1	3	1	7	713	33	8	0	189	236	1	3	410	948	148	2	544	4	147	62	52	41	0	744	1073	3	4	883	12	109	159	124	39	76	360	100	565	718	12	762
ENSG00000086189.8	3670	1927	2178	2963	3040	5141	3025	788	3174	3231	2185	1499	1549	2110	1842	2910	2588	3216	2487	1520	830	4901	5918	3155	1680	3323	4289	2018	2239	1244	1460	1089	2557	4135	2263	2053	3163	4119	1396	2988	3006	2831	609	3002	3006	4732	3566	2155	3080
ENSG00000086200.15	1503	892	785	1431	1059	2118	1031	547	1515	1570	1104	1109	701	1013	815	1286	1832	1361	1106	805	692	1602	2110	1496	742	1966	1961	902	905	740	588	614	1513	1453	1038	704	1786	3052	692	1095	824	1671	487	984	1285	1811	814	1344	1075
ENSG00000086205.15	5	27	11	12	3	53	8	0	17	197	235	15	40	31	10	10	332	6	9	12	107	316	75	14	34	72	15	0	14	8	9	36	17	43	13	8	11	266	1	19	1	192	0	9	4	480	7	43	18
ENSG00000086232.11	11344	10122	8796	10497	7441	12375	9224	4147	9401	11421	9683	8086	8051	6743	6236	13267	13661	12026	9546	7883	5947	8852	15775	8930	6132	10942	15960	7938	7018	6805	6097	3643	7907	7639	10302	8905	10796	14994	5479	10724	8988	11888	5079	10827	11740	7344	15682	8293	6972
ENSG00000086288.10	37	5	34	20	38	31	59	6	31	31	110	28	45	128	5	3	24	14	30	12	13	23	42	11	22	15	75	22	80	11	6	1	35	14	28	3	99	20	12	21	24	5	11	20	19	28	21	14	42
ENSG00000086289.10	1442	2553	793	2406	688	2053	5185	161	7277	1502	1637	612	1001	5701	977	1508	2404	2052	2821	520	316	1545	1995	1731	741	3216	1854	1262	723	433	567	106	1119	2126	1379	1035	7222	1066	533	2416	1679	847	222	1020	1838	1367	2062	633	1670
ENSG00000086300.14	950	960	1013	1664	426	447	2014	199	996	994	2119	409	514	1248	878	1003	1796	1053	1033	638	264	480	1886	1389	454	1135	1938	831	437	377	465	958	809	143	932	537	1568	1041	390	1191	1246	732	246	644	913	620	2002	965	792
ENSG00000086475.13	7621	6778	4579	7691	4118	5332	6300	3284	6540	7380	3137	4593	4199	3460	5611	8569	5944	8233	6711	3805	3142	5158	6982	8100	2231	7282	7548	6648	2976	5166	3929	1251	3100	3805	6868	5833	6702	6092	4989	8930	7057	2583	2790	7587	9378	3709	9029	4242	4687
ENSG00000086504.14	7056	4616	9892	4818	6180	5611	4228	13700	3692	4265	2894	10561	5977	2129	5333	7663	6834	5785	5234	8252	11852	4319	5529	3808	2931	3272	7722	10410	9289	13473	5059	2054	3395	4361	5892	4914	7215	4908	8904	6554	5069	1811	12954	8272	9484	2864	8299	7614	6239
ENSG00000086506.2	4	2	1	1	2	2	1	10	1	1	3	2	2	0	4	4	1	1	2	9	2	1	2	3	5	2	3	2	3	5	2	0	2	4	5	2	4	1	5	3	1	0	1	1	3	0	3	1	0
ENSG00000086544.2	2601	1408	2171	1392	3896	4278	1461	852	1466	2273	2743	1066	2064	1424	1181	1677	2476	1358	1420	2970	818	4068	3918	1008	2421	2274	2381	1631	2984	1430	1144	1756	2840	3626	1522	1706	2172	7703	965	1489	1355	3635	1476	2182	1838	3637	1981	2008	2508
ENSG00000086548.8	13	3	1	0	2	63	1	138	0	13	8	4	4	4	0	13	51	14	5	7	7	2	15	2	5	110	388	1	3	2	0	87	18	1	10	1	4	595	0	2	3	277	0	1	3	158	1	285	5
ENSG00000086570.11	705	1515	139	91	734	648	93	25	59	9705	4291	3343	1110	79	45	1490	8480	44	28	1553	2205	1232	8084	92	3414	155	3966	18	64	41	42	2114	5226	157	976	3691	78	993	13	104	111	16093	245	375	100	825	36	303	51
ENSG00000086589.10	4888	4001	3097	4227	3383	3332	3574	2425	3881	4531	2902	4229	3318	2437	3241	6790	3913	4749	4327	3057	2677	3281	5037	4023	2446	4097	5079	4025	2743	3436	2580	1772	1799	2744	4228	3520	4755	4097	3379	4324	3448	2394	2479	4846	5615	3108	3758	4017	3670
ENSG00000086598.9	8635	6236	3550	8390	7747	13684	9663	2061	10078	9302	7173	3976	4918	7754	5184	9820	7330	8789	9561	4119	2288	12735	12859	8344	3136	10171	15306	5584	5577	3361	4120	3952	9894	8823	7580	6207	13267	13320	3388	8597	7514	5129	2589	6091	8181	9419	8732	8445	7954
ENSG00000086619.12	1421	781	881	1081	752	1768	1324	327	1267	1396	1070	468	533	1349	732	1093	1593	1132	887	330	361	2249	2014	1209	739	1450	910	698	1243	606	342	651	1046	2489	900	647	1455	3585	420	808	889	2691	240	895	1315	1403	1153	706	1252
ENSG00000086666.17	3220	2575	1081	2939	2051	2991	2529	645	2702	4447	1478	2091	2521	2282	2226	3995	6336	3054	3027	1692	1490	3279	3749	2920	2689	2913	6986	2010	1644	997	1138	1850	2399	2307	2977	2557	3516	4435	1403	2823	2573	2319	923	2148	3259	2563	2582	4347	2111
ENSG00000086696.9	3	12	49	2	2	4	6	7	7	3	29	3	1	17	4	2	15	4	2	1	0	69	34	3	17	2	9	0	7	1	2	4	18	46	1	2	21	35	7	5	2	124	1	15	1	2	17	5	0
ENSG00000086712.11	1407	1307	646	1268	745	1304	1563	289	2034	3373	1530	416	792	1413	688	1959	1934	1363	1058	805	233	1520	2718	1487	1400	1508	3150	645	663	427	528	1043	735	930	1472	1263	1589	2162	441	1031	1118	2128	262	737	1210	1420	1566	1011	974
ENSG00000086717.17	14	10	32	16	15	56	18	8	20	20	58	6	20	31	3	20	18	13	22	4	5	66	21	8	14	15	17	9	16	9	11	23	23	14	12	10	14	30	10	10	12	31	7	6	7	24	21	39	18
ENSG00000086730.15	1037	386	716	1018	709	863	2057	399	1111	988	878	865	678	3365	331	335	1411	625	1182	778	796	1052	2135	500	541	1016	2319	886	1412	545	335	355	536	380	487	244	2143	834	464	974	685	152	463	550	842	1140	1026	821	1233
ENSG00000086758.14	16500	11985	8159	19706	15119	24760	15783	5868	24603	21883	21587	8024	9768	18311	8631	15732	23503	14107	12720	7248	4912	21968	35156	14443	11896	24215	31215	9235	9685	7734	7094	7425	17959	16902	13437	9698	22983	36893	6741	14824	11315	14300	4576	9169	14535	26122	12132	13824	18674
ENSG00000086827.7	1610	1313	497	1538	837	1092	901	429	1302	1586	811	818	971	696	1020	1918	1674	1920	1367	999	507	1001	1697	1545	703	1683	1794	1030	539	665	759	593	775	798	1610	1140	1410	1892	868	1366	1245	905	408	1217	1773	1054	1250	1486	851
ENSG00000086848.13	680	437	511	649	427	790	635	197	815	1148	543	261	360	622	427	845	925	592	567	319	158	686	833	539	538	725	851	410	385	222	343	299	371	551	554	350	772	1126	254	542	492	273	184	508	604	621	694	444	562
ENSG00000086967.9	127	184	866	2824	1211	71	2055	289	3450	20	95	51	72	8106	2659	43	26	695	1573	35	69	1539	5561	507	4	3443	3524	2609	874	3304	849	90	605	643	16	14	1627	138	630	2068	198	9	867	936	1014	609	943	13156	5344
ENSG00000086991.11	16	14	38	32	6	104	17	7	110	78	540	42	16	121	19	163	230	13	90	3	32	225	36	6	18	63	144	5	18	27	8	4	49	33	8	3	185	129	14	91	8	46	2	12	6	31	48	147	36
ENSG00000087008.14	1521	1060	660	906	773	620	899	666	1031	1164	482	776	828	1021	819	1227	893	947	942	676	656	923	1638	847	331	986	1194	968	806	1023	595	526	873	700	1151	606	1217	2073	794	1167	703	884	990	1265	1494	1412	955	1490	593
ENSG00000087053.17	2204	2224	1395	2416	1408	2755	2014	658	2692	2650	1597	1123	1225	1562	1570	2974	2102	2774	2357	954	702	2830	2961	2756	998	3146	2670	1446	892	1022	1080	736	1622	1793	2135	1980	3058	4639	1170	2411	2195	872	538	1791	2416	2241	2491	1845	1493
ENSG00000087074.7	3107	1175	2408	2039	2170	1622	3430	1440	4936	1789	6637	1027	1441	3700	1643	1802	872	1810	2427	976	839	3217	4010	1475	2503	11283	3785	1647	2611	1273	1262	819	2236	2790	1564	1221	5053	6575	811	2151	1396	1017	3719	1653	2126	3728	2832	4215	8083
ENSG00000087076.7	2495	1363	4134	1303	763	926	3565	1418	2194	1918	3291	1117	1158	2969	961	2621	6933	1245	1412	1078	1159	1514	3967	619	3535	1063	6335	1976	2213	2757	1906	1783	1506	947	678	1378	3516	3190	1405	2064	1083	4096	2470	2257	1891	727	2185	1608	2868
ENSG00000087077.10	9121	6168	11572	5494	12725	14650	9014	4460	6622	9278	6952	6325	5311	4707	4399	5121	13320	4420	6252	5569	5379	12873	12800	2512	6254	5873	10688	6411	14840	8086	6615	5646	10584	16274	4770	7298	12025	15375	3872	7259	3978	13579	4659	7238	6665	8571	5791	4827	13679
ENSG00000087085.12	2644	4600	1692	563	2841	5189	1371	326	737	1028	211	880	1045	1129	965	1476	2417	687	809	1454	957	2963	1314	466	215	893	5023	968	2992	644	184	1667	2242	4638	2448	409	1557	2597	501	873	883	263	251	1518	1736	2640	867	1200	1346
ENSG00000087086.12	118583	111376	116796	79623	65268	47338	151077	48508	100644	66078	58625	88324	69967	133262	63358	71937	83936	62947	101780	148099	58174	62011	104997	39495	69491	57510	108522	86866	131660	100710	39236	160721	41081	61287	54838	29657	214576	75155	51566	88560	47737	69708	80132	86234	97983	46660	85123	58750	117575
ENSG00000087087.17	15817	13353	10737	12852	9346	10360	7642	7290	10680	11694	5999	9325	9624	4877	10255	13576	13688	12310	12447	10544	6179	9648	10033	8560	5379	11037	17656	11984	7521	10533	8242	4782	7329	7023	13119	11718	13088	9913	7721	12241	10221	6966	5513	12955	19020	7254	14494	10455	9923
ENSG00000087088.18	8019	6799	4686	7523	4821	1615	3920	7407	4656	4893	3544	7958	6855	2642	8120	10285	7341	7963	6954	5598	6273	2416	3864	5545	2278	4103	12363	10936	5551	10061	5299	1516	2633	2434	7553	5859	6371	4239	7924	9512	5145	3565	7046	9242	14486	2262	7452	6958	4872
ENSG00000087095.11	1828	1505	1624	1937	996	2011	1562	1061	2081	1841	1361	1299	1067	1507	1072	2340	1991	1795	1719	876	847	1889	2444	1918	651	2226	3139	1330	896	1034	823	699	1160	1260	1226	1180	2273	7046	1289	1703	1918	645	681	1770	1737	1372	2022	2779	1004
ENSG00000087111.19	3476	2226	756	2428	1761	3015	2257	1022	2309	4202	1998	2286	2052	2477	1732	3593	2708	2794	2388	2055	1071	2097	4587	1827	2671	2388	4111	1713	1283	1275	1208	1842	1975	2024	2723	1554	3463	16207	1189	2110	1379	1350	1222	1910	3365	2296	941	3972	1606
ENSG00000087116.12	338	93	585	1335	1534	1717	4223	196	2745	151	901	149	182	2392	784	78	139	772	2239	84	104	1954	778	725	111	1891	3579	991	310	410	295	462	1742	249	127	59	2863	589	273	1296	1237	919	235	457	939	176	1027	2134	1774
ENSG00000087152.14	6872	5904	3294	5880	4898	7441	4819	734	6047	7474	3952	2241	4292	4178	4022	6871	6109	5861	5806	3158	1314	7879	6585	5514	3392	6488	8987	3517	3825	1916	2784	2972	5746	5945	6665	4605	6282	12353	1593	6966	4698	1804	986	3897	6774	6713	6311	5331	3874
ENSG00000087157.17	3249	2627	1834	2253	2590	3617	2445	571	2800	2574	1480	1122	1825	2415	1696	2695	1906	2210	2650	1617	525	3365	3522	2188	1153	3111	3479	2008	2021	1002	1355	985	3045	2538	2347	1827	3436	6342	1019	2247	1881	773	519	2362	3598	3819	2712	2256	2316
ENSG00000087191.11	11712	8975	14961	10387	11814	11406	10402	10998	9182	11377	8169	15111	9568	6378	8612	11986	12045	9992	9922	12114	13135	8139	13626	6590	10548	7325	19262	13621	11443	13847	8980	6302	7579	6936	9981	8152	14925	13869	11370	12368	9531	7208	13396	14693	14757	6232	12419	19428	12463
ENSG00000087206.15	3240	2857	1245	2788	1855	1950	2267	462	2910	2873	2318	1612	2310	1215	2252	4574	3209	3691	2958	1544	842	2157	2339	3125	1012	3005	3707	2319	1118	1138	1632	1033	1216	1632	3382	2232	2997	3229	1126	3055	2878	2013	594	2616	4033	1782	3101	2522	2191
ENSG00000087237.9	856	1053	799	269	171	92	120	799	150	619	190	1853	1383	175	414	306	8245	392	61	786	528	94	178	616	9181	72	4234	144	415	530	80	2449	138	195	301	30	764	163	491	1183	164	340	330	152	221	172	87	182	297
ENSG00000087245.11	861	386	1350	3263	320	4148	4535	574	6551	1108	7540	962	632	8041	1074	545	1131	1481	4508	151	589	1231	1800	1296	410	10973	4949	2767	716	784	1124	1187	1108	800	162	177	16838	1090	369	1750	1635	1140	255	674	1457	604	1022	3699	2364
ENSG00000087250.7	11	14	15	7	13	266	4	16	2	18	0	47	112	5	9	1	1	3	3	38	50	69	12	3	53	48	9	5	16	61	0	11	0	3	28	3	10	4	26	6	7	52	18	8	23	37	5	1	15
ENSG00000087253.10	338	156	146	355	153	1125	1157	28	648	2044	1560	211	355	3010	117	270	874	293	417	344	104	652	1033	243	2188	588	853	135	258	59	56	1149	506	560	405	608	753	430	66	296	262	1374	37	236	187	753	263	167	266
ENSG00000087258.12	176	210	84	142	53	157	1550	36	297	433	276	102	182	700	70	92	331	134	294	200	53	36	1362	76	67	527	565	115	78	65	51	437	480	66	636	68	357	117	44	194	126	494	78	36	167	239	90	78	102
ENSG00000087263.15	2373	2464	1898	2796	1539	2671	2196	716	2744	3413	1789	1347	1559	1785	1496	2721	3174	2614	2420	2752	810	2428	3992	2120	1823	2756	4312	1638	1545	1196	1275	2385	1775	1949	2403	2507	3232	3326	993	2014	2055	2603	893	1966	2348	2056	2722	2043	2108
ENSG00000087266.14	2872	2690	2397	2539	1047	1690	1557	1527	1961	2083	2374	1390	2012	4311	1456	2204	1777	2194	2287	1765	1078	2279	2321	2000	1425	2577	3493	1991	1785	1856	843	1655	1684	826	2011	1581	3251	1897	1408	1991	1439	883	1331	1518	3053	2866	2458	1522	1728
ENSG00000087269.14	4390	3434	1444	3872	1955	2734	2119	1356	2889	3841	1859	2404	2601	1545	2380	4125	5131	4230	3075	2950	1526	2764	3905	2624	1334	3609	4979	2577	1715	1893	1721	1631	1893	2004	3348	2099	3543	4562	1665	3342	2540	1674	1300	2837	4538	2480	2484	2769	2346
ENSG00000087274.15	21940	15822	11440	18532	14693	22087	19288	4781	22759	20514	11930	7481	12367	17710	11557	20653	17218	19084	20217	10697	5511	21567	24394	15009	12285	20631	18670	11913	12030	9032	8725	7824	17381	18906	18113	11608	27728	27641	7327	18657	12810	7981	4644	12137	20085	18570	15901	10754	17348
ENSG00000087299.10	413	359	145	426	193	480	508	56	508	966	640	196	257	411	196	515	643	463	292	154	74	491	661	366	384	585	1041	168	141	83	135	145	356	325	399	344	415	841	107	335	302	1865	57	220	310	520	239	515	220
ENSG00000087301.7	817	706	225	886	359	789	991	62	1194	1068	492	232	471	1017	416	1135	596	918	715	229	85	871	1276	1078	411	1428	1216	369	197	168	245	304	557	559	818	661	986	1820	140	720	764	1319	65	465	729	923	751	649	425
[truncated: 27,403 more rows]
[truncated: 45 more columns]

## Sheet: counts_miRNA_isoform
isoform_id	miRNA_name	TCGA-ZC-AAAF	TCGA-X7-A8M4	TCGA-X7-A8DJ	TCGA-ZB-A96L	TCGA-XM-A8RH	TCGA-XU-A92Q	TCGA-4V-A9QI	TCGA-YT-A95H	TCGA-4V-A9QS	TCGA-X7-A8DG	TCGA-3T-AA9L	TCGA-YT-A95G	TCGA-XU-AAXY	TCGA-X7-A8DD	TCGA-3Q-A9WF	TCGA-X7-A8D8	TCGA-5U-AB0F	TCGA-XU-A92W	TCGA-ZB-A96G	TCGA-XU-AAXV	TCGA-ZB-A96O	TCGA-ZB-A963	TCGA-X7-A8M0	TCGA-XU-A92T	TCGA-4V-A9QU	TCGA-ZB-A96A	TCGA-4V-A9QM	TCGA-XU-A931	TCGA-XM-A8RC	TCGA-3G-AB19	TCGA-X7-A8D7	TCGA-XM-AAZ3	TCGA-X7-A8M6	TCGA-YT-A95D	TCGA-X7-A8M5	TCGA-XU-A92X	TCGA-XH-A853	TCGA-X7-A8D6	TCGA-XM-A8RE	TCGA-XM-AAZ1	TCGA-YT-A95E	TCGA-4V-A9QX	TCGA-ZB-A964	TCGA-ZB-A961	TCGA-ZB-A96K	TCGA-ZB-A96Q	TCGA-XM-A8RL	TCGA-ZB-A96M
[truncated: 2,114 more rows]
[truncated: 46 more columns]

[truncated: 1 more sheets: Metadata]
